# Supplementary material for: PD-L1 and ICOSL discriminate human Secretory and Helper dendritic cells in cancer, allergy and autoimmunity
Source: Nat Commun. 2022 Apr 13;13:1983. doi: 10.1038/s41467-022-29516-w (PMC9008048; doi:10.1038/s41467-022-29516-w)
Supplement: Supplementary file 4 — Supplementary Data 1 [file 41467_2022_29516_MOESM4_ESM.xlsx]

## Sheet: Sheet1
Suppl Data 1		Spearman correlation matrix of the non-redundant parameters measured by Flow Cytometry presented in Figure 1
	CD3 T	Lin-	CD4+ eff	CD4+ mem	CD4+ naive	CD4+ conv	CD4+CD25-CD127- T	CD4+ Treg	CD4+ MAIT	CD4+ NKT	CD4+CD27-CD57+ T	CD8+ naive T	CD8+ mem T	CD8+ eff T	CD8+ MAIT	CD8+ NKT	DN MAIT	DN NKT	pDC	CD11c+DR+	cDC2	DN DC/MMAC	CD14+DC	MMAC	Lin-DR-	Neutrophils_e	CD4+ T	CD8+ T	DN T	CD4+ CD161+ T	CD8+ CD161+ T	Gd+ T	Gd- T	DN DC/MMAC DRlow	cDC2 DRlow	CD14+DC DRlow	MMAC DRlow	CD83+ cDC2	CD86+ cDC2	ICOSL+ cDC2	B7H3+ cDC2	PDL1+ cDC2	CD83+ DN DC/MMAC	CD86+ DN DC/MMAC	ICOSL+ DN DC/MMAC	B7H3+ DN DC/MMAC	PDL1+ DN DC/MMAC	CD83+ CD14+DC	CD86+ CD14+DC
CD3 T	1	-0.802372	0.0671937	-0.0479955	-0.0480498	0.0344438	0.209545	-0.162101	-0.131713	-0.127227	0.225296	-0.0999718	-0.107849	0.183512	-0.208357	-0.207874	-0.421915	-0.432768	0.652174	0.442123	0.722191	0.507623	0.212874	-0.686053	-0.566347	-0.469226	0.255788	0.391304	-0.696413	-0.335593	-0.0694719	-0.103896	0.302597	-0.012987	0.130435	0.157716	-0.0321852	-0.137662	0.220848	-0.582007	0.0188373	0.306043	-0.0457498	0.0679504	-0.660079	-0.0604178	0.551666	-0.163636	0.101431
Lin-	-0.802372	1	-0.0344438	-0.0186335	0.0695309	-0.0818746	-0.045185	0.106185	0.421142	0.28838	-0.104461	0.170573	0.012987	-0.0863919	0.314512	0.236195	0.342276	0.517514	-0.767363	-0.515528	-0.699605	-0.684924	-0.104461	0.712027	0.736872	0.666855	-0.207228	-0.207228	0.463146	0.517514	0.0852866	0.164935	-0.267532	0.0378317	-0.038961	-0.175806	-0.282891	0.245455	-0.0710101	0.565119	0.255927	-0.217024	0.132166	0.0475653	0.515528	0.168831	-0.4952	0.174026	0
CD4+ eff	0.0671937	-0.0344438	1	-0.961604	-0.508197	-0.507623	0.263767	0.247953	-0.490108	-0.625389	0.28515	-0.590794	-0.752682	0.839639	-0.00621118	0.0209573	-0.416267	-0.386441	-0.218521	-0.226426	-0.307736	0.0367024	-0.167702	0.107849	0.28515	0.0355731	-0.246753	0.224167	0.115787	-0.234463	-0.0372776	0.0233766	-0.0948052	-0.158667	0.137211	-0.0932731	-0.2524	-0.162338	0.0286646	0.0402728	0.0798961	0.238467	0.0395369	0.0107588	-0.175607	0.00508187	0.232072	-0.263636	-0.0351106
CD4+ mem	-0.0479955	-0.0186335	-0.961604	1	0.363482	0.44777	-0.295962	-0.164925	0.500283	0.530394	-0.325805	0.49647	0.819311	-0.861095	-0.0784867	-0.0271879	0.424174	0.329379	0.297572	0.314512	0.359684	0.0175042	0.229814	-0.17109	-0.352908	-0.106719	0.208357	-0.230943	-0.0768145	0.2	0.0756848	0.0103896	0.0623377	0.0197628	-0.232072	0.0570944	0.313382	0.188312	-0.0501631	-0.0513154	-0.229945	-0.274204	-0.0175092	-0.0164214	0.212874	-0.00734049	-0.194805	0.337662	0.0910274
CD4+ naive	-0.0480498	0.0695309	-0.508197	0.363482	1	0.634822	-0.265762	-0.380549	0.0956423	0.343051	0.124929	0.872491	0.182589	-0.354438	0.405314	0.296003	0.0582415	0.258484	0.0209158	-0.0390051	0.0469192	0.109101	-0.187111	-0.0548333	-0.0390051	0.173544	0.433579	-0.0163935	-0.102912	0.126131	0.221657	0.0884266	0.0936282	0.127191	0.098926	0.0356537	0.120407	-0.201561	0.117417	-0.204228	-0.041626	-0.248536	-0.255584	0.186508	0.0650085	-0.147541	-0.371397	-0.16645	0.33724
CD4+ conv	0.0344438	-0.0818746	-0.507623	0.44777	0.634822	1	-0.510025	-0.647275	0.273036	0.504948	-0.0310559	0.652358	0.130435	-0.250141	-0.0604178	0.15633	-0.0446202	0.183051	0.216262	-0.00621118	0.134952	0.0897798	-0.0931677	-0.101073	-0.165443	-0.00282326	0.492942	-0.106719	-0.162666	0.0163842	0.0553516	0.00649351	0.21039	0.20384	0.224167	0.153194	0.307736	-0.183117	-0.207819	-0.423514	-0.233193	-0.57245	-0.34623	-0.278597	-0.243365	-0.124788	-0.331451	-0.0233766	0.183355
CD4+CD25-CD127- T	0.209545	-0.045185	0.263767	-0.295962	-0.265762	-0.510025	1	-0.214124	-0.0248799	-0.151867	-0.0423609	-0.254802	-0.0158147	0.0785089	-0.166055	-0.137961	-0.336158	-0.0901385	-0.0547868	0.0773793	-0.113527	-0.335498	-0.25473	0.318554	-0.0626942	0.150805	-0.294832	0.14911	-0.161017	-0.0632947	-0.318079	-0.0759987	0.0454693	-0.144027	-0.160407	0.00508906	-0.12087	0.256577	0.0860219	0.116309	0.0646524	0.719857	0.239548	0.0421978	-0.258684	-0.426998	0.258119	-0.190322	-0.0520325
CD4+ Treg	-0.162101	0.106185	0.247953	-0.164925	-0.380549	-0.647275	-0.214124	1	-0.277071	-0.322398	0.0463146	-0.334463	-0.0248517	0.0875459	0.291443	0.0526914	0.3	-0.0664029	-0.0920644	0.0553516	0.0649534	0.161536	0.406665	-0.229879	0.111268	-0.233832	-0.22536	-0.00508331	0.157062	0.0717717	0.20791	0.216954	-0.339071	-0.00508331	-0.036148	0.0593724	-0.133296	-0.0422215	0.0638647	0.356075	0.278103	-0.00194995	0.0384181	0.17219	0.420785	0.494776	0.203897	0.00324781	-0.228943
CD4+ MAIT	-0.131713	0.421142	-0.490108	0.500283	0.0956423	0.273036	-0.0248799	-0.277071	1	0.599491	-0.0141323	0.256715	0.275297	-0.294517	0.0254381	0.0674796	0.321176	0.41233	-0.100057	0.143019	0.0457886	-0.468627	0.237988	0.221029	0.0729226	0.31939	0.266252	-0.323912	-0.00395816	0.394231	-0.0661578	-0.0513154	0.113024	-0.232335	-0.277558	-0.146576	-0.28095	0.144852	0.0619097	0.065627	0.104613	-0.147221	-0.0214871	-0.0226758	0.0604862	0.0616168	-0.257208	-0.00130039	0.0963542
CD4+ NKT	-0.127227	0.28838	-0.625389	0.530394	0.343051	0.504948	-0.151867	-0.322398	0.599491	1	-0.173028	0.48077	0.295166	-0.455754	0.0667233	0.23114	0.329751	0.738048	0.087645	-0.00565452	0.0203563	-0.333616	0.0531524	0.183206	-0.0152672	0.127227	0.134012	-0.175855	-0.110294	0.450354	-0.0503394	-0.0415855	0.0877193	0.234097	-0.052587	0.148316	0.108001	0.156595	-0.0250979	-0.134547	0.155996	-0.285761	-0.217195	-0.287497	-0.126661	0.144756	-0.273679	0.0409757	-0.20775
CD4+CD27-CD57+ T	0.225296	-0.104461	0.28515	-0.325805	0.124929	-0.0310559	-0.0423609	0.0463146	-0.0141323	-0.173028	1	-0.113527	-0.44777	0.41502	0.34952	0.0623056	-0.0163796	-0.31017	-0.136081	-0.131564	-0.00621118	0.106719	-0.15415	-0.000564653	0.215133	-0.0762281	0.151892	0.358554	-0.342276	-0.30791	0.216888	-0.00779221	0.0246753	-0.28402	-0.0163749	0.0774449	-0.297572	-0.480519	0.255376	0.0519649	0.0850926	0.0357375	-0.0926292	0.37033	-0.0175042	0.277244	0.23546	-0.468831	-0.00910274
CD8+ naive T	-0.0999718	0.170573	-0.590794	0.49647	0.872491	0.652358	-0.254802	-0.334463	0.256715	0.48077	-0.113527	1	0.409489	-0.550692	0.30161	0.414166	0.0237288	0.355468	0.0965829	0.116916	0.0288054	-0.0242869	-0.138944	-0.00734256	-0.13612	0.112962	0.380683	-0.048009	-0.0762712	0.226053	0.247458	0.315687	-0.126015	0.260943	0.105055	0.206955	0.314036	0.0259825	0.0817859	-0.139051	-0.107862	-0.285018	-0.242938	-0.0311527	0.057046	-0.13499	-0.332674	-0.0344268	0.216585
CD8+ mem T	-0.107849	0.012987	-0.752682	0.819311	0.182589	0.130435	-0.0158147	-0.0248517	0.275297	0.295166	-0.44777	0.409489	1	-0.959345	-0.21965	0.0424811	0.216888	0.203955	0.172219	0.270469	0.158667	-0.17109	0.214003	-0.00282326	-0.253529	0.00395257	-0.112366	-0.0909091	0.00677775	0.152542	-0.00282406	0.198701	-0.150649	0.0446076	-0.289667	0.0887508	0.469226	0.542857	0.031922	0.268269	-0.316336	0.0695257	0.298786	0.106456	0.383399	-0.143986	-0.0638058	0.450649	0.0715215
CD8+ eff T	0.183512	-0.0863919	0.839639	-0.861095	-0.354438	-0.250141	0.0785089	0.0875459	-0.294517	-0.455754	0.41502	-0.550692	-0.959345	1	0.0784867	-0.0713682	-0.308387	-0.355367	-0.157538	-0.194805	-0.110107	0.176736	-0.119142	-0.0547713	0.238848	0.00734049	0.0649351	0.106719	-0.0186388	-0.212429	-0.00564812	-0.135065	0.105195	-0.10559	0.296443	-0.0887508	-0.457933	-0.407792	-0.0136809	-0.220851	0.256577	0.0552307	-0.138944	-0.0254814	-0.377753	0.0773574	0.180124	-0.380519	-0.0143043
CD8+ MAIT	-0.208357	0.314512	-0.00621118	-0.0784867	0.405314	-0.0604178	-0.166055	0.291443	0.0254381	0.0667233	0.34952	0.30161	-0.21965	0.0784867	1	0.346079	0.55634	0.140113	-0.165443	0.0491248	-0.157538	-0.0705816	-0.26821	0.159797	0.125918	-0.149633	0.0875212	0.162055	0.00508331	0.210734	0.455803	0.061039	-0.118182	-0.0141163	-0.0931677	-0.22216	-0.264822	-0.285714	0.367429	0.0798961	0.174732	-0.131254	-0.456933	0.26444	0.309994	0.324675	-0.0400903	-0.412987	0.0650196
CD8+ NKT	-0.207874	0.236195	0.0209573	-0.0271879	0.296003	0.15633	-0.137961	0.0526914	0.0674796	0.23114	0.0623056	0.414166	0.0424811	-0.0713682	0.346079	1	0.140794	0.382263	-0.15633	0.120646	-0.348345	-0.0373834	-0.18012	0.138205	0.182952	0.213538	-0.199944	0.259984	0.14476	0.423067	0.637396	0.679705	-0.543503	0.0572079	0.202776	0.201305	0.222601	0.394919	0.121608	0.0172752	-0.0827905	0.0824914	0.0813034	0.166998	0.17219	0.0736339	0.175589	0.0240651	0.0892218
DN MAIT	-0.421915	0.342276	-0.416267	0.424174	0.0582415	-0.0446202	-0.336158	0.3	0.321176	0.329751	-0.0163796	0.0237288	0.216888	-0.308387	0.55634	0.140794	1	0.343035	-0.177916	-0.000564812	-0.153629	-0.199379	-0.0203332	0.208981	0.138379	-0.108444	-0.0175092	-0.170573	0.173164	0.437412	0.3	-0.143553	-0.0259825	-0.0412313	-0.321378	-0.2946	-0.0655182	-0.00909386	0.241122	0.136127	0.0480832	-0.198895	-0.206497	0.169641	0.454674	0.40723	-0.143462	0.061039	-0.029909
DN NKT	-0.432768	0.517514	-0.386441	0.329379	0.258484	0.183051	-0.0901385	-0.0664029	0.41233	0.738048	-0.31017	0.355468	0.203955	-0.355367	0.140113	0.382263	0.343035	1	-0.132203	-0.119774	-0.272881	-0.279096	0.0146893	0.284746	0.157062	0.379661	-0.193785	-0.157627	0.210794	0.540136	0.0302345	0.000649773	-0.0233918	0.0564972	-0.220904	-0.108597	-0.0728814	0.211826	0.024446	0.0467988	0.125772	-0.239922	-0.0378638	-0.147592	0.108475	0.0299435	-0.39322	0.252762	-0.0455433
pDC	0.652174	-0.767363	-0.218521	0.297572	0.0209158	0.216262	-0.0547868	-0.0920644	-0.100057	0.087645	-0.136081	0.0965829	0.172219	-0.157538	-0.165443	-0.15633	-0.177916	-0.132203	1	0.775268	0.778656	0.525692	0.0773574	-0.603614	-0.932242	-0.709768	0.271598	-0.0287973	-0.313471	-0.463277	-0.109009	-0.18961	0.279221	-0.0999435	-0.221909	0.0559639	0.326934	-0.215584	0.0684043	-0.613836	-0.368951	-0.0961664	-0.368258	-0.280862	-0.504235	-0.165443	0.247883	-0.179221	-0.0221067
CD11c+DR+	0.442123	-0.515528	-0.226426	0.314512	-0.0390051	-0.00621118	0.0773793	0.0553516	0.143019	-0.00565452	-0.131564	0.116916	0.270469	-0.194805	0.0491248	0.120646	-0.000564812	-0.119774	0.775268	1	0.621683	0.334839	0.0457369	-0.424054	-0.841897	-0.546019	0.113495	-0.0299266	-0.0875459	-0.264407	0.155323	0.14026	-0.1	-0.158667	-0.249012	0.0344828	0.184641	0.0545455	0.203258	-0.279961	-0.301397	0.186485	-0.201073	-0.116648	-0.191417	-0.211745	0.367589	-0.216883	0.00130039
cDC2	0.722191	-0.699605	-0.307736	0.359684	0.0469192	0.134952	-0.113527	0.0649534	0.0457886	0.0203563	-0.00621118	0.0288054	0.158667	-0.110107	-0.157538	-0.348345	-0.153629	-0.272881	0.778656	0.621683	1	0.578769	0.457933	-0.831733	-0.75607	-0.579898	0.408244	-0.0570299	-0.408359	-0.318644	-0.109574	-0.202597	0.371429	-0.110107	0.0107284	0.118146	-0.0412196	-0.324675	-0.0729646	-0.464437	-0.0798961	0.022742	-0.238916	-0.0973956	-0.375494	0.0333145	0.306606	-0.17013	0.00780235
DN DC/MMAC	0.507623	-0.684924	0.0367024	0.0175042	0.109101	0.0897798	-0.335498	0.161536	-0.468627	-0.333616	0.106719	-0.0242869	-0.17109	0.176736	-0.0705816	-0.0373834	-0.199379	-0.279096	0.525692	0.334839	0.578769	1	0.0965556	-0.844156	-0.504235	-0.509881	0.148504	0.234331	-0.116916	-0.265537	0.351313	0.0935065	-0.0116883	0.0310559	0.28402	0.219898	0.0954263	-0.466234	-0.0807822	-0.552777	-0.125365	-0.122157	-0.154194	-0.0543604	-0.243365	0.0931677	0.31677	0.0337662	-0.0156047
CD14+DC	0.212874	-0.104461	-0.167702	0.229814	-0.187111	-0.0931677	-0.25473	0.406665	0.237988	0.0531524	-0.15415	-0.138944	0.214003	-0.119142	-0.26821	-0.18012	-0.0203332	0.0146893	0.0773574	0.0457369	0.457933	0.0965556	1	-0.515528	-0.0118577	0.0254094	0.182383	-0.220779	-0.190907	0.212429	-0.260943	-0.0441558	0.194805	-0.0931677	0.0220215	0.0163935	-0.244495	0.101299	-0.11987	0.0701527	0.362455	-0.0422352	0.15137	0.144961	0.101073	0.308865	0.0355731	0.137662	-0.0156047
MMAC	-0.686053	0.712027	0.107849	-0.17109	-0.0548333	-0.101073	0.318554	-0.229879	0.221029	0.183206	-0.000564653	-0.00734256	-0.00282326	-0.0547713	0.159797	0.138205	0.208981	0.284746	-0.603614	-0.424054	-0.831733	-0.844156	-0.515528	1	0.562959	0.507623	-0.329193	-0.129305	0.36148	0.140678	-0.159277	-0.0454545	-0.138961	-0.0559006	-0.272727	-0.237988	-0.00846979	0.312987	0.0182411	0.53394	-0.0233842	0.0526316	0.140638	0.0101926	0.319029	-0.124788	-0.342744	0.00519481	-0.0546164
Lin-DR-	-0.566347	0.736872	0.28515	-0.352908	-0.0390051	-0.165443	-0.0626942	0.111268	0.0729226	-0.0152672	0.215133	-0.13612	-0.253529	0.238848	0.125918	0.182952	0.138379	0.157062	-0.932242	-0.841897	-0.75607	-0.504235	-0.0118577	0.562959	1	0.728967	-0.220779	0.038961	0.242304	0.418644	0.0943236	0.145455	-0.202597	0.0479955	0.207228	-0.0898813	-0.289667	0.216883	-0.0117264	0.504709	0.368301	-0.0526316	0.377295	0.351077	0.424054	0.254658	-0.281762	0.231169	0.0858258
Neutrophils_e	-0.469226	0.666855	0.0355731	-0.106719	0.173544	-0.00282326	0.150805	-0.233832	0.31939	0.127227	-0.0762281	0.112962	0.00395257	0.00734049	-0.149633	0.213538	-0.108444	0.379661	-0.709768	-0.546019	-0.579898	-0.509881	0.0254094	0.507623	0.728967	1	-0.149633	-0.159797	0.353572	0.40113	-0.0835922	0.145455	-0.101299	-0.0886505	0.0468662	-0.20294	-0.282891	0.420779	-0.0123779	0.386489	0.16239	0.094217	0.538831	0.316536	0.273857	-0.237719	-0.44777	0.319481	0.347204
CD4+ T	0.255788	-0.207228	-0.246753	0.208357	0.433579	0.492942	-0.294832	-0.22536	0.266252	0.134012	0.151892	0.380683	-0.112366	0.0649351	0.0875212	-0.199944	-0.0175092	-0.193785	0.271598	0.113495	0.408244	0.148504	0.182383	-0.329193	-0.220779	-0.149633	1	-0.513269	-0.360915	-0.0971752	-0.154194	-0.257143	0.455844	-0.0412196	0.0468662	0.0616168	0.0513834	-0.520779	0.0358308	-0.598246	0.125365	-0.351527	-0.500988	-0.00453003	-0.393563	-0.0491248	-0.323546	-0.416883	0.302991
CD8+ T	0.391304	-0.207228	0.224167	-0.230943	-0.0163935	-0.106719	0.14911	-0.00508331	-0.323912	-0.175855	0.358554	-0.048009	-0.0909091	0.106719	0.162055	0.259984	-0.170573	-0.157627	-0.0287973	-0.0299266	-0.0570299	0.234331	-0.220779	-0.129305	0.038961	-0.159797	-0.513269	1	-0.365998	-0.00960452	0.468229	0.375325	-0.324675	0.207228	0.26821	0.193895	-0.0355731	0.162338	0.289904	0.0824943	-0.0772978	0.238467	0.209545	0.189695	-0.0265387	0.0886505	0.558442	0.127273	0.00650196
DN T	-0.696413	0.463146	0.115787	-0.0768145	-0.102912	-0.162666	-0.161017	0.157062	-0.00395816	-0.110294	-0.342276	-0.0762712	0.00677775	-0.0186388	0.00508331	0.14476	0.173164	0.210794	-0.313471	-0.0875459	-0.408359	-0.116916	-0.190907	0.36148	0.242304	0.353572	-0.360915	-0.365998	1	0.151738	0.0937853	0.140955	-0.371549	-0.13612	-0.109009	-0.279333	-0.0457498	0.0993829	-0.313459	0.408382	-0.220273	-0.123822	0.137006	-0.192864	0.54222	-0.00847218	-0.356961	0.196104	-0.111834
CD4+ CD161+ T	-0.335593	0.517514	-0.234463	0.2	0.126131	0.0163842	-0.0632947	0.0717717	0.394231	0.450354	-0.30791	0.226053	0.152542	-0.212429	0.210734	0.423067	0.437412	0.540136	-0.463277	-0.264407	-0.318644	-0.265537	0.212429	0.140678	0.418644	0.40113	-0.0971752	-0.00960452	0.151738	1	0.361402	0.37167	-0.350227	0.242373	0.19209	0.0899321	-0.060452	0.335932	0.0612779	0.0506987	0.340916	-0.0614434	0.00395592	0.0339944	0.272316	0.149153	-0.246893	0.157895	0.0409889
CD8+ CD161+ T	-0.0694719	0.0852866	-0.0372776	0.0756848	0.221657	0.0553516	-0.318079	0.20791	-0.0661578	-0.0503394	0.216888	0.247458	-0.00282406	-0.00564812	0.455803	0.637396	0.3	0.0302345	-0.109009	0.155323	-0.109574	0.351313	-0.260943	-0.159277	0.0943236	-0.0835922	-0.154194	0.468229	0.0937853	0.361402	1	0.706723	-0.676843	0.132166	0.319119	0.273678	0.184694	0.0630075	0.221897	-0.0675763	-0.146524	-0.132597	-0.0327684	0.221185	0.303304	0.143462	0.201638	0.0870413	0.14374
Gd+ T	-0.103896	0.164935	0.0233766	0.0103896	0.0884266	0.00649351	-0.0759987	0.216954	-0.0513154	-0.0415855	-0.00779221	0.315687	0.198701	-0.135065	0.061039	0.679705	-0.143553	0.000649773	-0.18961	0.14026	-0.202597	0.0935065	-0.0441558	-0.0454545	0.145455	0.145455	-0.257143	0.375325	0.140955	0.37167	0.706723	1	-0.903896	0.381818	0.480519	0.678792	0.415584	0.390909	-0.0188926	0.172134	0.0116921	0.02859	0.229945	-0.0228014	0.27013	-0.0181818	0.184416	0.117293	-0.0843374
Gd- T	0.302597	-0.267532	-0.0948052	0.0623377	0.0936282	0.21039	0.0454693	-0.339071	0.113024	0.0877193	0.0246753	-0.126015	-0.150649	0.105195	-0.118182	-0.543503	-0.0259825	-0.0233918	0.279221	-0.1	0.371429	-0.0116883	0.194805	-0.138961	-0.202597	-0.101299	0.455844	-0.324675	-0.371549	-0.350227	-0.676843	-0.903896	1	-0.4	-0.312987	-0.56252	-0.383117	-0.368831	-0.0644955	-0.349464	-0.0188373	-0.0435348	-0.22215	0.0912057	-0.428571	-0.0272727	-0.120779	-0.12782	0.269579
DN DC/MMAC DRlow	-0.012987	0.0378317	-0.158667	0.0197628	0.127191	0.20384	-0.144027	-0.00508331	-0.232335	0.234097	-0.28402	0.260943	0.0446076	-0.10559	-0.0141163	0.0572079	-0.0412313	0.0564972	-0.0999435	-0.158667	-0.110107	0.0310559	-0.0931677	-0.0559006	0.0479955	-0.0886505	-0.0412196	0.207228	-0.13612	0.242373	0.132166	0.381818	-0.4	1	0.646527	0.580554	0.299831	0.15974	-0.0123779	-0.0539136	0.402728	-0.0617284	-0.0384072	-0.385053	-0.175607	0.042349	0.0400903	0.132468	-0.313394
cDC2 DRlow	0.130435	-0.038961	0.137211	-0.232072	0.098926	0.224167	-0.160407	-0.036148	-0.277558	-0.052587	-0.0163749	0.105055	-0.289667	0.296443	-0.0931677	0.202776	-0.321378	-0.220904	-0.221909	-0.249012	0.0107284	0.28402	0.0220215	-0.272727	0.207228	0.0468662	0.0468662	0.26821	-0.109009	0.19209	0.319119	0.480519	-0.312987	0.646527	1	0.640475	0.0547713	0.00909091	-0.389579	-0.190322	0.353361	0.0240416	0.0756848	-0.220839	-0.228684	0.157538	0.270469	0.0272727	-0.221067
CD14+DC DRlow	0.157716	-0.175806	-0.0932731	0.0570944	0.0356537	0.153194	0.00508906	0.0593724	-0.146576	0.148316	0.0774449	0.206955	0.0887508	-0.0887508	-0.22216	0.201305	-0.2946	-0.108597	0.0559639	0.0344828	0.118146	0.219898	0.0163935	-0.237988	-0.0898813	-0.20294	0.0616168	0.193895	-0.279333	0.0899321	0.273678	0.678792	-0.56252	0.580554	0.640475	1	0.476541	0.00454693	-0.309548	-0.11501	0.254711	-0.00227494	-0.0520215	-0.367914	-0.224421	0.0423969	0.251555	-0.130039	-0.476562
MMAC DRlow	-0.0321852	-0.282891	-0.2524	0.313382	0.120407	0.307736	-0.12087	-0.133296	-0.28095	0.108001	-0.297572	0.314036	0.469226	-0.457933	-0.264822	0.222601	-0.0655182	-0.0728814	0.326934	0.184641	-0.0412196	0.0954263	-0.244495	-0.00846979	-0.289667	-0.282891	0.0513834	-0.0355731	-0.0457498	-0.060452	0.184694	0.415584	-0.383117	0.299831	0.0547713	0.476541	1	0.274026	-0.0286646	-0.213056	-0.41507	-0.185185	-0.102231	-0.217441	-0.0400903	-0.296443	-0.0750988	0.136364	-0.0585176
CD83+ cDC2	-0.137662	0.245455	-0.162338	0.188312	-0.201561	-0.183117	0.256577	-0.0422215	0.144852	0.156595	-0.480519	0.0259825	0.542857	-0.407792	-0.285714	0.394919	-0.00909386	0.211826	-0.215584	0.0545455	-0.324675	-0.466234	0.101299	0.312987	0.216883	0.420779	-0.520779	0.162338	0.0993829	0.335932	0.0630075	0.390909	-0.368831	0.15974	0.00909091	0.00454693	0.274026	1	0.147232	0.377395	-0.0383241	0.40091	0.704774	0.250164	0.264935	-0.172727	0.190909	0.64812	0.114458
CD86+ cDC2	0.220848	-0.0710101	0.0286646	-0.0501631	0.117417	-0.207819	0.0860219	0.0638647	0.0619097	-0.0250979	0.255376	0.0817859	0.031922	-0.0136809	0.367429	0.121608	0.241122	0.024446	0.0684043	0.203258	-0.0729646	-0.0807822	-0.11987	0.0182411	-0.0117264	-0.0123779	0.0358308	0.289904	-0.313459	0.0612779	0.221897	-0.0188926	-0.0644955	-0.0123779	-0.389579	-0.309548	-0.0286646	0.147232	1	-0.046921	-0.0153145	0.174707	0.0462693	0.565359	0.0351793	-0.183063	-0.00130294	-0.0498117	0.526078
ICOSL+ cDC2	-0.582007	0.565119	0.0402728	-0.0513154	-0.204228	-0.423514	0.116309	0.356075	0.065627	-0.134547	0.0519649	-0.139051	0.268269	-0.220851	0.0798961	0.0172752	0.136127	0.0467988	-0.613836	-0.279961	-0.464437	-0.552777	0.0701527	0.53394	0.504709	0.386489	-0.598246	0.0824943	0.408382	0.0506987	-0.0675763	0.172134	-0.349464	-0.0539136	-0.190322	-0.11501	-0.213056	0.377395	-0.046921	1	0.0662768	0.21937	0.469461	0.235583	0.790516	0.16304	-0.0253329	0.17594	-0.24247
B7H3+ cDC2	0.0188373	0.255927	0.0798961	-0.229945	-0.041626	-0.233193	0.0646524	0.278103	0.104613	0.155996	0.0850926	-0.107862	-0.316336	0.256577	0.174732	-0.0827905	0.0480832	0.125772	-0.368951	-0.301397	-0.0798961	-0.125365	0.362455	-0.0233842	0.368301	0.16239	0.125365	-0.0772978	-0.220273	0.340916	-0.146524	0.0116921	-0.0188373	0.402728	0.353361	0.254711	-0.41507	-0.0383241	-0.0153145	0.0662768	1	0.0867728	0.0259909	0.0384492	-0.0617084	0.434557	0.0357259	-0.170741	-0.441432
PDL1+ cDC2	0.306043	-0.217024	0.238467	-0.274204	-0.248536	-0.57245	0.719857	-0.00194995	-0.147221	-0.285761	0.0357375	-0.285018	0.0695257	0.0552307	-0.131254	0.0824914	-0.198895	-0.239922	-0.0961664	0.186485	0.022742	-0.122157	-0.0422352	0.0526316	-0.0526316	0.094217	-0.351527	0.238467	-0.123822	-0.0614434	-0.132597	0.02859	-0.0435348	-0.0617284	0.0240416	-0.00227494	-0.185185	0.40091	0.174707	0.21937	0.0867728	1	0.532337	0.306716	-0.0909682	-0.159194	0.633528	-0.0511663	-0.0527506
CD83+ DN DC/MMAC	-0.0457498	0.132166	0.0395369	-0.0175092	-0.255584	-0.34623	0.239548	0.0384181	-0.0214871	-0.217195	-0.0926292	-0.242938	0.298786	-0.138944	-0.456933	0.0813034	-0.206497	-0.0378638	-0.368258	-0.201073	-0.238916	-0.154194	0.15137	0.140638	0.377295	0.538831	-0.500988	0.209545	0.137006	0.00395592	-0.0327684	0.229945	-0.22215	-0.0384072	0.0756848	-0.0520215	-0.102231	0.704774	0.0462693	0.469461	0.0259909	0.532337	1	0.474938	0.262073	-0.0423609	0.299915	0.732468	0.175553
CD86+ DN DC/MMAC	0.0679504	0.0475653	0.0107588	-0.0164214	0.186508	-0.278597	0.0421978	0.17219	-0.0226758	-0.287497	0.37033	-0.0311527	0.106456	-0.0254814	0.26444	0.166998	0.169641	-0.147592	-0.280862	-0.116648	-0.0973956	-0.0543604	0.144961	0.0101926	0.351077	0.316536	-0.00453003	0.189695	-0.192864	0.0339944	0.221185	-0.0228014	0.0912057	-0.385053	-0.220839	-0.367914	-0.217441	0.250164	0.565359	0.235583	0.0384492	0.306716	0.474938	1	0.383354	0.042469	0.122877	0.193758	0.583333
ICOSL+ DN DC/MMAC	-0.660079	0.515528	-0.175607	0.212874	0.0650085	-0.243365	-0.258684	0.420785	0.0604862	-0.126661	-0.0175042	0.057046	0.383399	-0.377753	0.309994	0.17219	0.454674	0.108475	-0.504235	-0.191417	-0.375494	-0.243365	0.101073	0.319029	0.424054	0.273857	-0.393563	-0.0265387	0.54222	0.272316	0.303304	0.27013	-0.428571	-0.175607	-0.228684	-0.224421	-0.0400903	0.264935	0.0351793	0.790516	-0.0617084	-0.0909682	0.262073	0.383354	1	0.237719	-0.224167	0.250649	-0.0208063
B7H3+ DN DC/MMAC	-0.0604178	0.168831	0.00508187	-0.00734049	-0.147541	-0.124788	-0.426998	0.494776	0.0616168	0.144756	0.277244	-0.13499	-0.143986	0.0773574	0.324675	0.0736339	0.40723	0.0299435	-0.165443	-0.211745	0.0333145	0.0931677	0.308865	-0.124788	0.254658	-0.237719	-0.0491248	0.0886505	-0.00847218	0.149153	0.143462	-0.0181818	-0.0272727	0.042349	0.157538	0.0423969	-0.296443	-0.172727	-0.183063	0.16304	0.434557	-0.159194	-0.0423609	0.042469	0.237719	1	0.302089	0.087013	-0.501951
PDL1+ DN DC/MMAC	0.551666	-0.4952	0.232072	-0.194805	-0.371397	-0.331451	0.258119	0.203897	-0.257208	-0.273679	0.23546	-0.332674	-0.0638058	0.180124	-0.0400903	0.175589	-0.143462	-0.39322	0.247883	0.367589	0.306606	0.31677	0.0355731	-0.342744	-0.281762	-0.44777	-0.323546	0.558442	-0.356961	-0.246893	0.201638	0.184416	-0.120779	0.0400903	0.270469	0.251555	-0.0750988	0.190909	-0.00130294	-0.0253329	0.0357259	0.633528	0.299915	0.122877	-0.224167	0.302089	1	0.0285714	-0.276983
CD83+ CD14+DC	-0.163636	0.174026	-0.263636	0.337662	-0.16645	-0.0233766	-0.190322	0.00324781	-0.00130039	0.0409757	-0.468831	-0.0344268	0.450649	-0.380519	-0.412987	0.0240651	0.061039	0.252762	-0.179221	-0.216883	-0.17013	0.0337662	0.137662	0.00519481	0.231169	0.319481	-0.416883	0.127273	0.196104	0.157895	0.0870413	0.117293	-0.12782	0.132468	0.0272727	-0.130039	0.136364	0.64812	-0.0498117	0.17594	-0.170741	-0.0511663	0.732468	0.193758	0.250649	0.087013	0.0285714	1	0.176853
CD86+ CD14+DC	0.101431	0	-0.0351106	0.0910274	0.33724	0.183355	-0.0520325	-0.228943	0.0963542	-0.20775	-0.00910274	0.216585	0.0715215	-0.0143043	0.0650196	0.0892218	-0.029909	-0.0455433	-0.0221067	0.00130039	0.00780235	-0.0156047	-0.0156047	-0.0546164	0.0858258	0.347204	0.302991	0.00650196	-0.111834	0.0409889	0.14374	-0.0843374	0.269579	-0.313394	-0.221067	-0.476562	-0.0585176	0.114458	0.526078	-0.24247	-0.441432	-0.0527506	0.175553	0.583333	-0.0208063	-0.501951	-0.276983	0.176853	1
ICOSL+ CD14+DC	-0.766234	0.685714	-0.0155844	0.0168831	0.0884266	-0.271429	-0.0831439	0.28126	0.00520156	-0.0943091	0.0584416	0.0779474	0.223377	-0.281818	0.238961	0.084553	0.262338	0.271605	-0.655844	-0.462338	-0.624675	-0.358442	-0.203896	0.563636	0.61039	0.463636	-0.441558	-0.0506494	0.541558	0.141001	0.135758	0.156391	-0.378947	-0.151948	-0.274026	-0.196359	-0.0818182	0.156391	-0.00150944	0.857143	-0.0534035	-0.153499	0.307792	0.289987	0.87013	0.111688	-0.41039	0.290909	-0.0338102
B7H3+ CD14+DC	-0.138961	0.319481	0.207792	-0.333766	0.123537	-0.131169	-0.0519649	0.161091	-0.0546164	-0.0800001	0.0337662	0.0188373	-0.401299	0.348052	0.141558	-0.0546342	-0.114286	0.135802	-0.496104	-0.507792	-0.24026	-0.0233766	0.280519	0.0025974	0.48961	0.362338	0.172727	-0.128571	-0.074026	0.187135	-0.248782	-0.144361	0.21203	0.197403	0.332468	-0.029909	-0.554545	-0.159398	-0.154718	0.0390977	0.860474	0.0428894	0.115584	0.141743	-0.0571429	0.385714	-0.0883117	0.0688312	-0.119636
PDL1+ CD14+DC	0.549351	-0.468831	0.0467532	-0.0909091	-0.0702211	-0.231169	0.546931	-0.16369	-0.263979	-0.186017	0.00649351	-0.100682	0.0935065	-0.00779221	-0.228571	0.0826017	-0.396104	-0.195582	0.246753	0.303896	0.314286	0.244156	-0.0493506	-0.27013	-0.344156	-0.119481	-0.351948	0.527273	-0.335065	-0.245614	-0.0331276	0.0646617	0.0661654	0.0623377	0.220779	0.145644	-0.115584	0.341353	0.00452833	-0.0556391	-0.0518992	0.797592	0.490909	0.172952	-0.338961	-0.172727	0.803896	0.145455	-0.0286086
CD83+ MMAC	-0.0355731	0.224167	-0.079616	0.102202	-0.207462	-0.136081	-0.0739904	0.0779441	0.103448	-0.0401471	-0.180124	-0.157018	0.207228	-0.102202	-0.391304	0.0900599	-0.0655182	0.112429	-0.39808	-0.309994	-0.151892	0.0186335	0.309994	-0.068323	0.417278	0.481649	-0.403727	0.261434	0.109574	0.266102	0.11974	0.285714	-0.223377	0.173348	0.337098	0.0378745	-0.229814	0.562338	-0.136157	0.276713	0.194219	0.214425	0.829144	0.254248	0.188029	0.224167	0.243365	0.855844	0.0949286
CD86+ MMAC	0.0910119	0.0729226	-0.0830978	0.102318	0.334465	0.0390051	-0.290642	0.126096	0.110357	-0.169261	-0.0570944	0.25106	0.120407	-0.0491804	0.176936	0.0952653	0.0797286	-0.0593891	-0.0797061	0.00169587	0.156586	0.0785755	0.331826	-0.279819	0.148672	0.326173	0.329565	-0.0955343	0.0135708	0.177602	0.160023	0.00130039	0.150845	-0.169022	-0.0604862	-0.42841	-0.226682	0.118336	0.467711	-0.0708943	-0.128781	-0.0188679	0.210913	0.600908	0.185981	-0.0876202	-0.200678	0.23277	0.81901
ICOSL+ MMAC	-0.607002	0.649915	0.119142	-0.166573	0.085359	-0.260305	-0.0977125	0.234962	-0.00960996	-0.222222	0.273857	-0.0547868	-0.111237	0.0604178	0.404856	0.0617392	0.265462	0.0762712	-0.762846	-0.51214	-0.570864	-0.220779	-0.174478	0.443252	0.67476	0.438735	-0.417278	0.210615	0.445072	0.220339	0.312341	0.175325	-0.358442	-0.0671937	0.0197628	-0.201809	-0.396951	-0.0207792	-0.0130294	0.724911	0.186424	-0.107862	0.235527	0.319367	0.757199	0.245624	-0.221909	0.128571	-0.0416125
B7H3+ MMAC	-0.113495	0.412761	0.130435	-0.224167	-0.112493	-0.118012	0.0141203	0.027111	0.302431	-0.00791632	0.368718	-0.197684	-0.367589	0.330322	0.197064	-0.21637	0.112398	-0.161582	-0.579898	-0.443252	-0.182383	-0.230943	0.094297	0.200452	0.520045	0.233202	0.00395257	0.083004	0.0355832	0.183616	-0.038972	-0.0727273	0.0220779	0.0931677	0.331451	0.00621821	-0.656691	-0.211688	-0.222151	0.309191	0.566418	0.0708252	0.0948885	0.0152888	0.143986	0.546019	0.0931677	-0.102597	-0.349805
PDL1+ MMAC	0.613951	-0.410054	0.170008	-0.195425	-0.196777	-0.342276	0.569492	-0.0468927	-0.0785977	-0.247738	0.114657	-0.224859	-0.0163796	0.152499	-0.216888	0.0351276	-0.424294	-0.287652	0.137249	0.310082	0.347924	0.170008	0.170573	-0.31573	-0.221971	-0.0259814	-0.24061	0.437165	-0.362712	-0.148064	-0.0536723	0.0915882	0.0422215	-0.0237221	0.23948	0.138536	-0.311776	0.277363	0.0651681	0.0129955	0.139051	0.824179	0.482203	0.240726	-0.299915	-0.0948885	0.769274	0.00324781	-0.0110569
CD83+ pDC	0.164049	0.00132298	0.0211677	-0.00132298	0.139093	0.0370434	0.130356	-0.127709	0.0860215	0.0708253	-0.175956	0.317618	0.291055	-0.19977	-0.189186	0.562293	-0.361952	0.109217	-0.0198447	0.113776	-0.0780557	-0.107161	0.239459	-0.0449813	0.0899625	0.328099	-0.0886395	0.156111	-0.071464	0.206519	0.0946237	0.396893	-0.198447	-0.059534	0.0701178	0.0582299	0.191832	0.63503	0.157284	0.0727874	-0.00661704	0.353465	0.471133	0.349078	0.0568881	-0.0515961	0.216968	0.338316	0.211384
CD86+ pDC	0.236061	-0.0586083	-0.354906	0.356534	0.176054	0.0814004	-0.171811	0.0822411	0.148197	-0.0594609	-0.281645	0.25568	0.486774	-0.35979	-0.122101	-0.0171555	-0.0358278	-0.216666	-0.0227921	0.0683763	0.358162	0.0439562	0.517707	-0.390722	0.00325602	0.138381	0.244201	-0.00814004	-0.201939	0.175939	0.0407134	0.130241	0.0651203	0.166057	0.234433	-0.0227995	-0.0537243	0.37607	0.131482	0.0586273	0.021171	0.211779	0.429934	0.431196	0.136753	0.0634923	0.149777	0.443096	0.451191
ICOSL+ pDC	-0.308542	0.451445	-0.063657	-0.0084443	0.493008	0.183176	-0.202079	-0.100065	0.123457	-0.0285993	0.477428	0.411631	-0.0389737	-0.0610588	0.48847	0.067471	0.173489	-0.0536237	-0.53329	-0.466385	-0.408574	-0.187723	-0.25138	0.278662	0.530692	0.293602	0.142254	0.253329	-0.0279402	0.164121	0.376543	0.167587	-0.184475	0.0318285	-0.00519649	-0.05718	-0.0902891	-0.17798	0.337571	0.272904	0.0555556	-0.304842	-0.071475	0.44021	0.457941	0.111725	-0.381942	-0.0654381	0.272693
B7H3+ pDC	0.267993	-0.324901	-0.272625	0.30902	0.325323	0.234908	-0.368693	0.192621	0.109218	0.0708492	0.105212	0.304486	0.111168	-0.102565	0.283874	0.401773	0.174087	0.0483364	0.473124	0.60282	0.383131	0.419525	0.258729	-0.453934	-0.383793	-0.237555	0.359971	-0.0542604	-0.150257	0.0612482	0.389875	0.278581	-0.129034	-0.125725	-0.0807289	0.07215	0.222997	-0.0602158	0.277498	-0.369024	0.0244913	-0.240027	-0.262123	0.257582	0.0277919	-0.0542604	-0.00794054	-0.239352	0.255744
PDL1+ pDC	0.452114	-0.229062	0.350605	-0.34593	-0.21933	-0.389339	0.586202	-0.0163669	-0.1463	-0.404627	0.138239	-0.191726	-0.0440761	0.198342	-0.133564	0.157836	-0.479316	-0.360189	-0.026045	0.186989	0.122879	-0.0160277	0.0968338	-0.102176	-0.0567646	0.0120207	-0.241083	0.397352	-0.37243	-0.222528	-0.0527749	0.130225	0.0353944	-0.165619	0.189661	0.0898509	-0.241083	0.338584	-0.016415	0.138283	0.130601	0.750783	0.480986	0.327629	-0.174301	-0.0227059	0.73794	0.0153645	-0.00307754
CD83+ CD11c-DR-	-0.0559797	0.136839	0.171332	-0.257846	0.215115	0.175855	-0.0435521	-0.195701	0.237758	-0.107022	0.455188	0.15526	-0.196777	0.21883	0.0616342	0.14776	-0.23586	-0.26761	-0.329093	-0.117048	-0.167374	-0.277071	0.0627651	0.205824	0.292338	0.33814	0.229008	-0.0819905	0.0656109	-0.161811	-0.164027	0.0760234	0.00584795	-0.104043	0.106305	-0.0430229	-0.304778	-0.0506823	0.0048892	0.346116	0.159246	0.260078	0.160916	0.1945	0.10065	0.0780323	0.0395816	-0.332684	0.0513988
CD86+ CD11c-DR-	-0.0240487	-0.0265153	-0.101128	0.11901	0.100008	-0.0665965	0.0471858	0.257517	0.0672891	0.0771883	0.0918785	0.209098	0.299684	-0.228771	0.223222	0.445052	0.105474	0.0576879	0.094345	0.360114	0.00554971	-0.231854	0.157858	0.0394646	-0.0850955	-0.050564	0.0480975	0.0203489	-0.260293	0.104887	0.227602	0.394175	-0.312815	-0.0129493	-0.170191	0.217918	0.353948	0.34087	0.426422	0.185224	-0.0505157	0.127734	-0.0484194	0.323723	0.19054	-0.25467	0.0554971	-0.288968	0.188214
ICOSL+ CD11c-DR-	-0.18074	0.22423	-0.347924	0.266591	0.557535	0.0604349	0.129944	-0.102825	0.0209217	0.0975679	-0.333804	0.650282	0.398757	-0.492516	0.432646	0.108216	0.128249	0.113591	-0.00734256	0.134425	-0.0621293	-0.15137	-0.263202	0.166055	-0.131601	0.0350184	0.0852866	-0.0739904	0.189548	0.175473	0.0926554	0.0902891	-0.10328	0.146286	-0.115787	-0.165677	0.11974	0.13316	0.17465	0.124756	-0.0766732	0.079623	-0.127119	0.0900598	0.289749	-0.124259	-0.22423	-0.00974342	0.135935
B7H3+ CD11c-DR-	0.0214629	-0.0248517	-0.236092	0.297656	0.0130054	0.0384072	-0.276271	0.234463	0.400339	0.0446833	0.0937588	0.10791	0.137249	-0.141768	0.395933	0.0161474	0.369209	-0.0519921	0.288054	0.560294	0.264897	0.0146851	0.269415	-0.127648	-0.334369	-0.36035	0.211805	-0.163796	0.0375706	-0.00508618	0.109605	-0.0025974	-0.0545455	-0.227055	-0.386896	-0.203562	-0.10562	-0.155844	0.225408	0.078597	0.123417	-0.270955	-0.393503	0.008213	0.283536	0.217453	-0.0463146	-0.344156	-0.126138
PDL1+ CD11c-DR-	-0.0634204	0.26444	0.0305777	-0.0730467	-0.0447846	-0.121178	0.676864	-0.372417	0.404762	0.188829	-0.0237827	0.0252054	0.166479	-0.137033	-0.16025	-0.054246	-0.257152	0.0983005	-0.215176	-0.0809743	-0.203851	-0.72707	0.0226501	0.532845	0.161382	0.417329	-0.0979619	-0.133636	-0.0560749	0.0594902	-0.513171	-0.170351	0.214565	-0.319367	-0.316536	-0.171769	-0.171575	0.36541	-0.0136987	0.398699	0.0292683	0.456083	0.184084	0.0817717	0.0107588	-0.296151	-0.0917331	-0.213682	-0.0150033
CD83+ Neutrophils_e	0.150805	-0.00282406	0.190907	-0.233832	0.23127	0.0683423	0.0909605	-0.236723	0.171332	-0.170249	0.141203	0.239831	-0.124259	0.162666	0.0446202	0.149009	-0.337006	-0.305736	-0.0513979	0.125388	-0.0417961	-0.100537	0.0406665	0.0508331	0.0700367	0.258119	0.303304	-0.146286	0.151695	-0.0570783	-0.0898305	0.0961351	-0.0136408	-0.180175	0.00169444	-0.172463	-0.130472	0.0928873	0.169111	0.0360624	0.118908	0.245694	0.0968927	0.229114	0.0152499	-0.0440554	-0.0384072	-0.244156	0.154747
CD86+ Neutrophils_e	0.297035	-0.350297	-0.195975	0.189147	0.151078	0.208266	-0.149584	-0.0348347	-0.212603	-0.0779538	0.14681	0.0922094	0.31752	-0.231483	-0.130422	0.11439	-0.160513	-0.245278	0.101743	0.0293621	0.171393	0.0798922	0.306595	-0.236945	-0.0238994	-0.0962804	-0.0430189	0.376245	-0.527301	-0.162608	0.0724014	0.151629	0.0417752	0.0867206	0.144079	0.170219	0.283378	0.345032	0.153287	0.116854	-0.0255376	0.0886365	0.286191	0.466332	0.114034	-0.0471159	0.294304	0.174837	0.178163
ICOSL+ Neutrophils_e	0.0711865	-0.0779661	0.266667	-0.247458	-0.107466	-0.553107	0.272393	0.40859	-0.351244	-0.669873	0.176271	-0.154563	-0.0638418	0.132203	0.345198	-0.192406	-0.0796835	-0.409271	-0.020904	0.193785	0.0129944	0.134463	-0.0762712	-0.0502825	-0.10339	-0.238983	-0.0988701	0.190396	-0.120373	-0.350198	0.0712066	0.0110461	-0.0877193	-0.147458	-0.184181	-0.148756	-0.182486	-0.0760234	0.30313	0.261618	0.136497	0.241547	0.0491664	0.383854	0.243503	-0.0372881	0.225989	-0.107862	0.0520495
B7H3+ Neutrophils_e	0.246823	-0.290313	0.0677775	-0.0135555	-0.207521	-0.0773793	-0.370056	0.40565	0.0361889	-0.128959	0.24174	-0.204802	-0.228749	0.238916	0.359785	-0.0507084	0.333051	-0.353207	0.374471	0.45185	0.421915	0.303869	0.210675	-0.356397	-0.336628	-0.637108	0.269415	-0.123129	-0.0378531	-0.245267	0.0949153	-0.16304	0.113673	-0.137249	-0.0434905	-0.105739	-0.177351	-0.390387	-0.0211796	-0.184535	0.17154	-0.118947	-0.369492	-0.0566414	-0.0265462	0.612256	0.383507	-0.329977	-0.322602
PDL1+ Neutrophils_e	0.380683	-0.421915	0.448461	-0.385767	-0.48855	-0.51059	0.371469	0.203955	-0.378287	-0.455317	0.175092	-0.544068	-0.231008	0.308387	-0.00338887	-0.105383	-0.149153	-0.377508	0.254166	0.279017	0.203897	0.259814	-0.115787	-0.151934	-0.30161	-0.442813	-0.455239	0.397063	-0.039548	-0.457756	-0.0943503	-0.232543	0.149399	-0.280712	-0.0909348	-0.191122	-0.280712	-0.0500162	-0.100359	0.0870695	-0.141326	0.562561	0.172034	0.0172756	-0.13612	0.250777	0.781135	-0.0389737	-0.288781
ICOS+ CD4+ conv	-0.25699	0.359221	0.491387	-0.449026	-0.534917	-0.721265	0.445763	0.363842	-0.0684196	-0.198812	0.0237221	-0.49661	-0.0926292	0.16662	0.0626942	0.06119	0.157627	0.111896	-0.434341	-0.283536	-0.569331	-0.539396	-0.0355832	0.521322	0.462016	0.295397	-0.508331	0.131601	0.10904	0.192992	-0.146328	-0.0376746	-0.166288	-0.151934	-0.393109	-0.299124	-0.16436	0.38454	0.431413	0.45809	0.11436	0.367241	0.328814	0.282074	0.223101	0	0.0344535	0.0941864	0.0702439
PD1+ CD4+ conv	-0.042349	0.207228	0.547149	-0.532468	-0.211984	-0.492942	0.163796	0.377859	-0.228943	-0.239751	0.147374	-0.19486	-0.215133	0.289667	0.245624	0.350611	0.0321943	0.00169492	-0.352908	-0.233202	-0.422925	-0.242236	-0.0208922	0.1869	0.44664	0.241107	-0.255788	0.328063	-0.0689071	0.280791	0.240045	0.257143	-0.318182	0.0299266	-0.0581592	-0.133974	-0.0604178	0.320779	0.661241	0.200715	0.0506658	0.282651	0.22423	0.451304	0.119142	-0.012987	0.0976849	0.0363636	0.370611
ICOS+ CD4+CD25-CD127- T	-0.480519	0.592321	0.264822	-0.355167	0.0830978	-0.20384	-0.00790737	0.129907	0.0695309	-0.103478	-0.0525127	0.0847218	-0.239977	0.226426	0.354037	0.401588	0.192036	0.175706	-0.667984	-0.358554	-0.687182	-0.384529	-0.0863919	0.454545	0.634105	0.547149	-0.0502541	-0.128176	0.318554	0.421469	0.128777	0.194805	-0.263636	0.134952	0.103331	-0.245902	-0.253529	0.319481	0.267102	0.287106	0.464437	0.155945	0.23948	0.340885	0.30096	0.139469	-0.17109	0.0987013	0.161249
PD1+ CD4+CD25-CD127- T	-0.0976849	0.158667	0.331451	-0.363072	-0.426795	-0.678148	0.210675	0.419091	-0.230074	-0.281595	0.0220215	-0.502683	-0.141728	0.247883	0.0615471	0.104787	0.194295	-0.0581921	-0.439864	-0.208357	-0.308865	-0.106719	0.0287973	0.130435	0.435347	0.224167	-0.465839	0.220779	0.0892403	0.2	0.172833	0.074026	-0.249351	0.12253	0.118012	-0.121538	-0.276115	0.45974	0.360262	0.35531	0.32543	0.605588	0.606044	0.493207	0.232072	0.215133	0.407115	0.380519	0.0169051
ICOS+ CD4+ Treg	-0.1869	0.351779	0.517787	-0.538114	-0.361221	-0.5607	0.48122	0.155323	-0.10684	-0.121007	0.0321852	-0.39198	-0.225296	0.278374	0.1214	0.199378	0.0457498	0.0903955	-0.483907	-0.363072	-0.613778	-0.558442	-0.0762281	0.54489	0.562959	0.396951	-0.421796	0.173348	0.0186388	0.302825	-0.0790737	-0.0038961	-0.111688	-0.103331	-0.174478	-0.257208	-0.130435	0.454545	0.38111	0.323482	0.250731	0.347628	0.288054	0.379956	0.146245	-0.0412196	0.0208922	-0.00519481	0.0910274
PD1+ CD4+ Treg	0.150762	-0.0999435	0.482778	-0.507623	-0.188242	-0.459063	0.21011	0.291443	-0.383833	-0.252191	-0.0220215	-0.259249	-0.247883	0.33258	0.199322	0.369302	0.00225925	-0.0751413	-0.139469	-0.00282326	-0.165443	0.00846979	0.012987	-0.0592885	0.1869	0.0728402	-0.295313	0.334839	-0.0513979	0.271186	0.261508	0.183117	-0.215584	0.104461	0.132693	-0.121538	-0.0671937	0.384416	0.533553	0.016239	0.0708022	0.54386	0.218018	0.409401	0.00282326	-0.0592885	0.345003	-0.0142857	0.274383
B7H3+ CD45-	0.12253	0.094297	0.190288	-0.233202	-0.0966648	-0.359684	-0.0225925	0.399322	0.0276993	0.000565452	-0.0197628	-0.0666478	-0.223038	0.195935	0.452287	0.0249222	0.228184	0.0468927	-0.0559006	0.0547713	0.0095991	-0.00734049	0.293055	-0.142857	0.0852626	-0.141728	0.0525127	0.0863919	-0.109574	0.412429	0.121999	-0.0038961	-0.101299	0.145116	-0.0604178	-0.167892	-0.287408	0.00649351	0.521827	-0.0123417	0.544333	0.0467836	-0.237786	0.178936	0.104461	0.33258	0.00846979	-0.172727	-0.0819246
PDL1+ CD45-	0.275297	-0.189373	0.317129	-0.325043	-0.156763	-0.342001	0.251626	0.390161	-0.406904	-0.392867	0.00508762	-0.150975	-0.162239	0.273036	0.0525721	0.201872	-0.313825	-0.285068	-0.0423969	0.0944037	0.123799	0.213115	0.256077	-0.322781	0.00508762	-0.10684	-0.102318	0.311476	-0.354538	0.0559955	0.21261	0.425228	-0.240572	0.241379	0.516111	0.439728	0.0130017	0.171652	-0.0495761	-0.0377236	0.407805	0.311646	0.114221	0.171769	-0.114754	-0.0503109	0.444884	-0.149545	-0.0703125
PD1+ CD8	-0.279503	0.391304	0.498588	-0.517787	-0.527417	-0.635234	0.429257	0.235527	-0.18485	-0.279333	-0.0807453	-0.520192	-0.238848	0.288538	0.000564653	-0.0351177	-0.0559164	0.116384	-0.543761	-0.359684	-0.559571	-0.342744	-0.0841333	0.435347	0.462451	0.308865	-0.759458	0.36646	0.201638	0.166667	-0.0864163	0.0181818	-0.236364	0.0886505	-0.012987	-0.192764	-0.402597	0.368831	0.0912057	0.587204	0.314388	0.382716	0.408359	0.0668179	0.244495	0.0333145	0.163185	0.225974	-0.19896
ICOS+ CD8	-0.373235	0.358554	0.351779	-0.389046	-0.114754	-0.180124	-0.384072	0.430387	-0.181459	-0.210913	0.151892	-0.170008	-0.347261	0.337098	0.180124	0.169358	0.10449	0.0175141	-0.612648	-0.481649	-0.343874	0.0728402	0.167702	-0.0141163	0.561829	0.233202	-0.273857	0.201581	0.340582	0.340113	0.302175	0.293506	-0.405195	0.28515	0.424054	0.0876202	-0.361942	-0.106494	-0.0899028	0.426112	0.305294	-0.0448343	0.13499	0.0107588	0.396951	0.409373	0.012987	0.103896	-0.146944
[truncated: 33 more columns]
