# Supplementary material for: PD-L1 and ICOSL discriminate human Secretory and Helper dendritic cells in cancer, allergy and autoimmunity
Source: Nat Commun. 2022 Apr 13;13:1983. doi: 10.1038/s41467-022-29516-w (PMC9008048; doi:10.1038/s41467-022-29516-w)
Supplement: Supplementary file 5 — Supplementary Data 2 [file 41467_2022_29516_MOESM5_ESM.xlsx]

## Sheet: Sheet1
Bulk RNAseq_cDC2: Differentially expressed genes (DEG) between Blood and Tumor cDC2 at FDR 0.1
Negative value in "log2FoldChange" column corresponds to genes increased in tumor DC (n=639)
Positive value in "log2FoldChange" column corresponds to genes increased in blood DC (n=243)
Gene	baseMean	log2FoldChange	lfcSE	stat	pvalue	padj
LTA	192.186	-24.18	2.77553	-8.71185	2.98962e-18	2.90591e-15
VTN	157.437	-23.9012	2.8354	-8.42958	3.46913e-17	3.11261e-14
MMP1	148.269	-23.8031	2.68121	-8.87774	6.82355e-19	8.84332e-16
KRT13	92.3631	-23.1544	3.07695	-7.52512	5.26724e-14	2.7926e-11
GRM7	88.9923	-23.1038	3.23199	-7.14848	8.77411e-13	2.99375e-10
SCN7A	79.2941	-22.9445	3.0418	-7.54308	4.58983e-14	2.54932e-11
NGFR	57.0327	-22.3683	3.09716	-7.2222	5.11536e-13	1.86455e-10
NFIB	47.7427	-22.2454	2.84327	-7.8239	5.12132e-15	3.51383e-12
FAM111B	42.0422	-22.0583	3.00944	-7.32969	2.30678e-13	9.9653e-11
PTP4A3	35.0116	-21.7819	3.43515	-6.34091	2.28414e-10	5.43718e-08
PIEZO2	45.0228	-21.7534	3.11059	-6.99335	2.68403e-12	8.69626e-10
FABP3	30.7072	-21.6244	3.43527	-6.29481	3.07774e-10	7.03898e-08
TNIP3	30.3463	-21.608	3.43528	-6.29002	3.17416e-10	7.11988e-08
CD3D	24.2787	-21.2983	3.43554	-6.19939	5.66821e-10	1.12058e-07
LY6D	19.4872	-20.9902	3.43587	-6.10915	1.00166e-09	1.88441e-07
SERPINE3	19.1612	-20.9674	3.43589	-6.10247	1.04441e-09	1.93365e-07
SEMA3A	18.404	-20.9114	3.43596	-6.08603	1.15741e-09	2.10939e-07
SLC9C1	16.3649	-20.7493	3.43618	-6.03849	1.55561e-09	2.7492e-07
TNFRSF11B	666.882	-12.6996	1.44918	-8.76325	1.89695e-18	2.01145e-15
CCL17	584.868	-12.5103	1.31281	-9.5294	1.58199e-21	3.07539e-18
ANXA3	495.052	-12.2697	1.95519	-6.27546	3.48592e-10	7.52958e-08
UBD	450.204	-12.1327	1.64083	-7.39421	1.42254e-13	6.63699e-11
MMP12	4838.82	-12.0671	1.25828	-9.59012	8.79816e-22	2.05244e-18
AOC1	825.012	-12.0446	1.60494	-7.50471	6.15662e-14	3.12126e-11
TMEM150C	382.177	-11.8962	1.5668	-7.59272	3.13255e-14	1.82691e-11
IL22RA2	291.869	-11.5075	1.84738	-6.22907	4.69214e-10	9.43605e-08
PLEK2	546.239	-11.4496	1.79872	-6.36542	1.94756e-10	4.73256e-08
IL2RA	268.478	-11.3872	2.21353	-5.14435	2.68456e-07	2.60939e-05
IL7R	2012.12	-11.2382	0.963932	-11.6587	2.07106e-31	2.41569e-27
CCL19	749.212	-11.1186	1.52223	-7.3042	2.78916e-13	1.16188e-10
CLDN1	174.723	-10.7678	2.11977	-5.07971	3.78008e-07	3.49928e-05
ADTRP	170.207	-10.7291	1.671	-6.4208	1.35557e-10	3.49811e-08
SDK2	160.283	-10.6424	1.75605	-6.06045	1.35745e-09	2.43589e-07
TRPC6	150.281	-10.5499	2.03845	-5.17548	2.27325e-07	2.26626e-05
GPR153	140.221	-10.4493	2.13064	-4.90432	9.37504e-07	7.98178e-05
IL23A	251.489	-10.3304	2.39249	-4.31783	1.57571e-05	0.000879385
SUCNR1	119.996	-10.2252	2.13051	-4.79942	1.59126e-06	0.000122497
IL32	408.25	-10.2141	1.40397	-7.27516	3.46022e-13	1.38982e-10
C10orf10	389.301	-10.2128	1.73067	-5.90104	3.61217e-09	5.61765e-07
LAD1	116.847	-10.1873	1.57203	-6.48032	9.15309e-11	2.54194e-08
TREML1	393.723	-10.1676	1.51826	-6.69689	2.12908e-11	6.53516e-09
FAM149A	114.048	-10.1516	2.06771	-4.90958	9.12739e-07	7.82808e-05
TBC1D4	3884.2	-10.1417	1.1299	-8.9757	2.81564e-19	4.1052e-16
HPGDS	338.398	-10.0504	2.68315	-3.74576	0.000179849	0.00632001
WTAPP1	102.025	-9.99088	2.51769	-3.96827	7.23965e-05	0.00308187
IL12B	97.7853	-9.92996	2.69046	-3.69081	0.000223543	0.00751412
ACVR1C	92.9132	-9.85586	2.58198	-3.81717	0.000134989	0.0051737
HMSD	92.0722	-9.84275	2.76043	-3.56566	0.000362944	0.0109958
MMP3	87.957	-9.77664	2.63034	-3.71687	0.000201705	0.00687919
GNAO1	87.277	-9.76531	1.84037	-5.30618	1.11948e-07	1.23185e-05
TMEM163	164.416	-9.71684	2.24612	-4.32605	1.5181e-05	0.000855415
SLC16A9	81.5177	-9.66704	2.26605	-4.26604	1.98974e-05	0.00106951
RND1	80.7322	-9.65301	2.6223	-3.68113	0.000232205	0.00767264
GLYATL2	79.6794	-9.6339	2.51723	-3.82719	0.000129616	0.00503946
ITGB8	286.372	-9.54155	1.6253	-5.87066	4.34069e-09	6.5753e-07
SLCO2B1	72.3809	-9.49745	1.83218	-5.1837	2.17531e-07	2.18731e-05
LAMP3	4814.78	-9.20238	1.26567	-7.27076	3.57463e-13	1.38982e-10
CNN3	56.7531	-9.14397	1.96133	-4.66213	3.12948e-06	0.000226722
ARNT2	54.7359	-9.0927	2.72079	-3.34193	0.000831966	0.0203867
NCCRP1	681.578	-9.05552	1.18027	-7.67241	1.68788e-14	1.03618e-11
GPR85	52.5709	-9.03406	2.63179	-3.43267	0.000597662	0.0157718
CCL22	92217.3	-9.0303	0.803795	-11.2346	2.75803e-29	1.60848e-25
ITIH1	100.394	-9.00501	2.34791	-3.83533	0.000125394	0.00491463
BCL2L14	466.061	-8.90022	1.23085	-7.23097	4.79558e-13	1.80438e-10
CD80	1884.73	-8.82042	1.14054	-7.73353	1.04608e-14	6.77861e-12
RAPGEF4	44.5257	-8.79585	2.51286	-3.50034	0.000464664	0.0131231
C6orf223	43.8594	-8.77162	2.02868	-4.32381	1.53358e-05	0.000859982
RAMP1	43.166	-8.75002	2.18524	-4.00415	6.22421e-05	0.00278796
PC	42.4425	-8.72601	2.49005	-3.50435	0.000457731	0.0130857
TMEM54	41.3038	-8.6869	2.65035	-3.27764	0.0010468	0.0243224
HSPA1B	3799.56	-8.68184	0.877193	-9.89729	4.27702e-23	1.24718e-19
TNF	663.019	-8.67932	1.31514	-6.59954	4.12425e-11	1.20263e-08
SLCO5A1	201.665	-8.67171	1.49822	-5.78801	7.12233e-09	1.02562e-06
GPR31	39.3623	-8.61721	2.90643	-2.96488	0.00302797	0.0536433
TNFSF4	245.893	-8.60462	2.30337	-3.73566	0.000187222	0.00651869
CXCL9	651.215	-8.56523	1.76024	-4.86595	1.13911e-06	9.20466e-05
LOC730101	36.9465	-8.52482	2.1315	-3.99944	6.34929e-05	0.0028159
RRAD	36.603	-8.51284	2.28872	-3.71948	0.000199634	0.00684862
CCL20	317.51	-8.49778	1.56913	-5.41559	6.10855e-08	7.19698e-06
NPR1	35.9691	-8.48769	1.89944	-4.46852	7.87643e-06	0.000499125
STRIP2	1270.58	-8.477	1.46971	-5.7678	8.03146e-09	1.11523e-06
FAM167A	35.5213	-8.46992	2.54175	-3.33231	0.000861278	0.0207133
MMP9	445.587	-8.36126	1.4347	-5.82787	5.61388e-09	8.28864e-07
GPC5	31.938	-8.31548	2.48945	-3.34029	0.000836908	0.0204648
S100B	4573.81	-8.28841	1.62277	-5.10758	3.26318e-07	3.06949e-05
KRT16	31.2652	-8.2848	2.88894	-2.86776	0.0041339	0.066285
TPX2	104.559	-8.27477	2.19811	-3.76449	0.000166889	0.00602659
SHISA2	30.1816	-8.23415	3.06304	-2.68823	0.00718326	0.0963052
NOS1	58.2551	-8.2186	2.09562	-3.9218	8.78883e-05	0.00364815
LINC00885	28.3742	-8.14481	2.93107	-2.77878	0.00545633	0.0803569
RGS16	487.483	-8.14414	1.67401	-4.86505	1.14427e-06	9.20466e-05
CADM1	27.7311	-8.11232	2.56061	-3.16813	0.00153425	0.0324194
GEM	636.305	-8.08483	1.25688	-6.43244	1.25571e-10	3.40619e-08
LOC399715	51.1749	-8.03104	2.76866	-2.9007	0.00372333	0.062219
PTPRG	26.223	-8.0307	2.92387	-2.7466	0.0060217	0.0852393
ANKRD55	123.495	-7.99388	1.91382	-4.17693	2.95474e-05	0.00146656
GCM1	85.6937	-7.99328	2.54407	-3.14192	0.00167843	0.034835
PPP2R2B	25.4524	-7.9895	2.45928	-3.24871	0.00115929	0.0263688
CRLF2	548.608	-7.97786	1.90117	-4.19629	2.71327e-05	0.00135827
HOPX	48.7626	-7.96219	2.26042	-3.52244	0.000427598	0.0124688
FSCN1	91.9603	-7.94792	1.35105	-5.88276	4.03477e-09	6.19231e-07
SYNPO2	400.597	-7.87516	1.61086	-4.88879	1.01459e-06	8.5138e-05
CD3E	43.5153	-7.79869	2.60182	-2.9974	0.00272292	0.0500748
TSPAN15	85.4921	-7.79213	1.9603	-3.97496	7.03908e-05	0.00304088
KRT17	43.1999	-7.78736	2.2632	-3.44086	0.000579858	0.0155482
ECE1	228.275	-7.72218	1.4619	-5.28228	1.27587e-07	1.3653e-05
FAM159A	21.1512	-7.7218	2.79004	-2.76763	0.00564655	0.0815116
PLAT	20.5814	-7.68222	2.44712	-3.13928	0.00169361	0.0349633
CDKN1C	346.082	-7.68119	1.22884	-6.25078	4.08408e-10	8.50656e-08
PMEPA1	82.2536	-7.68074	2.10101	-3.65573	0.00025645	0.00826309
IL1A	232.998	-7.67945	1.17389	-6.54191	6.07385e-11	1.72793e-08
TFAP2C	32.8692	-7.65633	2.8088	-2.72583	0.00641393	0.0894881
TARP	20.2117	-7.65599	2.80953	-2.72501	0.00643002	0.0896055
ENPP2	827.043	-7.64847	1.35724	-5.63532	1.74736e-08	2.29002e-06
RASAL1	123.682	-7.60559	2.14664	-3.54301	0.00039558	0.0117406
ANKRD33B	123.725	-7.56955	1.50182	-5.04026	4.64896e-07	4.13935e-05
HSPA1A	4386.14	-7.56472	0.898584	-8.41849	3.81355e-17	3.17723e-14
ST8SIA1	74.6096	-7.54501	2.05091	-3.67886	0.000234278	0.00769445
ANKRD18DP	18.5702	-7.53397	2.62729	-2.86758	0.00413622	0.066285
GJB2	18.5476	-7.53186	2.36274	-3.18776	0.00143379	0.0309126
ADORA2A	713.946	-7.52498	1.44848	-5.19508	2.04637e-07	2.07556e-05
LOC400043	124.783	-7.47613	1.93555	-3.86254	0.000112212	0.00446704
FBXO27	34.5432	-7.46385	2.42667	-3.07576	0.00209968	0.0411607
C3	85.5858	-7.45929	1.8284	-4.07967	4.50991e-05	0.00209576
CLEC5A	1369.06	-7.42284	1.26491	-5.86829	4.40314e-09	6.58438e-07
CSF2	80.7508	-7.42021	2.16387	-3.42914	0.000605493	0.0159424
AQP9	184.227	-7.39555	2.30105	-3.214	0.00130902	0.0286461
ANGPTL4	80.2332	-7.38835	2.28749	-3.22989	0.00123837	0.0275657
C15orf48	4214.35	-7.38307	0.72302	-10.2114	1.76252e-24	6.8527e-21
SEMA6B	32.5319	-7.37946	2.07618	-3.55435	0.000378918	0.0113326
CD274	517.162	-7.37513	1.52719	-4.82923	1.37064e-06	0.000107297
DLL4	16.4966	-7.36514	2.17815	-3.38138	0.000721221	0.0183675
DBNDD2	32.2212	-7.36262	1.64034	-4.48847	7.17348e-06	0.000462274
MACC1	531.853	-7.33729	1.26377	-5.80587	6.40314e-09	9.33577e-07
PDGFA	304.802	-7.32955	1.38255	-5.30148	1.14868e-07	1.25217e-05
SELM	102.438	-7.31966	1.86308	-3.9288	8.53711e-05	0.00356906
CETP	52.7408	-7.29121	2.51499	-2.8991	0.00374239	0.0624482
MREG	261.45	-7.27992	1.13427	-6.41813	1.37957e-10	3.49811e-08
SYNPO	15.5288	-7.27862	1.89065	-3.84979	0.000118217	0.00467418
CCR7	87788.2	-7.26128	0.876247	-8.2868	1.16338e-16	8.85111e-14
SH2D3A	14.8968	-7.21716	1.83608	-3.93074	8.46838e-05	0.00355307
SLC7A11	220.46	-7.16208	1.00236	-7.14525	8.98331e-13	2.99375e-10
ADORA2A-AS1	91.4814	-7.15211	1.79392	-3.98686	6.69544e-05	0.00291401
EBF4	14.194	-7.14971	1.77567	-4.02648	5.66192e-05	0.00257971
LINC00515	147.242	-7.13015	1.23784	-5.76014	8.40417e-09	1.13984e-06
CMTM1	14.0388	-7.12727	2.54338	-2.80229	0.00507419	0.0764669
PDGFB	132.695	-7.1152	1.64408	-4.32778	1.50621e-05	0.000852834
CXCL11	109.241	-7.09826	1.81685	-3.90691	9.34858e-05	0.0038395
CXCL3	300.341	-7.08786	1.32273	-5.35853	8.39022e-08	9.6845e-06
TULP2	393.265	-7.04278	0.959016	-7.34376	2.07674e-13	9.31657e-11
GPR68	49.7679	-7.01624	1.60243	-4.37849	1.19506e-05	0.00070757
CDC42EP2	99.8958	-6.97676	2.00282	-3.48347	0.000494951	0.0138113
PDCD1LG2	313.75	-6.97126	1.57751	-4.41917	9.90808e-06	0.00060642
TNFAIP6	70.6203	-6.95494	1.97409	-3.52311	0.000426517	0.0124684
PLEKHG1	128.272	-6.9333	2.07943	-3.33423	0.000855364	0.020647
MAP1LC3C	23.8921	-6.93252	2.07343	-3.34351	0.00082726	0.020314
TNFRSF25	57.8493	-6.92133	2.44562	-2.83009	0.00465346	0.0720824
BIRC3	43715.8	-6.91777	0.781514	-8.85175	8.61601e-19	1.00497e-15
ANKRD37	126.085	-6.90703	1.49783	-4.61135	4.00069e-06	0.000281109
HCAR3	299.134	-6.89469	1.36719	-5.04298	4.58347e-07	4.11243e-05
PLAU	300.156	-6.86508	1.41356	-4.85659	1.19422e-06	9.47384e-05
DNAJA4	5119.31	-6.85521	1.24343	-5.51315	3.52476e-08	4.23843e-06
NCS1	55.0436	-6.83466	2.11271	-3.23502	0.00121634	0.0273514
F3	38.6626	-6.83287	2.03481	-3.35799	0.000785121	0.0197363
TROAP	22.2941	-6.83068	2.3779	-2.87257	0.00407154	0.0659483
POU6F1	38.7127	-6.83017	1.95072	-3.50136	0.000462885	0.0131231
NRP2	126.778	-6.79888	1.17661	-5.77837	7.543e-09	1.07295e-06
GTF2IRD1	21.4611	-6.77823	1.89548	-3.57599	0.000348901	0.0106813
LOC152225	10.9493	-6.77535	2.38715	-2.83826	0.00453598	0.0708269
DNAJB1	17434.3	-6.77157	0.902976	-7.49917	6.42234e-14	3.12126e-11
TLR3	151.513	-6.74403	1.86416	-3.61773	0.000297197	0.00927685
FXYD2	10.646	-6.73102	2.35332	-2.86023	0.00423336	0.0674561
HCAR2	312.565	-6.72982	1.13508	-5.92892	3.04927e-09	5.00939e-07
CXCL8	7928.03	-6.72569	1.30602	-5.14975	2.60831e-07	2.55659e-05
CXCL2	392.474	-6.66144	1.79141	-3.71854	0.000200377	0.00685393
GNLY	34.0715	-6.65276	2.21563	-3.00266	0.00267634	0.0496949
G0S2	2871.49	-6.63781	1.1516	-5.76397	8.21588e-09	1.12741e-06
SPP1	3494.4	-6.62962	1.44771	-4.57939	4.66329e-06	0.000318086
TRAF1	1396.53	-6.61965	0.799309	-8.28171	1.21414e-16	8.85111e-14
IGSF3	92.5577	-6.60797	1.98118	-3.33537	0.000851864	0.020647
TRIP10	133.09	-6.6043	1.11237	-5.93715	2.90011e-09	4.83241e-07
ADRA2B	9.67871	-6.60234	2.25876	-2.92299	0.00346688	0.0590843
CIT	32.2347	-6.59492	1.88556	-3.4976	0.000469472	0.0132269
LOC440896	18.8246	-6.58874	1.70983	-3.85345	0.000116464	0.00462055
OLR1	1203.54	-6.58033	1.10652	-5.94685	2.73346e-09	4.62074e-07
INHBA	501.94	-6.57812	1.28121	-5.13431	2.83188e-07	2.72984e-05
P4HA2	89.8793	-6.57611	2.32416	-2.82946	0.00466263	0.0721285
PTX3	118.76	-6.55218	1.71814	-3.81352	0.000137002	0.00519788
GPR157	45.6334	-6.52856	1.57479	-4.14567	3.38819e-05	0.00163983
CXCL10	8116.97	-6.51192	1.33695	-4.87072	1.1119e-06	9.06933e-05
SERPINB9	92049.5	-6.50417	0.711998	-9.1351	6.53442e-20	1.08882e-16
FUT1	8.9095	-6.4815	2.09043	-3.10056	0.00193158	0.0383815
CD70	35.5227	-6.47444	2.01358	-3.21539	0.0013027	0.0285614
TNFRSF11A	83.9545	-6.45043	1.62541	-3.96849	7.23292e-05	0.00308187
TNFSF14	212.182	-6.41324	1.68774	-3.79989	0.000144761	0.00542109
CAPN12	73.7083	-6.3667	2.12415	-2.9973	0.00272384	0.0500748
SLC16A10	8.27672	-6.36408	2.0464	-3.1099	0.00187154	0.0376373
RAB30	236.859	-6.36079	1.50123	-4.23704	2.26487e-05	0.00119536
C1QC	830.925	-6.33335	1.33751	-4.73518	2.18856e-06	0.000163637
VCAM1	66.1552	-6.303	2.19346	-2.87354	0.00405898	0.0659483
C17orf96	26.615	-6.28519	1.8138	-3.46521	0.000529826	0.0145763
CCL3L1	26.8822	-6.27715	1.36041	-4.61415	3.94705e-06	0.00027902
IL21R	134.216	-6.23977	1.18542	-5.26375	1.41143e-07	1.49663e-05
ORC1	202.887	-6.18257	2.31013	-2.67628	0.00744437	0.0988965
HES1	58.1731	-6.16409	1.50226	-4.10321	4.07456e-05	0.00192412
UPB1	79.3835	-6.15962	1.7847	-3.45136	0.000557772	0.0150948
SLC22A23	55.9962	-6.12972	1.3332	-4.59776	4.27065e-06	0.000296505
LSMEM1	44.558	-6.125	2.12043	-2.88857	0.00387001	0.0639612
CENPP	53.644	-6.09799	2.11116	-2.88845	0.00387145	0.0639612
HSPA2	6.77373	-6.08963	2.27634	-2.67519	0.00746874	0.0991017
PAQR3	246.467	-6.06426	1.09986	-5.51365	3.51475e-08	4.23843e-06
FSTL1	52.4494	-6.0579	1.94621	-3.11267	0.00185406	0.0374148
GSTM3	100.481	-6.04615	2.22141	-2.72177	0.00649343	0.0901547
LPL	100.317	-6.04266	1.83096	-3.30026	0.000965942	0.0228072
C10orf55	12.6234	-6.00886	2.18422	-2.75103	0.00594078	0.0846072
CCL3	2936.4	-5.99541	1.41981	-4.22268	2.41418e-05	0.0012571
TNFRSF9	446.386	-5.98792	1.49892	-3.99482	6.47424e-05	0.00283893
SMPDL3B	251.891	-5.97831	1.78135	-3.35605	0.000790652	0.0197486
HCG26	165.254	-5.9551	1.69393	-3.51555	0.000438837	0.0127083
MERTK	20.8193	-5.9372	2.11326	-2.8095	0.00496178	0.0751613
PSD3	170.879	-5.92917	1.99908	-2.96594	0.00301759	0.0535725
PHLDB1	11.3897	-5.86811	1.94021	-3.02447	0.00249073	0.0470095
IL21R-AS1	32.6128	-5.83263	1.95626	-2.98152	0.00286818	0.0516409
GPNMB	160.008	-5.83044	1.63421	-3.56774	0.00036007	0.0109371
MIR548AC	19.4906	-5.81569	1.54978	-3.75258	0.000175021	0.0061862
H2AFX	10.8772	-5.78943	1.67877	-3.44861	0.000563487	0.0152141
IL1B	4573.86	-5.77643	1.17929	-4.8982	9.67169e-07	8.17468e-05
TCF19	82.578	-5.75833	1.85246	-3.10848	0.00188055	0.0377177
AURKA	199.434	-5.74013	2.10065	-2.73255	0.00628453	0.0881043
SNORD99	321.134	-5.72808	0.891956	-6.42193	1.34555e-10	3.49811e-08
MAMLD1	5.21016	-5.71923	1.96412	-2.91186	0.00359285	0.060823
DOCK4	58.6506	-5.71732	1.71774	-3.3284	0.000873476	0.0208773
EGOT	55.4131	-5.71375	1.49738	-3.81582	0.00013573	0.0051737
HSPA6	1530.5	-5.71321	1.17536	-4.86083	1.16893e-06	9.33867e-05
PLA1A	163.666	-5.70832	1.61766	-3.52875	0.000417532	0.0123014
IER3	274.647	-5.69545	1.49668	-3.8054	0.000141573	0.00532681
SRSF12	45.9495	-5.68614	1.4866	-3.82493	0.00013081	0.00506898
TNNI1	9.89767	-5.65336	2.04064	-2.77038	0.00559904	0.0813874
SOCS2	792.7	-5.636	1.6044	-3.51284	0.00044335	0.0128001
RGS12	178.434	-5.62511	1.32888	-4.23296	2.30635e-05	0.00120877
MELK	76.7699	-5.61069	2.03917	-2.75147	0.00593293	0.0845986
PHLDA1	192.411	-5.60119	1.51573	-3.69536	0.000219574	0.0074235
KCNN1	4.85217	-5.59234	2.05298	-2.72401	0.00644949	0.0896624
APOL4	246.392	-5.57258	1.51333	-3.68233	0.000231108	0.00767144
ACHE	4.75864	-5.56116	1.85292	-3.0013	0.00268828	0.0497247
WDR24	87.3106	-5.5406	1.9807	-2.7973	0.0051532	0.0773576
ALPK2	129.746	-5.52777	1.94972	-2.83516	0.00458028	0.0712325
NEK6	289.099	-5.52253	0.934589	-5.90905	3.44078e-09	5.46134e-07
CCL4	1374.28	-5.50357	1.18193	-4.65642	3.21752e-06	0.000231661
IRAK2	220.016	-5.46967	1.2529	-4.36562	1.26761e-05	0.000739273
CD1A	11164	-5.46771	0.870515	-6.28101	3.36388e-10	7.40307e-08
FCGR3A	171.908	-5.40738	1.7321	-3.12187	0.00179706	0.0365172
SOCS1	27.2443	-5.39457	1.56864	-3.43901	0.000583841	0.0156136
MMP19	635.694	-5.34876	1.527	-3.50279	0.000460416	0.0131231
PALLD	130.127	-5.33247	1.26383	-4.21931	2.45055e-05	0.00127037
WDR90	36.171	-5.33191	1.92484	-2.77005	0.0056047	0.0813874
DSG2	100.987	-5.32869	1.76926	-3.01181	0.00259692	0.0483873
KCNQ1OT1	600.093	-5.29946	0.741004	-7.15172	8.56946e-13	2.99375e-10
WNT5A	129.35	-5.29824	1.79005	-2.95982	0.00307817	0.0542353
ATF3	676.317	-5.29403	1.43368	-3.69261	0.000221967	0.00748274
TSC22D1	777.727	-5.2827	1.26869	-4.16389	3.12875e-05	0.00154635
CCL2	48.9449	-5.27615	1.76926	-2.98212	0.00286256	0.0516409
KRT19P2	234.639	-5.27473	1.61906	-3.2579	0.00112239	0.0257708
CCND1	14.6527	-5.26938	1.47851	-3.56398	0.000365277	0.0110378
ENO3	276.386	-5.24591	1.14539	-4.58003	4.64899e-06	0.000318086
CXCL1	20.9713	-5.23018	1.64301	-3.18329	0.00145609	0.031106
SLC30A4	33.3113	-5.21112	1.53194	-3.40164	0.000669826	0.0173619
JUN	89.8217	-5.19697	0.879663	-5.90791	3.46484e-09	5.46134e-07
DLEU7-AS1	14.5739	-5.19051	1.88961	-2.74687	0.00601676	0.0852393
PHLDA2	7.23695	-5.19008	1.53208	-3.3876	0.000705067	0.0180433
PTGS2	1713.95	-5.17117	1.27856	-4.04451	5.24316e-05	0.00239828
SDC4	1269.75	-5.12869	1.05631	-4.85529	1.2021e-06	9.47384e-05
FCGBP	514.012	-5.10375	1.68178	-3.03473	0.00240748	0.0459589
ZBTB10	399.896	-5.08179	0.82097	-6.18999	6.01687e-10	1.16968e-07
SCARF1	117.496	-5.05271	1.12212	-4.50284	6.70512e-06	0.000436919
GPR82	228.603	-5.03725	0.819161	-6.14928	7.7835e-10	1.48831e-07
IQGAP3	84.594	-5.0363	1.09451	-4.60143	4.19603e-06	0.000293069
EIF4A3	2026.21	-5.01918	0.893477	-5.61758	1.93648e-08	2.45512e-06
VMO1	877.235	-4.99225	0.988018	-5.05279	4.35402e-07	3.9676e-05
S1PR1	1136.63	-4.98221	1.48039	-3.36548	0.000764106	0.0192495
MIR155HG	465.847	-4.97618	1.12294	-4.4314	9.36241e-06	0.000577794
DUSP2	1039.18	-4.96584	1.27621	-3.89109	9.9795e-05	0.00408424
MIR492	48.8826	-4.95489	1.54346	-3.21025	0.00132622	0.0289076
NR4A1	2418.58	-4.9532	1.2958	-3.8225	0.000132107	0.00510229
BCL2A1	3817.74	-4.95279	0.958992	-5.16458	2.40984e-07	2.38206e-05
CXADR	50.4855	-4.95011	1.58114	-3.13072	0.00174381	0.0357042
MARCKSL1	327.458	-4.93194	0.98586	-5.00268	5.65379e-07	4.95833e-05
MFI2	17.2205	-4.91846	1.68228	-2.92369	0.00345913	0.0590843
SERPINH1	33.178	-4.91387	1.3825	-3.55435	0.000378914	0.0113326
COL1A1	28.989	-4.90353	1.29744	-3.77938	0.000157218	0.00576665
ZSWIM4	79.1852	-4.90141	0.866345	-5.65758	1.53526e-08	2.0583e-06
GPR137B	820.181	-4.89148	1.11873	-4.37237	1.22907e-05	0.000720398
ITPR3	103.017	-4.86628	1.62856	-2.98808	0.00280734	0.0510044
TMCC3	947.623	-4.85304	1.14465	-4.23977	2.23753e-05	0.0011863
FUT8	235.912	-4.85243	1.33557	-3.63323	0.000279898	0.00882492
FAM46C	528.12	-4.8427	1.48851	-3.25339	0.00114038	0.0260811
GADD45A	229.023	-4.82096	1.24272	-3.87936	0.000104734	0.00424171
CD200	521.971	-4.82073	1.59461	-3.02313	0.00250176	0.0470654
VEGFA	232.509	-4.79217	1.07628	-4.45255	8.4858e-06	0.000529296
PRDM1	6836.58	-4.78885	0.933752	-5.12861	2.91886e-07	2.76794e-05
LINC01136	24.7267	-4.77545	1.70611	-2.79904	0.00512554	0.0770416
ACOT7	825.988	-4.76845	1.47087	-3.24191	0.0011873	0.0268906
LTB	37.2104	-4.75116	1.09774	-4.32811	1.50394e-05	0.000852834
FSD1L	157.795	-4.73387	1.36345	-3.47199	0.000516623	0.0143133
ADAMDEC1	132.945	-4.72871	1.70886	-2.76717	0.00565454	0.081526
CD83	19189.3	-4.7281	1.09843	-4.3044	1.6744e-05	0.000912626
SLAMF1	144.923	-4.72162	1.73757	-2.71738	0.00658016	0.0909372
FLT1	289.92	-4.71149	1.13463	-4.15243	3.28968e-05	0.00160547
LDLRAD3	66.7335	-4.70683	1.33413	-3.52801	0.000418696	0.0123014
BMP1	37.1538	-4.70629	1.59135	-2.95742	0.00310221	0.0545657
PVR	423.645	-4.67833	0.896704	-5.21725	1.81603e-07	1.87453e-05
IL4I1	444.469	-4.66705	0.955904	-4.88234	1.04834e-06	8.73416e-05
GADD45B	2288.86	-4.66225	0.747622	-6.23611	4.48598e-10	9.17974e-08
GADD45G	4.93713	-4.6561	1.51365	-3.07607	0.00209747	0.0411607
IGSF8	59.0756	-4.65192	1.65175	-2.81635	0.00485725	0.0740587
IDO1	7160.68	-4.64234	0.990883	-4.68505	2.79889e-06	0.000204039
SOD2	6498.1	-4.63775	0.92406	-5.01888	5.19733e-07	4.59255e-05
ZC3H12A	234.943	-4.62027	1.30482	-3.54094	0.000398712	0.0118035
PNMA1	90.1517	-4.61851	1.26902	-3.63942	0.000273251	0.00866088
NRARP	16.113	-4.60989	1.55522	-2.96413	0.00303537	0.0536433
CDH17	442.741	-4.58337	1.22606	-3.73829	0.00018528	0.00647037
ZNF93	171.561	-4.57982	1.45089	-3.15657	0.00159638	0.0334318
ARHGAP10	114.393	-4.57444	1.28188	-3.56854	0.000358971	0.0109322
PIM3	226.007	-4.55242	1.09673	-4.15091	3.31162e-05	0.00160945
2008-03-01	47.0667	-4.55002	1.59228	-2.85755	0.0042692	0.0678419
STAT4	476.539	-4.54947	1.50748	-3.01793	0.00254507	0.0477263
GPR132	185.168	-4.54824	1.0455	-4.35031	1.35942e-05	0.000781099
ID3	149.545	-4.54031	1.3552	-3.35028	0.000807305	0.0200349
NR4A3	1107.28	-4.53208	1.45832	-3.10774	0.00188524	0.0377177
UCK1	94.2517	-4.52196	1.61305	-2.80336	0.00505735	0.0764106
BAG3	257.834	-4.50949	1.43972	-3.1322	0.00173502	0.0356919
TMEM176A	601.953	-4.50441	1.33608	-3.37135	0.000748002	0.0189256
EGR2	545.531	-4.50002	1.63056	-2.7598	0.00578361	0.0827989
DSC2	151.639	-4.49843	1.09955	-4.09116	4.29224e-05	0.00201063
SNORD12C	46.7033	-4.48489	1.40791	-3.18548	0.00144513	0.0310997
CCDC64	4.43454	-4.47952	1.59298	-2.81203	0.00492297	0.0747617
SNORA61	273.219	-4.47945	0.881541	-5.08138	3.74698e-07	3.49638e-05
RELB	189.768	-4.47466	1.29811	-3.44705	0.000566738	0.0152666
RAB3A	77.5147	-4.43082	1.52354	-2.90824	0.0036347	0.0612647
CD207	3132.6	-4.42839	1.39105	-3.18348	0.00145517	0.031106
MAFF	397.35	-4.39151	1.17608	-3.73404	0.000188435	0.0065414
HAPLN3	108.487	-4.39099	1.45013	-3.028	0.00246178	0.046614
LOC154761	114.14	-4.37596	1.46934	-2.97818	0.00289967	0.0520335
ZNF165	1746.07	-4.3643	1.29237	-3.37696	0.000732907	0.0186245
ADCY9	82.6967	-4.36351	1.46848	-2.97145	0.00296396	0.0527811
SIAH1	182.645	-4.36328	1.09064	-4.00066	6.3165e-05	0.00281205
SNAI1	508.33	-4.35967	1.39966	-3.11481	0.00184062	0.0373045
RAB9A	1167.34	-4.35083	0.80395	-5.41182	6.23881e-08	7.27695e-06
HSP90AA6P	97.7672	-4.2979	0.780975	-5.50325	3.72846e-08	4.43762e-06
ICAM1	5104.33	-4.27688	0.764169	-5.59677	2.18381e-08	2.73892e-06
TBC1D17	132.877	-4.27299	0.905966	-4.7165	2.39931e-06	0.000177124
FN1	200.835	-4.26294	1.46935	-2.90124	0.00371683	0.0621997
WFDC21P	1639.92	-4.25977	0.754079	-5.64897	1.61411e-08	2.13943e-06
RALA	801.459	-4.2402	0.897371	-4.72514	2.2996e-06	0.000170845
RRAGD	152.777	-4.23658	1.36681	-3.09961	0.00193775	0.0384385
CD69	2517.42	-4.20386	1.42238	-2.95552	0.00312143	0.0546672
EBI3	1555.26	-4.19614	0.907838	-4.62212	3.79831e-06	0.000270143
TMEM176B	1554.9	-4.19102	0.6289	-6.66405	2.66389e-11	7.96709e-09
DNAJB4	1033.09	-4.1712	1.04186	-4.00362	6.238e-05	0.00278796
DUSP4	408.879	-4.15221	1.42089	-2.92227	0.00347495	0.0590843
SPRED2	101.39	-4.13986	1.335	-3.10101	0.00192862	0.0383815
INSIG1	983.832	-4.13842	1.11138	-3.72368	0.000196338	0.00675541
RRM2	69.9473	-4.08548	1.51487	-2.69693	0.00699825	0.0950316
TTL	227.285	-4.07723	1.4394	-2.83259	0.00461727	0.0716168
VPS37B	70.3954	-4.07406	1.3604	-2.99475	0.00274667	0.0503729
PVRL2	336.925	-4.06235	1.12297	-3.6175	0.000297457	0.00927685
TNFAIP1	288.18	-4.05754	1.19233	-3.40303	0.000666431	0.0173187
ICOSLG	135.836	-4.05364	1.43567	-2.82353	0.00474986	0.0728979
RGS1	27915.6	-4.0507	1.49616	-2.7074	0.00678118	0.0932732
SNHG12	760.061	-4.04351	0.76864	-5.26061	1.4358e-07	1.50875e-05
ADAM12	37.5169	-4.02698	1.42622	-2.82353	0.00474974	0.0728979
ZFAND2A	3156	-4.01482	1.22242	-3.28432	0.00102228	0.0239435
CKS2	1305.22	-3.99504	1.15615	-3.45547	0.000549337	0.0149358
BHLHE40	6808.34	-3.99142	0.666696	-5.98687	2.13915e-09	3.72403e-07
CDKN1A	6829.37	-3.99071	0.754354	-5.29024	1.22154e-07	1.31926e-05
TSEN54	64.1452	-3.98928	1.47259	-2.70901	0.00674833	0.0930408
SNORA4	34.138	-3.97526	1.38473	-2.87079	0.00409453	0.0661477
HIVEP1	1150.66	-3.95475	0.759972	-5.20381	1.95245e-07	1.99767e-05
HSPH1	2767.47	-3.93191	0.955718	-4.11409	3.88712e-05	0.00185059
IL1RN	5506.31	-3.92572	0.75204	-5.2201	1.78824e-07	1.86232e-05
DUSP5	1076.25	-3.90944	1.23489	-3.16582	0.00154647	0.0326186
ARL5B	107.714	-3.88513	0.88814	-4.37446	1.21735e-05	0.00071713
OPTN	140.582	-3.86885	1.29764	-2.98144	0.00286894	0.0516409
FMNL2	126.664	-3.83982	1.36247	-2.81828	0.00482818	0.0737119
ABCA1	1101.01	-3.82848	0.901906	-4.24488	2.1871e-05	0.0011702
FOSB	1626.72	-3.82653	0.987152	-3.87633	0.000106042	0.00427985
RNF19B	532.16	-3.81416	0.870998	-4.37907	1.19188e-05	0.00070757
RGPD5	63.1076	-3.81214	1.01478	-3.7566	0.000172236	0.00612487
IER5	457.477	-3.78906	0.707332	-5.35684	8.46895e-08	9.6845e-06
DUSP10	1043.75	-3.77864	0.943811	-4.0036	6.23849e-05	0.00278796
CDK2	492.599	-3.77584	0.937968	-4.02555	5.68421e-05	0.00257979
A2M	1474.35	-3.76574	0.837776	-4.49493	6.95943e-06	0.000450971
GPX3	1267.37	-3.76434	1.24504	-3.02348	0.00249888	0.0470654
IL1R1	543.223	-3.76155	0.985571	-3.81662	0.000135292	0.0051737
2011-09-01	387.204	-3.75684	1.31014	-2.86751	0.00413713	0.066285
KIAA0101	114.555	-3.74675	1.39348	-2.68877	0.00717159	0.0963052
HNRNPLL	444.942	-3.74312	0.884373	-4.23251	2.31101e-05	0.00120877
CLEC16A	351.157	-3.74048	0.881647	-4.2426	2.20943e-05	0.00117675
FPR3	1312.62	-3.73841	0.674822	-5.53984	3.02743e-08	3.71705e-06
MLLT4	155.326	-3.73628	0.972827	-3.84064	0.000122716	0.00483566
CD40	2790.26	-3.73306	0.667684	-5.59105	2.25695e-08	2.80054e-06
PTPRS	183.507	-3.73187	1.07838	-3.46061	0.000538946	0.0147565
SOCS3	277.782	-3.72911	1.36614	-2.72967	0.0063397	0.0886646
NABP1	20818.3	-3.68642	0.974215	-3.78399	0.000154336	0.00567878
ADAM19	30087	-3.6606	0.883682	-4.14245	3.43622e-05	0.0016562
IPMK	34.441	-3.65969	1.27409	-2.87239	0.00407382	0.0659483
FMNL3	1069.08	-3.6561	0.971751	-3.76238	0.000168303	0.00605892
TUBB2B	18.5091	-3.64243	1.15917	-3.14227	0.00167641	0.034835
GCSAM	373.34	-3.63933	1.21789	-2.98823	0.00280599	0.0510044
RRAGA	187.794	-3.62649	1.07611	-3.37	0.000751668	0.0189772
SNORD69	68.707	-3.61017	1.18796	-3.03897	0.00237386	0.0454659
MIR21	164.938	-3.60572	0.810519	-4.44866	8.64068e-06	0.00053609
SLC2A3	10627.5	-3.60142	1.29661	-2.77756	0.0054768	0.0804606
NOCT	327.79	-3.59113	1.17893	-3.0461	0.00231833	0.0446221
ZNF331	5291.13	-3.56575	0.827338	-4.30991	1.63321e-05	0.000894354
PLA2G4A	542.055	-3.53813	1.0873	-3.25405	0.00113771	0.0260712
MYO1C	123.714	-3.53107	0.936513	-3.77044	0.00016296	0.00593988
MXD1	4547.36	-3.52581	0.958281	-3.67931	0.000233869	0.00769445
SNORD100	45.1734	-3.51716	1.25509	-2.80232	0.00507369	0.0764669
LOC284454	6205.37	-3.50914	0.555771	-6.314	2.71915e-10	6.34323e-08
SKIL	6573.39	-3.50611	0.659769	-5.31415	1.07156e-07	1.20179e-05
BCL2L11	438.574	-3.50277	0.953712	-3.67278	0.000239926	0.00783894
YWHAH	1613.14	-3.49759	0.832307	-4.20229	2.64233e-05	0.00134475
SEMA7A	64.251	-3.49047	1.26164	-2.7666	0.0056644	0.0815674
CBLB	561.358	-3.48732	1.22158	-2.85477	0.0043068	0.0682534
HSPA1L	15.9271	-3.48275	1.23219	-2.82647	0.00470641	0.0725255
ST3GAL5	481.331	-3.46702	1.14999	-3.01482	0.00257135	0.0481417
DNAJB9	546.791	-3.46509	1.12861	-3.07022	0.00213902	0.0417915
ZNF585B	99.9077	-3.44986	1.21031	-2.85038	0.00436666	0.0686425
VASH1	713.964	-3.44674	0.913414	-3.77347	0.000160992	0.00588656
PPP1R15A	2305.12	-3.43003	1.05895	-3.23908	0.00119914	0.0271061
HSP90AA4P	218.368	-3.39395	0.76809	-4.41869	9.93022e-06	0.00060642
ZFP36	4461.44	-3.38118	0.921862	-3.66778	0.000244668	0.00792724
CHD7	309.175	-3.36569	1.21334	-2.7739	0.00553884	0.0810603
MYLIP	236.867	-3.35763	1.03039	-3.25861	0.00111958	0.0257708
DPP9	103.225	-3.34585	0.971436	-3.44423	0.000572681	0.0153911
TCF7	12.7764	-3.34549	1.20457	-2.77733	0.00548067	0.0804606
HSP90AA1	15078	-3.33835	0.774235	-4.31181	1.61926e-05	0.000890896
FILIP1L	263.678	-3.3199	0.873781	-3.79947	0.000145009	0.00542109
SLC44A1	181.824	-3.31103	1.11703	-2.96415	0.00303522	0.0536433
ARID5A	137.983	-3.30831	0.992083	-3.33472	0.000853868	0.020647
BRE-AS1	63.3553	-3.30697	1.00864	-3.27863	0.00104311	0.0242851
TXN	8588.53	-3.30471	0.827724	-3.99252	6.53738e-05	0.00285588
ENG	115.697	-3.30199	0.885551	-3.72874	0.000192443	0.0066607
CMTM7	418.514	-3.3	0.831099	-3.97065	7.16776e-05	0.0030737
CHORDC1	911.89	-3.29037	0.968084	-3.39885	0.000676694	0.0174822
LPIN3	503.249	-3.28998	1.17013	-2.81164	0.00492898	0.0747617
PRMT9	682.326	-3.27046	0.743057	-4.40136	1.07576e-05	0.00064679
PLAUR	23443.6	-3.26059	0.776057	-4.20149	2.65169e-05	0.00134475
MMD	465.766	-3.24995	1.21275	-2.67981	0.00736641	0.0979724
ARNTL2	1312.82	-3.2436	1.08636	-2.98574	0.0028289	0.051157
ST20	47.9828	-3.2407	0.913144	-3.54894	0.00038678	0.0115087
ZEB1	930.311	-3.23929	0.745661	-4.34419	1.39787e-05	0.000799255
PARM1	936.705	-3.23446	0.988497	-3.2721	0.00106751	0.0247052
GRASP	123.706	-3.22333	1.13565	-2.83832	0.0045352	0.0708269
TOR4A	29.1806	-3.21601	1.19784	-2.68485	0.00725632	0.0968735
SAT1	106812	-3.21578	0.830354	-3.87279	0.000107599	0.00431281
FAM60A	3712.54	-3.21339	1.03905	-3.09261	0.00198402	0.0392896
CST7	2013.2	-3.21287	0.763026	-4.21069	2.54591e-05	0.00130817
NFKBID	729.26	-3.21149	1.03328	-3.10806	0.00188321	0.0377177
MALT1	882.093	-3.20468	0.801496	-3.99838	6.37785e-05	0.00281785
IDH2	332.643	-3.20256	1.11503	-2.87218	0.00407654	0.0659483
DNAJA1	14093.4	-3.17631	0.710992	-4.46743	7.91651e-06	0.000499125
CEP152	571.812	-3.16617	0.836723	-3.78401	0.000154323	0.00567878
MAPK9	167.188	-3.16151	1.10246	-2.86769	0.00413485	0.066285
EHD1	55.5563	-3.15584	1.14269	-2.76176	0.00574911	0.0825833
GK	1395.48	-3.14963	0.62388	-5.04846	4.45389e-07	4.02714e-05
C1QA	505.051	-3.14902	1.04205	-3.02195	0.00251155	0.0471734
CHST6	11.1434	-3.14834	1.00274	-3.13973	0.00169106	0.0349633
NINJ1	451.092	-3.13363	0.920861	-3.40293	0.000666673	0.0173187
RRN3P3	147.377	-3.13075	1.05416	-2.9699	0.00297895	0.0529672
BCL3	82.5873	-3.12215	0.850914	-3.66918	0.000243334	0.00791648
LDLRAD4	928.333	-3.10058	0.643742	-4.81649	1.46102e-06	0.000113609
ST8SIA4	1865.49	-3.0959	0.681668	-4.54166	5.58133e-06	0.00036989
MOSPD2	546.223	-3.06721	0.737549	-4.15866	3.20123e-05	0.00156887
IDO2	565.481	-3.05173	0.692606	-4.40615	1.05223e-05	0.000635915
SERPINF1	2202.02	-3.03844	0.61502	-4.9404	7.79639e-07	6.78635e-05
KDM6B	110.494	-3.03644	0.776408	-3.91088	9.19614e-05	0.00379024
SNX8	833.752	-3.01901	0.706215	-4.27492	1.91208e-05	0.00103252
PPP2R2D	219.012	-3.01344	1.0306	-2.92398	0.00345585	0.0590843
PPP1R15B	2086.93	-3.00986	0.633946	-4.74781	2.0563e-06	0.00015474
GLS	809.604	-3.00866	0.853592	-3.5247	0.000423956	0.0124247
LUZP1	579.28	-3.00827	1.03819	-2.8976	0.00376024	0.062567
SCAPER	731.894	-3.00766	0.986471	-3.04891	0.00229676	0.0443534
TVP23A	275.208	-3.0072	0.767918	-3.91605	9.00133e-05	0.0037231
PNRC1	577.394	-2.99767	0.469434	-6.38573	1.70587e-10	4.23345e-08
TLCD2	33.687	-2.99269	0.944233	-3.16944	0.00152735	0.0323322
HSPE1	1522.16	-2.99218	0.960706	-3.11456	0.0018422	0.0373045
NFKBIA	3369.69	-2.98653	0.53057	-5.62891	1.81354e-08	2.32452e-06
KLF6	17946.2	-2.98467	0.612171	-4.87554	1.08509e-06	8.91305e-05
RGPD3	62.7422	-2.94477	0.839925	-3.50599	0.000454916	0.0130372
SMC4	390.727	-2.94148	0.828028	-3.5524	0.000381739	0.0113877
SOX4	8143.43	-2.93091	0.941382	-3.11341	0.00184939	0.0373852
GRAMD1A	80.1778	-2.92784	1.00105	-2.92476	0.0034472	0.0590843
IFRD1	1894.07	-2.91689	0.774817	-3.76462	0.000166801	0.00602659
TNFAIP8	4017.46	-2.9131	0.699822	-4.16263	3.14598e-05	0.0015483
NCOR2	185.466	-2.90224	0.990897	-2.9289	0.0034016	0.058606
PDE4B	2089.83	-2.88982	0.894131	-3.23199	0.00122933	0.0274667
PAF1	516.202	-2.81595	0.798053	-3.52852	0.000417888	0.0123014
ETV3	1102.44	-2.80847	0.888393	-3.16129	0.0015707	0.0330698
RNF122	71.777	-2.78599	0.805878	-3.45709	0.000546038	0.0148808
PLGRKT	731.879	-2.76575	0.828723	-3.33736	0.000845772	0.0205522
TNFAIP3	2908.18	-2.76072	0.952695	-2.8978	0.00375796	0.062567
UBE2F	643.031	-2.75368	0.793893	-3.46857	0.000523231	0.014462
IRF4	5643.99	-2.75362	0.718022	-3.835	0.000125562	0.00491463
RUNX3	1031.01	-2.7502	0.735612	-3.73866	0.000185006	0.00647037
AXL	68361	-2.73946	0.683003	-4.01091	6.04846e-05	0.00273447
GLA	1390.36	-2.73824	1.0129	-2.70336	0.00686428	0.0935072
TMEM120B	64.2843	-2.73161	0.940138	-2.90555	0.00366613	0.0615276
STARD5	425.813	-2.71212	0.882248	-3.07411	0.00211134	0.0413199
GALM	1517.08	-2.70795	0.795558	-3.40384	0.000664448	0.0173187
NUB1	2500.69	-2.70115	0.694621	-3.88866	0.000100799	0.0041109
GPR84	434.081	-2.68773	0.776812	-3.45996	0.000540262	0.0147579
LOC727896	172.391	-2.67554	0.989818	-2.70306	0.00687034	0.0935072
PKD2	216.783	-2.66926	0.955233	-2.79435	0.00520041	0.077866
CA2	2039.67	-2.66124	0.945196	-2.81555	0.00486944	0.0741478
ZNF267	1115.36	-2.65776	0.730217	-3.63968	0.000272974	0.00866088
CXorf40B	553.044	-2.65648	0.758862	-3.50061	0.000464198	0.0131231
MTRNR2L10	245.665	-2.65609	0.821084	-3.23486	0.00121702	0.0273514
TTF2	632.866	-2.63782	0.980784	-2.6895	0.00715586	0.0963052
C1QB	1450.26	-2.63381	0.931804	-2.82657	0.0047049	0.0725255
FAM110A	20.998	-2.63353	0.905172	-2.90943	0.00362091	0.0611206
CXCL16	1580.69	-2.63256	0.862374	-3.05269	0.00226802	0.0439437
RAB8B	1006.97	-2.63021	0.819881	-3.20804	0.00133644	0.0290284
KMT2A	499.451	-2.62009	0.793789	-3.30074	0.000964313	0.0228072
CD55	4258.2	-2.61407	0.762783	-3.42702	0.000610251	0.0159954
ETV3L	44.9493	-2.60862	0.797122	-3.27254	0.00106584	0.0247052
LMNA	380.859	-2.60512	0.807399	-3.22656	0.00125288	0.0278354
RGPD4	58.6443	-2.59971	0.776345	-3.34866	0.000812034	0.0200669
JUNB	97.5064	-2.57985	0.648415	-3.9787	6.92935e-05	0.00300461
GPR183	22018.8	-2.56098	0.859139	-2.98087	0.00287435	0.0516585
JOSD1	590.445	-2.55826	0.949966	-2.693	0.00708126	0.0958188
IL1RAP	416.3	-2.55634	0.73475	-3.4792	0.000502921	0.0139668
GRINA	133.712	-2.55129	0.726795	-3.51033	0.000447555	0.0128896
MOB1B	343.147	-2.54728	0.897644	-2.83774	0.00454337	0.0708475
SC5D	344.061	-2.53744	0.895709	-2.83289	0.00461299	0.0716168
YLPM1	438.962	-2.52992	0.845541	-2.99207	0.00277089	0.0506578
S1PR2	4573.28	-2.52097	0.909857	-2.77073	0.00559301	0.0813874
JMJD6	1137.01	-2.51818	0.612698	-4.10999	3.95674e-05	0.00187607
ARID5B	2352.35	-2.51543	0.814161	-3.0896	0.00200427	0.0396234
POGLUT1	5153.55	-2.5142	0.889938	-2.82514	0.004726	0.072723
ZFP36L1	3173.77	-2.51304	0.852262	-2.94867	0.00319145	0.0557262
ANTXR2	619.844	-2.50538	0.763987	-3.27935	0.00104048	0.0242723
CCSER2	358.96	-2.50044	0.799899	-3.12594	0.00177239	0.0360787
GSN	4518.25	-2.46887	0.589483	-4.18819	2.81191e-05	0.00140163
DRAM1	225.784	-2.45849	0.738562	-3.32875	0.000872358	0.0208773
RAPGEF1	649.568	-2.45491	0.592963	-4.14007	3.47206e-05	0.00166659
FLOT1	1136.61	-2.43443	0.83017	-2.93245	0.00336299	0.0581126
POLR2A	874.855	-2.4297	0.554786	-4.37952	1.18939e-05	0.00070757
NFKBIZ	1032.03	-2.42521	0.732261	-3.31195	0.000926492	0.0220094
EDEM1	5411.94	-2.41911	0.704605	-3.43328	0.00059633	0.0157718
MTRNR2L6	38.0852	-2.41447	0.871892	-2.76923	0.00561897	0.0813983
TM2D2	728.054	-2.40747	0.763559	-3.15295	0.00161627	0.0337248
JUND	417.074	-2.37608	0.653992	-3.63319	0.00027994	0.00882492
PDCL3P4	507.091	-2.37531	0.849843	-2.79499	0.00519007	0.077811
GK3P	341.963	-2.3709	0.638491	-3.71329	0.000204585	0.00695707
DUSP1	2878.68	-2.36007	0.80104	-2.94626	0.00321645	0.0560787
KCNMB1	1146.26	-2.35816	0.801558	-2.94197	0.00326134	0.0566918
HSP90AB2P	170.074	-2.35708	0.746024	-3.15953	0.00158025	0.0332108
ARAP2	240.338	-2.34887	0.863108	-2.72141	0.00650035	0.0901547
DAPP1	10491.1	-2.33733	0.732228	-3.19208	0.00141251	0.0305102
NUP98	2278.44	-2.33455	0.604067	-3.86471	0.000111221	0.00444274
PIM2	984.5	-2.33319	0.728204	-3.20403	0.00135519	0.0293809
MTRNR2L8	1026.37	-2.32948	0.718341	-3.24286	0.00118337	0.0268537
MCOLN2	860.73	-2.32823	0.720489	-3.23146	0.00123158	0.0274667
HECA	688.995	-2.32325	0.794983	-2.92239	0.00347361	0.0590843
RASSF5	1780.68	-2.3228	0.63073	-3.68271	0.000230766	0.00767144
PPARD	358.034	-2.31072	0.836186	-2.76341	0.00572014	0.0822684
SELK	2531.75	-2.30654	0.754742	-3.05606	0.00224264	0.0435245
NAV1	777.126	-2.29745	0.626208	-3.66884	0.000243657	0.00791648
IRF8	11269.6	-2.29559	0.772092	-2.97321	0.002947	0.0527206
UHRF2	454.514	-2.27205	0.764303	-2.97271	0.00295184	0.0527262
CSF2RA	10435.1	-2.26811	0.559413	-4.05445	5.0252e-05	0.00231675
NFKB1	2382.78	-2.26577	0.550731	-4.11411	3.88677e-05	0.00185059
SNHG15	2189.43	-2.25295	0.617157	-3.65053	0.000261698	0.00838584
FAM49A	5793.56	-2.23262	0.693248	-3.22052	0.00127959	0.0282673
MGLL	327.56	-2.22889	0.777788	-2.86567	0.00416127	0.0664985
ARL8B	1689.36	-2.22783	0.655525	-3.39854	0.000677467	0.0174822
MTHFD2	2792.26	-2.20887	0.738795	-2.98983	0.00279134	0.0508908
AKIRIN2	908.334	-2.20494	0.784219	-2.81164	0.00492899	0.0747617
IL4R	590.721	-2.20328	0.606856	-3.63065	0.000282713	0.00888832
IFT43	312.866	-2.18587	0.738463	-2.96003	0.00307614	0.0542353
TSC22D2	730.604	-2.17466	0.784279	-2.77281	0.00555742	0.0812302
MAP3K13	1709.43	-2.17185	0.683954	-3.17543	0.00149615	0.031787
SRSF3	17612.3	-2.16684	0.658973	-3.28821	0.00100828	0.0237108
ARHGAP18	1233.68	-2.16237	0.47047	-4.5962	4.30262e-06	0.000296957
SUZ12P1	148.449	-2.13936	0.800448	-2.6727	0.00752439	0.0996191
HMGCS1	843.228	-2.12663	0.772517	-2.75286	0.00590767	0.0843416
PTTG3P	21.6815	-2.12174	0.761211	-2.78733	0.00531446	0.0791671
SPECC1L	607.756	-2.11593	0.773845	-2.7343	0.00625125	0.0879548
H2AFZ	10221.7	-2.1089	0.733576	-2.87482	0.00404252	0.0659468
FNIP2	525.795	-2.1061	0.741323	-2.841	0.00449729	0.0704112
HSP90AB3P	1741.43	-2.10154	0.693789	-3.02908	0.00245298	0.0465228
EZH2	569.044	-2.09363	0.690998	-3.02986	0.00244667	0.0464789
NASP	1397.86	-2.09101	0.597357	-3.50043	0.000464513	0.0131231
MARCKS	2621.61	-2.08525	0.748661	-2.78531	0.00534765	0.0794216
NUP62	2127.17	-2.08402	0.666086	-3.12875	0.00175549	0.03586
CYP2S1	729.097	-2.08327	0.730788	-2.85072	0.00436205	0.0686425
HSP90AB1	16720.1	-2.03931	0.651422	-3.13055	0.00174481	0.0357042
DLGAP4	405.486	-2.03911	0.733197	-2.78112	0.00541717	0.0801851
ALOX5AP	6068.82	-2.02201	0.703759	-2.87316	0.00406393	0.0659483
CAMK1D	277.689	-1.97302	0.699124	-2.82214	0.00477048	0.0731181
CLDND1	2522.15	-1.96065	0.606249	-3.23407	0.00122039	0.0273742
DNAJB14	1033.28	-1.94496	0.580649	-3.34963	0.000809188	0.020039
CYTIP	3791.44	-1.94028	0.677537	-2.86372	0.00418692	0.0668074
ACSL4	688.416	-1.93954	0.565905	-3.42732	0.000609581	0.0159954
LDHA	18610.6	-1.93869	0.667111	-2.90609	0.00365975	0.0615184
HSPA8	26855.4	-1.91918	0.656944	-2.92137	0.00348495	0.0591681
TRIP12	561.933	-1.91203	0.55645	-3.43613	0.000590094	0.0156785
TUBB	6231.2	-1.89783	0.552691	-3.43379	0.000595198	0.0157718
PPA1	4385.93	-1.89131	0.623448	-3.03363	0.00241627	0.0460513
CFLAR	3048.14	-1.88554	0.530395	-3.55498	0.00037801	0.0113326
SLC5A6	1010.24	-1.87393	0.653318	-2.86833	0.00412647	0.066285
TIMP1	6383.83	-1.86956	0.67722	-2.76064	0.00576886	0.082765
ARPP19	1594.03	-1.86494	0.591932	-3.15059	0.00162938	0.0339377
GCC2	727.462	-1.85856	0.642181	-2.89413	0.00380212	0.0629942
TFRC	3292.71	-1.8534	0.675544	-2.74356	0.00607762	0.0857186
CHMP1B	1603.22	-1.84203	0.627164	-2.93707	0.00331325	0.0575086
HSPA5	15808.2	-1.81835	0.675107	-2.69342	0.0070723	0.0958087
LMBRD1	1394.97	-1.81524	0.642236	-2.82643	0.00470695	0.0725255
VASP	757.993	-1.8091	0.600377	-3.01328	0.00258444	0.0482319
CHD2	2319.21	-1.79157	0.491829	-3.64266	0.000269837	0.00859938
GPBP1	3682.88	-1.76491	0.572466	-3.08299	0.00204929	0.0403766
GOLGA8A	243.162	-1.76181	0.578022	-3.04799	0.00230375	0.0444148
ERGIC2	742.863	-1.73583	0.598127	-2.90212	0.00370651	0.062116
MTRNR2L2	700.388	-1.73168	0.576795	-3.00226	0.00267988	0.0496949
TRIM26	507.87	-1.71784	0.61547	-2.79111	0.00525281	0.0784491
VIM	6264.55	-1.67882	0.579779	-2.89562	0.00378406	0.0627842
CD58	1519.13	-1.67729	0.610966	-2.74531	0.0060454	0.085471
PHTF1	358.859	-1.67484	0.61612	-2.71837	0.00656043	0.0908799
KPNA2	2761.69	-1.64717	0.533836	-3.08553	0.00203187	0.0401012
ENTPD1	3127.1	-1.62349	0.472309	-3.43735	0.000587443	0.0156437
ITGB1	1312.75	-1.59711	0.534689	-2.98699	0.00281737	0.0510276
KYNU	3279.82	-1.57176	0.505121	-3.11164	0.0018605	0.0374799
CHD9	1699.98	-1.56877	0.580364	-2.70308	0.00686995	0.0935072
ARL6IP1	5392.45	-1.52063	0.519501	-2.9271	0.00342138	0.0588599
HAVCR2	4477.85	-1.50652	0.502029	-3.00085	0.00269224	0.0497247
TES	3057.33	-1.45162	0.543305	-2.67184	0.00754377	0.0997625
RAB5B	1262.12	-1.4487	0.539608	-2.68473	0.00725887	0.0968735
FAM65B	1900.21	1.11693	0.414152	2.69691	0.00699864	0.0950316
LY86	1097.99	1.59325	0.4941	3.22456	0.00126167	0.0279541
S100A9	612.178	1.97461	0.734074	2.68993	0.0071466	0.0963052
MPEG1	2034.6	1.97973	0.631158	3.13667	0.00170879	0.0352144
SYK	2053.8	1.98839	0.727607	2.73278	0.00628019	0.0881043
APOBEC3F	93.5929	2.10538	0.783338	2.68771	0.00719443	0.0963442
AGTRAP	797.644	2.17802	0.715334	3.04476	0.0023287	0.0446743
BTBD6	27.341	2.22759	0.799838	2.78505	0.00535197	0.0794216
BLVRB	486.068	2.34457	0.603957	3.88202	0.00010359	0.00421003
TXNIP	4118.76	2.35032	0.846311	2.77713	0.00548407	0.0804606
SULT1A2	56.0058	2.61632	0.907234	2.88384	0.00392856	0.0648128
LMO2	72.6741	2.67601	0.923859	2.89656	0.0037728	0.0626865
FBXO33	67.5847	2.68695	0.999876	2.68728	0.00720364	0.0963569
TCF3	20.6479	2.69537	0.756968	3.56074	0.000369812	0.011146
CHAMP1	7.11005	2.728	1.00784	2.70678	0.00679396	0.0933359
CRLS1	24.2642	2.76598	0.959459	2.88286	0.00394087	0.0648325
SELL	5296.51	2.7708	0.606072	4.57173	4.83722e-06	0.000328031
THAP11	9.83669	2.78204	1.02756	2.70741	0.00678098	0.0932732
NAGPA	23.6572	2.78579	0.927249	3.00437	0.00266136	0.0495089
NAPRT	21.4374	2.80423	0.935667	2.99704	0.00272612	0.0500748
CPT2	22.0638	2.82533	0.966593	2.92298	0.003467	0.0590843
SETD1A	13.4981	2.89985	1.07258	2.70361	0.00685911	0.0935072
NOTCH2NL	255.309	2.90871	0.867338	3.35361	0.000797649	0.0198799
CROCCP2	17.6486	2.941	0.842101	3.49245	0.000478603	0.0134418
SNHG7	14.0911	2.94904	0.777831	3.79136	0.000149827	0.00558333
MSRB2	10.4064	2.97958	1.0757	2.7699	0.00560742	0.0813874
ABHD14B	164.047	2.99145	1.10226	2.71393	0.0066491	0.0917811
POR	59.4911	3.0031	1.04695	2.86843	0.0041252	0.066285
TMSB4Y	26.9588	3.02912	1.12556	2.69121	0.00711936	0.0962227
CRTAP	98.4351	3.08658	0.855335	3.60862	0.000307826	0.00954916
ATP11A	44.7395	3.09243	1.10199	2.80622	0.0050126	0.0758326
ZNF236	30.3957	3.17252	1.13694	2.79041	0.00526418	0.0785185
ZNF689	25.2863	3.34555	1.03901	3.21993	0.00128222	0.0282719
LOC728730	4.07823	3.35062	1.22085	2.7445	0.00606033	0.0855783
TAB3	21.5221	3.36823	0.855362	3.93778	8.22382e-05	0.00346291
GEMIN4	66.7228	3.41688	1.17374	2.9111	0.00360161	0.0608828
PCSK5	10.1017	3.44874	1.13564	3.03683	0.00239077	0.0457146
SLC27A3	64.9477	3.48628	0.927193	3.76003	0.000169891	0.00609727
MYCL	74.7823	3.51571	0.938599	3.7457	0.00017989	0.00632001
RNF135	109.976	3.52703	0.939255	3.75513	0.00017325	0.00614222
IPO13	30.169	3.52715	1.19737	2.94575	0.00322173	0.056087
FCN2	12.6168	3.53883	0.885459	3.99661	6.4257e-05	0.00282828
RPUSD1	18.7746	3.54714	1.23782	2.86563	0.00416186	0.0664985
DNAH1	28.7174	3.57686	1.07292	3.33378	0.000856753	0.020647
ADAM15	47.5108	3.60704	1.12254	3.2133	0.0013122	0.0286621
ARHGEF10L	5.6823	3.67685	1.33696	2.75016	0.00595666	0.0847299
VPS18	44.7218	3.67699	1.13187	3.2486	0.00115974	0.0263688
FCN1	4464.12	3.6947	0.903645	4.08866	4.33872e-05	0.00202427
TMEM254-AS1	6.62359	3.73276	1.33348	2.79926	0.00512192	0.0770416
ZNF552	19.9769	3.75316	1.04738	3.58337	0.000339185	0.0104112
PLD3	91.8183	3.80191	1.03362	3.67825	0.000234844	0.00769445
ANKLE1	8.83724	3.80994	1.41445	2.69358	0.00706893	0.0958087
CASP5	8.21036	3.82604	1.33856	2.85832	0.00425886	0.06777
C5	23.3926	3.89194	1.45018	2.68377	0.00727971	0.0970406
TLE1	28.5054	3.89616	1.34071	2.90604	0.0036603	0.0615184
LRRC25	468.612	3.93658	1.37876	2.85516	0.00430158	0.0682534
GMEB1	67.2824	3.9826	1.19676	3.32783	0.000875257	0.0208773
CC2D2A	24.4739	4.01931	1.01989	3.94094	8.11636e-05	0.00343004
CYP4V2	22.4996	4.01942	1.40958	2.85151	0.00435122	0.0686425
CYB561D1	13.731	4.03588	1.05942	3.8095	0.000139246	0.00525619
DHRS11	4.18803	4.03744	1.40227	2.87922	0.00398656	0.0652163
INPP5E	14.4962	4.04588	1.44832	2.7935	0.00521415	0.0779716
TMEM42	29.2893	4.06007	1.366	2.97223	0.00295642	0.0527274
NOP14-AS1	7.69933	4.06493	1.44232	2.81832	0.00482754	0.0737119
DCAF17	16.8341	4.09357	1.34219	3.04992	0.00228905	0.0442778
TOE1	57.1708	4.09848	1.30879	3.13149	0.00173919	0.0357042
KCTD3	10.6603	4.13542	1.41457	2.92345	0.00346172	0.0590843
SMG8	60.5952	4.13598	1.36724	3.02506	0.00248582	0.0469928
FLYWCH1	22.6396	4.13616	1.12269	3.68414	0.000229477	0.00766939
DFNA5	12.958	4.15811	1.5019	2.76857	0.00563029	0.0813983
ZSCAN2	29.0105	4.16427	1.12966	3.68631	0.000227532	0.00762626
SCAND2P	61.2522	4.16974	1.32197	3.15418	0.0016095	0.0336437
LMF1	11.2711	4.17183	1.29973	3.20977	0.0013284	0.0289076
LAMB2	10.1299	4.18809	1.50685	2.77936	0.00544661	0.0803569
AMOTL1	11.2783	4.24402	1.55688	2.72598	0.00641103	0.0894881
TRAM2	12.6822	4.30749	1.16991	3.68189	0.000231511	0.00767144
TMEM203	21.4803	4.31467	1.16676	3.69798	0.000217325	0.00736883
LOC100507373	21.0417	4.32521	1.47427	2.9338	0.00334837	0.0579457
PVRL1	9.58622	4.3268	1.44834	2.98743	0.00281336	0.0510276
ZSCAN21	31.4367	4.33973	1.41613	3.06451	0.00218028	0.0424554
MLYCD	16.1716	4.34323	1.13904	3.81306	0.000137255	0.00519788
SYTL1	13.1125	4.35232	1.037	4.19703	2.70444e-05	0.00135827
ZNF283	3.66052	4.36559	1.62394	2.68827	0.00718227	0.0963052
PDK2	71.7772	4.36797	1.57138	2.7797	0.00544087	0.0803569
MROH6	19.23	4.371	0.965584	4.52679	5.98864e-06	0.000394641
CAMKMT	18.5649	4.38539	1.3442	3.26245	0.00110452	0.0255112
SFXN2	28.8242	4.40196	1.47975	2.9748	0.00293179	0.052529
MYC	106.802	4.40292	1.5469	2.84629	0.00442313	0.0693433
KIAA0753	23.4368	4.40542	1.20829	3.646	0.000266351	0.00851157
ZNF395	5.51504	4.4452	1.56766	2.83557	0.00457444	0.0712325
NDUFAF6	8.95876	4.47371	1.55372	2.87936	0.00398482	0.0652163
LOC400958	2.6912	4.47871	1.65642	2.70386	0.00685401	0.0935072
SNORA52	7.47313	4.54097	1.54665	2.936	0.00332477	0.0576228
TRUB2	134.649	4.54335	1.59348	2.85122	0.00435524	0.0686425
PRSS36	16.5477	4.56267	1.64658	2.771	0.00558846	0.0813874
PRMT6	23.1944	4.56442	1.54404	2.95615	0.00311504	0.0546373
DDX51	41.2439	4.58665	0.666285	6.88392	5.8228e-12	1.8356e-09
C3orf62	58.8635	4.59692	0.896188	5.12941	2.90649e-07	2.76794e-05
LBH	31.6525	4.61882	1.67367	2.7597	0.00578542	0.0827989
GAS7	85.2466	4.62073	1.21043	3.81743	0.000134851	0.0051737
LILRA4	34.4864	4.66104	1.05625	4.41283	1.02026e-05	0.00061981
SIGLEC17P	39.9743	4.67922	1.35155	3.46211	0.000535956	0.0147092
ZNF561-AS1	19.8507	4.70921	1.4454	3.25807	0.00112172	0.0257708
APOM	14.4611	4.73995	1.64942	2.8737	0.00405691	0.0659483
RCCD1	9.07243	4.76211	1.49131	3.19324	0.00140688	0.030445
LOC100134868	6.22263	4.80078	1.43793	3.33866	0.000841828	0.020542
NEURL1	9.82731	4.81568	1.57502	3.05755	0.00223157	0.0433818
ZNF835	8.95721	4.81708	1.28176	3.75816	0.000171166	0.00610544
BYSL	20.303	4.86667	1.01415	4.79878	1.59632e-06	0.000122497
ZNF808	59.6336	4.87539	1.70901	2.85276	0.00433412	0.0685932
MTMR11	236.805	4.90628	1.7962	2.73148	0.00630513	0.0882869
L3MBTL1	3.54156	4.90972	1.70419	2.88096	0.0039646	0.0650395
ANKHD1-EIF4EBP3	3.44766	4.92246	1.84029	2.67483	0.00747681	0.0991017
PSKH1	5.15805	4.92666	1.80247	2.73327	0.00627084	0.0881043
MPP6	5.38511	4.92793	1.82111	2.70601	0.00680974	0.0933359
GABRR2	3.67597	4.96409	1.80712	2.74696	0.00601496	0.0852393
LRP1	99.0486	4.97187	0.835659	5.94964	2.68738e-09	4.60965e-07
METTL7B	50.7093	5.00816	1.67378	2.99212	0.00277044	0.0506578
ANO5	13.8916	5.00918	1.50571	3.32678	0.000878552	0.0209131
CELF6	5.52108	5.01852	1.76216	2.84794	0.00440036	0.0690791
GRIP1	89.8521	5.02139	1.74163	2.88315	0.00393717	0.0648325
ACTA2	12.8232	5.02817	1.48071	3.39578	0.000684343	0.0176207
ZNF790-AS1	10.8731	5.04606	1.45621	3.46519	0.000529865	0.0145763
NAT6	21.1197	5.07437	1.68362	3.01397	0.00257852	0.0481985
UNC119B	7.32915	5.10429	1.54283	3.3084	0.000938291	0.0222444
ZNF549	5.81239	5.14581	1.67764	3.06729	0.00216012	0.0421332
CEP295NL	8.40129	5.14736	1.56691	3.28504	0.00101967	0.0239303
KCND1	7.09061	5.14963	1.37021	3.75829	0.000171081	0.00610544
GCSHP3	6.73319	5.20106	1.55835	3.33755	0.000845202	0.0205522
GPT2	10.2487	5.20314	1.55286	3.35069	0.000806116	0.0200349
GINS3	13.5092	5.20632	1.63905	3.17642	0.00149106	0.0317367
ZNF32	58.0486	5.21097	1.38275	3.76856	0.000164195	0.00596625
LRRC69	4.05153	5.24354	1.85972	2.81954	0.00480932	0.0736166
GNPDA2	32.0453	5.26382	1.67649	3.13979	0.00169071	0.0349633
C16orf91	72.7612	5.26868	1.57541	3.34433	0.000824824	0.0202969
DLEC1	14.2181	5.2724	1.96104	2.68858	0.00717575	0.0963052
BBS10	21.7782	5.27693	1.36245	3.8731	0.000107458	0.00431281
PRICKLE4	11.3875	5.28068	1.2521	4.21748	2.47051e-05	0.00127504
TMEM161B-AS1	6.13962	5.28347	1.81138	2.91682	0.00353618	0.0599506
NHS	4.57538	5.28388	1.63879	3.22425	0.00126301	0.0279541
FLT3LG	11.4715	5.31445	1.29568	4.10168	4.1016e-05	0.00192907
TMEM147-AS1	6.42182	5.31492	1.92638	2.75901	0.00579761	0.0828718
APTR	4.67782	5.33915	1.48745	3.58945	0.00033137	0.0101982
GPBAR1	40.3457	5.35913	1.65542	3.23732	0.00120659	0.0272219
LOC148413	135.342	5.36433	1.86529	2.87586	0.00402923	0.0658221
LIPT1	31.0947	5.38884	1.50937	3.57026	0.000356626	0.0108892
ZNF461	5.9915	5.41129	1.69956	3.18395	0.00145282	0.031106
OSER1-AS1	10.6635	5.41603	1.83158	2.95702	0.00310628	0.0545657
C9orf69	9.48654	5.44035	1.54499	3.52129	0.000429448	0.0124915
BEND3	15.964	5.44993	1.71912	3.17019	0.00152339	0.0323068
C1orf228	7.41341	5.47658	1.66994	3.27952	0.00103985	0.0242723
ZNF551	14.4968	5.51869	1.87084	2.94984	0.00317938	0.0555986
TEKT5	9.88303	5.53656	1.85187	2.98972	0.00279236	0.0508908
IPO4	38.9188	5.56215	1.04713	5.31182	1.08538e-07	1.2057e-05
FAM117B	482.912	5.58836	1.63625	3.41536	0.000636988	0.0166588
SNTB1	15.6675	5.63683	1.71102	3.29443	0.000986229	0.0232391
SGCA	4.10484	5.68036	1.67717	3.38687	0.000706945	0.0180433
CD22	153.717	5.68334	1.69347	3.35603	0.000790687	0.0197486
GOLM1	11.0407	5.69627	1.84889	3.08091	0.00206366	0.0405911
RNF43	6.28216	5.75725	1.8555	3.1028	0.00191702	0.0382224
ECRP	21.0708	5.7736	1.26485	4.56464	5.00346e-06	0.000337343
RAD9B	7.70394	5.80168	2.12975	2.72411	0.00644751	0.0896624
SETMAR	9.42946	5.81452	1.74713	3.32805	0.000874564	0.0208773
STAR	12.6571	5.84825	1.49092	3.92258	8.76058e-05	0.00364815
TSPAN32	317.791	5.85256	1.48255	3.94764	7.89258e-05	0.0033476
SNTB2	14.1642	5.85385	1.44462	4.05218	5.07418e-05	0.00233013
KHK	3.26367	5.87271	2.12127	2.76849	0.00563172	0.0813983
DDX28	13.0285	5.88733	1.39901	4.20822	2.57388e-05	0.00131674
OLFML2A	6.98299	5.91778	1.82005	3.25144	0.00114823	0.0262093
ZNF75D	11.532	5.96087	1.65773	3.59581	0.000323388	0.00997884
STMN3	4.90531	5.96457	1.69669	3.51541	0.000439081	0.0127083
ABHD12B	3.72559	6.06062	2.18479	2.774	0.0055371	0.0810603
MORC4	11.1355	6.08545	1.7698	3.43849	0.000584975	0.0156136
DCAF4	30.9651	6.23908	1.30541	4.77939	1.75831e-06	0.000134045
ZNRD1-AS1	6.16085	6.27815	1.87617	3.34627	0.00081908	0.0201982
ZNF487	12.7269	6.28756	1.80143	3.49032	0.000482435	0.0134943
MFSD9	47.8319	6.32305	2.00316	3.15655	0.0015965	0.0334318
ZNF287	13.0089	6.35906	1.97556	3.21887	0.00128697	0.0283231
C1orf127	6.51231	6.36931	2.36821	2.6895	0.00715581	0.0963052
LOC643802	4.63509	6.37438	1.882	3.38703	0.000706543	0.0180433
ENC1	12.6928	6.41138	1.85709	3.45238	0.00055566	0.0150726
SNX25	6.98522	6.46153	2.0667	3.1265	0.00176898	0.0360723
FAM81A	7.10694	6.49192	1.77272	3.66213	0.000250125	0.00808159
C2orf91	5.09265	6.50652	2.33785	2.78312	0.00538383	0.0797929
LRP1B	18.3792	6.52456	1.85961	3.50857	0.000450529	0.0129433
MYBPC1	5.26171	6.56501	2.0663	3.17718	0.00148715	0.0317113
PPFIA4	7.45727	6.56645	1.73248	3.79019	0.000150531	0.00559168
PLCXD2	7.46174	6.57517	2.37393	2.76974	0.00561004	0.0813874
RHOBTB1	15.641	6.6117	1.83026	3.61243	0.000303342	0.00943514
APOBEC2	8.02227	6.68025	2.22629	3.00062	0.00269427	0.0497247
UBXN10	8.25248	6.7022	2.43963	2.74722	0.00601035	0.0852393
RPL34-AS1	14.3731	6.70377	1.74964	3.8315	0.000127362	0.00496839
PFKFB4	22.1063	6.77097	1.45646	4.64891	3.33687e-06	0.000238781
HPD	6.12974	6.77545	2.12839	3.18337	0.00145569	0.031106
LINC00899	32.8966	6.8206	1.71631	3.97398	7.06804e-05	0.00304213
C8orf44	8.91322	6.82862	1.568	4.35498	1.33077e-05	0.000772245
SYCE1	9.2141	6.8673	2.40782	2.85208	0.00434339	0.0686425
CDKL1	6.62502	6.89285	1.97994	3.48134	0.000498909	0.0138885
DUS4L	13.5304	6.91427	1.40152	4.93341	8.08073e-07	6.98175e-05
FAM221B	9.87251	6.96834	1.92256	3.62451	0.000289509	0.00907752
GFRA2	14.2285	6.98572	1.54978	4.50755	6.55801e-06	0.000429734
RWDD2A	14.5247	6.9971	2.29756	3.04544	0.00232339	0.0446458
ABHD4	17.6728	7.02512	2.01177	3.49201	0.000479404	0.0134418
CLEC1B	10.4987	7.05586	1.73835	4.05894	4.92968e-05	0.00228174
MS4A2	10.514	7.06574	2.27414	3.107	0.00188998	0.0377479
SMARCD3	27.9072	7.09023	1.45386	4.87682	1.07812e-06	8.91305e-05
GKAP1	11.2364	7.16181	1.64542	4.35258	1.34544e-05	0.000776891
C1orf220	16.2418	7.16332	2.11365	3.38907	0.000701294	0.0180174
GARNL3	8.03625	7.17113	1.89467	3.78489	0.000153779	0.00567878
LINC00977	8.50043	7.25433	2.66936	2.71763	0.00657505	0.0909372
NEGR1	17.4109	7.28929	1.29462	5.63046	1.79733e-08	2.32452e-06
ZIK1	24.7696	7.30829	1.74103	4.19769	2.6965e-05	0.00135827
PLCB1	8.97281	7.32685	2.1732	3.37145	0.000747734	0.0189256
RPH3A	8.96843	7.33151	2.71114	2.70422	0.00684656	0.0935072
GPAM	12.7009	7.34206	1.70102	4.31628	1.5868e-05	0.000881355
CEP83-AS1	9.32285	7.38288	2.75269	2.68206	0.00731696	0.0974259
EPX	9.55781	7.42328	2.66472	2.78576	0.00534027	0.0794216
NAT8B	9.81109	7.45684	2.68334	2.77894	0.00545371	0.0803569
EML6	9.82882	7.45929	2.72162	2.74075	0.00612985	0.086351
ZMIZ1-AS1	14.1554	7.49884	2.33212	3.21546	0.00130234	0.0285614
CLEC12B	10.0998	7.50386	1.73916	4.31464	1.59864e-05	0.000883721
CLEC4C	10.2822	7.52976	1.75249	4.2966	1.73435e-05	0.000940903
OSR2	10.3378	7.53219	2.7833	2.70621	0.00680556	0.0933359
EFHB	14.5419	7.53718	2.33187	3.23225	0.00122821	0.0274667
FAM90A1	14.8135	7.55695	2.02799	3.72632	0.000194299	0.00670503
MAP3K7CL	21.5618	7.64154	1.42719	5.35425	8.5912e-08	9.72891e-06
PPBP	11.5081	7.69186	1.72672	4.45461	8.40474e-06	0.000527059
PADI6	11.6349	7.70335	2.62988	2.92917	0.00339872	0.058606
ZNF782	11.994	7.74693	2.68772	2.88234	0.00394731	0.0648471
NMNAT3	12.9304	7.85414	2.15056	3.65213	0.00026007	0.00835663
RPGRIP1	38.4023	7.89609	1.5576	5.0694	3.99071e-07	3.66516e-05
KLRG1	14.0702	7.97982	1.75415	4.54912	5.38712e-06	0.000359059
LAMB2P1	15.2811	8.09963	2.67062	3.03286	0.00242249	0.0460944
TAC3	15.6031	8.12641	1.81176	4.48536	7.27895e-06	0.000466493
MPO	22.1906	8.14809	2.26104	3.60369	0.000313729	0.00970646
SLITRK4	61.424	8.19903	1.743	4.70398	2.55133e-06	0.000187162
VAV3-AS1	17.0558	8.25512	1.84244	4.48053	7.44565e-06	0.000474568
MYO1A	25.1053	8.32704	1.75155	4.7541	1.9933e-06	0.000150973
ZNF418	17.9748	8.33426	1.83059	4.55276	5.29462e-06	0.000354922
FBXO40	25.5774	8.35613	1.33238	6.27156	3.57443e-10	7.58039e-08
CA14	22.5962	8.6618	2.58083	3.3562	0.000790201	0.0197486
HP	26.762	8.90671	1.50575	5.91513	3.31612e-09	5.37212e-07
ZC4H2	36.8385	9.36807	1.62292	5.77234	7.81786e-09	1.09864e-06
