# Supplementary material for: PD-L1 and ICOSL discriminate human Secretory and Helper dendritic cells in cancer, allergy and autoimmunity
Source: Nat Commun. 2022 Apr 13;13:1983. doi: 10.1038/s41467-022-29516-w (PMC9008048; doi:10.1038/s41467-022-29516-w)
Supplement: Supplementary file 7 — Supplementary Data 4 [file 41467_2022_29516_MOESM7_ESM.xlsx]

## Sheet: Sheet1
List of 148 genes used for supervised analysis of checkpoints and maturation markers
ANXA1
ARG1
ARG2
BTLA
CCR7
CD101
CD109
CD200
CD209
CD226
CD274
CD276
CD28
CD300A
CD300C
CD300E
CD300LB
CD300LD
CD300LF
CD300LG
CD33
CD40
CD44
CD47
CD48
CD5
CD53
CD58
CD59
CD5L
CD6
CD63
CD7
CD70
CD80
CD81
CD82
CD83
CD84
CD86
CD8A
CD8B
CD9
CD96
CTLA4
DLL1
DLL4
ENTPD1
EZH2
HAVCR2
HHLA2
HLA-DRA
HLA-DRB1
HLA-DRB2
HLA-DRB3
HLA-DRB4
HLA-DRB5
HLA-DRB6
HLA-DRB7
HLA-DRB8
HLA-DRB9
HMGB1
HMGB2
ICAM1
ICAM2
ICAM3
ICOS
ICOSLG
IDO1
IDO2
ITGA4
ITGAL
ITGB1
ITGB2
JAG1
JAG2
KIR
KIR2DL1
KIR2DL2
KIR2DL3
KIR2DL5A
KIR2DL5B
KIR2DS1
KIR3DL1
KIR3DL2
KIR3DS1
KIT
LAIR1
LAIR2
LGALS1
LGALS3
LGALS9
LILRB2
LILRB4
LY9
MARCO
MICA
MICB
NECTIN2
NECTIN3
NT5E
PDCD1
PDCD1LG2
PTGS1
PTGS2
PVR
PVRIG
SEMA4D
SIRPA
SLAMF1
SLAMF6
TAP1
TAP2
TIMD4
TMEM173
TNFRSF10A
TNFRSF10B
TNFRSF10C
TNFRSF10D
TNFRSF11A
TNFRSF11B
TNFRSF12A
TNFRSF13B
TNFRSF13C
TNFRSF14
TNFRSF17
TNFRSF18
TNFRSF1A
TNFRSF1B
TNFRSF21
TNFRSF25
TNFRSF4
TNFRSF6B
TNFRSF8
TNFRSF9
TNFSF10
TNFSF11
TNFSF12
TNFSF13
TNFSF13B
TNFSF14
TNFSF15
TNFSF18
TNFSF4
TNFSF8
TNFSF9
VSIR
VTCN1
