# Supplementary material for: PD-L1 and ICOSL discriminate human Secretory and Helper dendritic cells in cancer, allergy and autoimmunity
Source: Nat Commun. 2022 Apr 13;13:1983. doi: 10.1038/s41467-022-29516-w (PMC9008048; doi:10.1038/s41467-022-29516-w)
Supplement: Supplementary file 8 — Supplementary Data 5 [file 41467_2022_29516_MOESM8_ESM.xlsx]

## Sheet: Sheet1
List of 117 genes used for supervised analysis of cytokines
AMH
BMP10
BMP15
BMP2
BMP4
BMP6
BMP7
CD27
CD40LG
CD74
CLCF1
CNTF
CSF1
CSF2
CSF3
EBI3
EDA
EPO
FASLG
FLT3LG
GDF1
GDF10
GDF11
GDF2
GDF3
GDF5
GDF9
GH1
GHR
IFNA1
IFNA10
IFNA13
IFNA14
IFNA16
IFNA17
IFNA2
IFNA21
IFNA22P
IFNA4
IFNA5
IFNA6
IFNA7
IFNA8
IFNB1
IFNG
IFNL1
IFNL2
IFNL3
IFNW1
IL10
IL11
IL12A
IL12B
IL13
IL15
IL16
IL17A
IL17B
IL17C
IL17D
IL17F
IL18
IL19
IL1A
IL1B
IL1F10
IL1RN
IL2
IL20
IL21
IL22
IL23A
IL24
IL25
IL26
IL27
IL28A
IL28B
IL29
IL3
IL30
IL31
IL31RA
IL32
IL33
IL34
IL36A
IL36B
IL36RN
IL37
IL4
IL5
IL6
IL7
IL8
IL9
INHBA
INHBB
LEP
LIF
LTA
LTB
MIF
MSTN
NODAL
OSM
PDGFA
PDGFB
PDGFC
PRL
TGFA
TGFB1
TGFB2
TGFB3
THPO
TNF
TSLP
