# Supplementary material for: PD-L1 and ICOSL discriminate human Secretory and Helper dendritic cells in cancer, allergy and autoimmunity
Source: Nat Commun. 2022 Apr 13;13:1983. doi: 10.1038/s41467-022-29516-w (PMC9008048; doi:10.1038/s41467-022-29516-w)
Supplement: Supplementary file 9 — Supplementary Data 6 [file 41467_2022_29516_MOESM9_ESM.xlsx]

## Sheet: Sheet1
List of 52 genes used for supervised analysis of chemokines
CCL1
CCL11
CCL13
CCL14
CCL15
CCL16
CCL17
CCL18
CCL19
CCL2
CCL20
CCL21
CCL22
CCL23
CCL24
CCL25
CCL26
CCL27
CCL28
CCL3
CCL3L1
CCL3L3
CCL4
CCL4L1
CCL4L2
CCL5
CCL7
CCL8
CHI3L1
CHI3L2
CX3CL1
CXCL1
CXCL10
CXCL11
CXCL11
CXCL12
CXCL13
CXCL14
CXCL16
CXCL17
CXCL2
CXCL3
CXCL4
CXCL5
CXCL6
CXCL7
CXCL8
CXCL9
PF4
PPBP
XCL1
XCL2
