# Supplementary material for: PD-L1 and ICOSL discriminate human Secretory and Helper dendritic cells in cancer, allergy and autoimmunity
Source: Nat Commun. 2022 Apr 13;13:1983. doi: 10.1038/s41467-022-29516-w (PMC9008048; doi:10.1038/s41467-022-29516-w)
Supplement: Supplementary file 10 — Supplementary Data 7 [file 41467_2022_29516_MOESM10_ESM.xlsx]

## Sheet: Sheet1
List of 100 genes used for supervised analysis of the NFkB pathway
ATM
BCL10
BCL2
BCL2A1
BCL2L1
BIRC2
BIRC3
BLNK
BTK
CARD10
CARD11
CARD14
CCL13
CCL19
CCL21
CCL4
CCL4L1
CCL4L2
CD14
CD40
CD40LG
CFLAR
CHUK
CSNK2A1
CSNK2A2
CSNK2A3
CSNK2B
CXCL12
CXCL2
CXCL8
CYLD
DDX58
EDA
EDA2R
EDAR
EDARADD
ERC1
GADD45B
ICAM1
IGH
IKBKB
IKBKG
IL1B
IL1R1
IRAK1
IRAK4
LAT
LBP
LCK
LTA
LTB
LTBR
LY96
LYN
MALT1
MAP3K14
MAP3K7
MYD88
NFKB1
NFKB2
NFKBIA
PARP1
PIAS4
PIDD1
PLAU
PLCG1
PLCG2
PRKCB
PRKCQ
PTGS2
RELA
RELB
RIPK1
SYK
TAB1
TAB2
TAB3
TICAM1
TICAM2
TIRAP
TLR4
TNF
TNFAIP3
TNFRSF11A
TNFRSF13C
TNFRSF1A
TNFSF11
TNFSF13B
TNFSF14
TRADD
TRAF1
TRAF2
TRAF3
TRAF5
TRAF6
TRIM25
UBE2I
VCAM1
XIAP
ZAP70
