# Supplementary material for: PD-L1 and ICOSL discriminate human Secretory and Helper dendritic cells in cancer, allergy and autoimmunity
Source: Nat Commun. 2022 Apr 13;13:1983. doi: 10.1038/s41467-022-29516-w (PMC9008048; doi:10.1038/s41467-022-29516-w)
Supplement: Supplementary file 11 — Supplementary Data 8 [file 41467_2022_29516_MOESM11_ESM.xlsx]

## Sheet: Sheet1
Bulk RNAseq_DC and MMAC: Tumor DC and MMAC subsets signatures
MMAC				CD14+DC				cDC2				pDC
Gene	p-adj(BH)	Log2Mean		Gene	p-adj(BH)	Log2Mean		Gene	p-adj(BH)	Log2Mean		Gene	p-adj(BH)	Log2Mean
ACE	0.00461664	5.54676		ARHGDIB	0.000137312	14.6167		ACTA1	0.000216975	7.48774		ABCD2	0.00940017	6.96958
ACP5	0.00507149	8.70843		BHLHE41	0.0114072	7.4017		ANKRD33B	0.0137884	6.7179		ABHD15	0.000124821	10.6024
ADGRE1	0.0288267	7.80189		CDC20	0.0225161	8.84734		ANKRD55	0.0203265	6.2175		ACTR3B	0.0224921	5.22525
ALDH1A1	0.00035275	8.30842		CECR6	0.0152447	5.1412		AOC1	0.00350821	9.37093		AEBP1	0.00197112	7.05983
APOBEC3A	3.13124e-05	10.3136		HJURP	0.0288267	7.07164		BCL2L14	0.0105568	8.83716		AHI1	0.0182011	10.246
APOC1	0.00034859	10.2883		HMGN2	0.0487315	12.1753		BCL3	0.00351228	6.57222		AHNAK2	0.0297628	6.68574
APOC1P1	7.24726e-05	5.76174		HMGN2P46	0.0473716	8.4147		BIRC3	0.0176601	15.344		AJAP1	0.0104235	3.63395
APOE	0.000154532	6.15574		MKX	0.016853	4.78038		CAMK1D	0.000984846	8.2018		AKR1C3	0.012219	7.34354
AQP9	0.00087363	11.9073		PGA3	3.77048e-05	7.52922		CCDC64	0.0159296	4.01579		ANAPC16	0.00357712	10.6485
ARHGEF10L	3.56476e-06	7.91567		PGA4	1.44339e-05	7.50155		CCL17	0.000218419	9.46367		ANKRD36B	0.0106604	9.58457
ASAH1	4.04407e-06	12.8889		PGA5	1.20914e-06	7.13283		CCL19	0.00268245	9.03054		ANKRD52	0.0192045	6.0212
ASGR1	0.00340808	6.03391		PSMC4	0.00198799	11.4376		CCR7	2.21921e-05	16.5149		APOBEC3D	0.0495941	9.00383
C2	0.0002662	11.3997		TTK	0.0371818	6.9404		CD200	0.000769941	9.00536		APP	0.00051715	7.96417
CA12	0.0353483	4.91712		UNC5B	0.0034948	7.86349		CD83	0.00678101	14.4395		AQP1	0.0400004	6.34726
CATIP	0.00566952	4.65432						CDH17	0.000901649	8.97552		ARL5C	0.0341306	4.71643
CCL13	0.000253444	9.39508						CRIP1	0.00102966	10.6945		ATP1A3	0.0234836	3.34837
CCL18	0.00124681	11.0326						DAPP1	0.00111921	13.281		ATRX	0.0131493	12.3125
CCL2	0.0420547	10.2697						FNBP1	0.031504	10.3944		AZIN2	0.000776174	8.01879
CCL23	0.00899765	5.69247						FSCN1	3.77048e-05	6.66355		BAHCC1	0.00792923	5.00506
CCL7	1.8823e-05	6.95127						H2AFY2	0.0128387	5.868		BCL11A	0.00329918	10.854
CCL8	0.00342054	9.68566						IL22RA2	0.0114072	7.48176		BCL6B	0.0297628	4.66271
CD163L1	0.000137475	9.01286						LAMP3	0.000617362	12.2885		BEND6	0.000140033	4.70545
CD300E	5.21165e-08	12.9079						LOC440896	0.0407704	4.90431		BLNK	0.00425023	12.8196
CD44	2.02693e-05	13.5247						LY75	0.0415196	8.11296		BSPRY	9.92384e-06	6.29606
CD68	7.83254e-07	14.6576						MAP3K13	0.0130568	10.66		C12orf75	7.99351e-05	9.79779
CDA	0.00415734	6.67282						MARCKSL1	0.0382061	8.08495		C16orf71	7.26371e-05	5.42077
CHIT1	1.22565e-07	9.19525						NCCRP1	0.000670004	9.02286		C16orf93	0.00451298	5.71671
CKAP4	0.00910533	5.90661						PVR	0.00483216	8.82765		C1orf186	5.67102e-11	10.2503
CLIP4	0.00810435	6.8914						RAB9A	0.00873573	10.2085		C4BPB	0.00940225	6.32518
CMKLR1	0.00346508	10.093						RPL8	0.00632987	13.5033		C7	0.000299381	4.82467
COLEC12	0.0134693	4.86505						SLC16A9	0.0270688	5.70322		C9orf142	0.0260795	8.54046
CR1	2.92415e-05	6.01064						SLCO5A1	2.60186e-05	7.32076		CALD1	0.00148385	6.58669
CR1L	0.0308568	5.55473						STK4	0.0309652	10.8821		CAPN15	0.00799203	4.77814
CRYBB1	0.00674138	5.60987						TBC1D4	0.00723066	11.9865		CARD11	0.00116983	9.48052
CTSB	6.35031e-06	16.4274						TES	0.0347704	11.5208		CAV2	0.00519897	6.69794
CTSL3P	0.000270022	4.5614						TMEM150C	0.0113567	8.46422		CCDC102B	0.0162421	7.13156
CTSS	1.20914e-06	13.8644						TNFRSF11B	2.0079e-05	9.46533		CCDC146	0.0167325	6.91501
CYP27A1	0.0159296	6.02771						TREML1	0.00219744	8.30388		CCDC183	0.00699076	5.96872
DMP1	0.0309652	4.21454						TVP23A	0.00141177	8.14872		CCDC183-AS1	0.0103277	4.48469
DNAAF1	0.00291512	6.41838						WFDC21P	0.000804711	10.7517		CCDC186	0.000788616	10.7972
DOK3	9.76861e-05	7.5064						YWHAQ	0.0490172	10.5311		CCDC3	0.0340101	3.76099
EHD1	0.0152447	7.91658										CCDC50	0.0019935	10.2603
EPHX1	2.73734e-05	7.81068										CCDC69	0.0418414	9.91359
FAM110B	0.000959094	6.82754										CCDC88C	0.0226791	6.05104
FCAR	2.61179e-05	9.64857										CCNB1IP1	0.0466841	8.58501
FCN1	4.26054e-07	12.3655										CD2AP	0.00435122	10.1909
FCN2	0.000467606	5.16712										CD34	0.0276216	6.52085
FFAR2	0.0017847	6.19473										CDHR5	0.0216232	3.77538
FLJ46906	0.0366971	4.60261										CDYL	0.0106098	8.5704
FOLR2	0.00127327	10.2196										CEP112	0.0363687	5.87765
FPR2	0.000871057	10.4703										CEP126	0.000103249	6.3145
FUCA1	0.0228201	9.40693										CIB2	0.000158222	6.44451
GAL3ST4	0.00034354	10.0125										CLEC14A	0.000140411	5.76563
GFRA2	4.11662e-06	7.26739										CLEC4C	9.94462e-14	11.2664
GIMAP5	3.9388e-05	6.61585										CLIC3	0.0111643	6.67813
HGF	0.00356987	6.06415										CNP	0.0053788	11.5107
HK3	0.000363523	9.49646										CNR2	0.000270022	8.57974
HPSE	9.56126e-06	8.53476										CNTNAP1	0.000134812	5.71238
IGSF21	0.0133639	4.36292										COBL	0.00105232	7.13049
KAZN	0.0208481	5.08135										COBLL1	1.93045e-06	7.43759
LILRB5	2.3717e-06	7.57896										COL24A1	2.69737e-07	9.1827
LINC01094	0.000652455	7.80679										COL4A1	0.000652455	7.69154
LINC01554	0.00719058	5.36265										COPB1	0.0394445	12.037
LPP-AS2	0.0128947	4.39416										CPLX1	2.99348e-05	4.00797
LRP1	9.92384e-06	8.99741										CRIM1	0.000300144	8.71025
LTBP2	0.0326679	6.25289										CRYM	0.000279231	8.44182
MAP3K7CL	0.00236359	6.19612										CRYM-AS1	0.000124821	5.67124
MCEMP1	1.64175e-05	9.63601										CUBN	0.00545098	6.23232
ME1	0.00770871	5.51054										CUX2	2.99348e-05	5.80315
METTL7B	0.00148297	7.20629										CXCR3	3.44574e-05	11.5178
MIR614	0.0157394	5.42474										CXXC5	0.0297165	7.42643
MS4A4A	0.000296168	11.8371										CYB561A3	0.00548459	13.2133
MT1G	0.00458101	5.69744										CYP46A1	0.0152447	3.92337
MYO7A	0.000137312	6.65892										CYYR1	0.0461308	6.29037
NME1-NME2	0.00257563	4.7582										DAAM1	0.0227447	11.3998
NR1H3	0.000188411	8.09793										DERL3	2.00023e-05	11.5947
OLFML2B	0.000297543	9.51806										DKFZP586I1420	0.0282816	8.80007
OR52K2	0.0383884	3.80622										DMBX1	0.0160388	3.36458
OSGIN1	0.0490172	5.19176										DMD	0.04271	7.50206
PAX8	0.00519385	6.90928										DPP4	0.00377539	7.26037
PFKFB4	0.000236987	7.68738										DPPA4	7.60534e-11	8.56749
PLA2G7	6.46541e-07	10.0979										DRD4	1.20914e-06	4.57839
PLBD1	0.000931334	8.58648										DTX4	0.0200534	5.89243
PLD3	0.000120113	11.4905										E2F5	0.00584825	6.70386
POMZP3	0.0131027	5.25934										ENAM	0.00991488	5.33492
PPARG	0.0162457	6.73472										EPHA2	0.00379746	8.96548
PSAP	3.57078e-08	16.2822										EPHA4	0.00736315	5.5694
RNF13	0.0144446	11.7977										EPHB1	3.73396e-07	8.34404
SASH1	0.00266812	7.60076										ERICH6	0.0144905	4.51482
2020-09-10	0.00502208	6.94646										ERN1	0.0394442	10.2578
SERPINB2	0.000452096	11.2689										FAAHP1	0.00179103	6.04157
SLC19A1	0.031504	6.64767										FAM129C	5.3926e-10	9.19134
SLC25A37	0.000452096	12.0589										FAM160A1	0.0311388	6.70103
SLC38A6	0.00124906	9.30836										FAM169A	0.0460365	4.38399
SLC7A8	6.86317e-06	9.82411										FAM196A	0.0082354	6.89435
SMPDL3A	0.000182649	7.64025										FAM214A	0.00540521	8.84109
TARP	0.0127465	6.58962										FAM221B	0.0438954	5.74371
TBC1D2	0.0017847	7.35729										FAM69B	0.0378204	4.09541
TMEM37	3.13124e-05	6.79731										FAM81A	0.0046703	5.89197
TMIGD3	0.0129767	8.71446										FCHSD2	0.000176728	11.5769
TNFAIP6	0.000260264	11.5761										FCRLA	0.00273653	6.68832
TNNT1	0.0172425	5.33622										FLNB	0.000172935	9.57491
TNS1	0.0048604	7.3329										FRG1HP	0.0101389	6.85211
ZMIZ1-AS1	0.00024913	6.96013										FZD3	0.004956	6.51385
ZP3	0.00034587	6.46409										GAB1	0.0338439	7.91848
												GAPT	0.0266361	11.1011
												GLG1	0.0266642	11.5689
												GLT1D1	0.000153012	7.80058
												GNA11	0.00236359	5.77966
												GOLGA2P5	0.0275803	5.9039
												GPM6B	0.000125192	8.91698
												GSDMB	0.00943641	8.33793
												GUCY2D	0.000267424	6.92917
												GZMB	0.00015938	16.294
												GZMH	2.3717e-06	9.44064
												HERPUD1	0.00232638	14.9585
												HIGD1A	0.0218513	12.5679
												HIST1H2BG	0.0134693	7.35844
												HMHB1	0.00714079	5.1957
												HNRNPA1L2	9.37776e-05	10.1533
												HSP90B1	0.0154131	13.0115
												HSP90B2P	0.0121329	9.11129
												HSPG2	0.0155803	5.38533
												IDH3A	1.36199e-05	13.2306
												IFNLR1	0.00711018	7.86452
												IGFBP5	0.00719058	8.50583
												IL33	0.0258549	4.31125
												IL3RA	0.00351731	13.6009
												INPP4A	0.00722611	9.10571
												IPW	0.00221534	7.06731
												IRF2BP2	0.0495273	11.1231
												IRF4	2.37857e-06	13.9297
												IRF7	0.00423182	10.7123
												IRF8	0.0368452	15.5428
												ISG20	0.00984268	11.9987
												ITIH5	0.00415734	5.06047
												ITM2C	0.00116157	11.5323
												JCHAIN	0.000158813	14.5018
												KANK1	0.000404332	7.84126
												KCNA5	0.0201247	4.57437
												KCNH8	0.0175569	6.04824
												KCNK10	0.000137475	7.32819
												KCTD19	0.0276978	5.2375
												KHDRBS2	0.000147122	5.82322
												KIAA0125	0.00379746	6.30896
												KIAA0226L	0.00212693	11.2578
												KIRREL3	0.00458101	4.66281
												KLRF2	0.000546751	7.23918
												L3MBTL3	0.000119168	9.47214
												LAMP5	0.00015938	11.7345
												LDLRAD4	2.84689e-05	12.4235
												LILRA4	2.13854e-08	12.6401
												LINC00494	0.000103078	6.44211
												LINC00865	0.0254794	5.4608
												LINC00927	0.0092356	4.23558
												LINC00996	0.00110586	11.647
												LINC01102	0.00239964	4.91023
												LINC01122	0.0284567	4.65547
												LINC01225	0.00118873	5.06997
												LINC01226	0.00220957	6.81868
												LOC100507600	0.00179103	8.19303
												LOC400927	0.00904909	5.58812
												LRCOL1	0.00925033	3.64701
												LRMP	0.000806278	11.3482
												LRRC36	6.619e-09	8.1371
												LTK	0.00415734	5.77991
												MAP1A	1.11025e-12	11.326
												MAP2K6	0.0188022	10.4853
												MAP4K1	0.0272918	10.3507
												MAP9	0.0119579	6.19761
												MCC	0.00641884	7.78507
												MDFIC	0.0179756	8.45017
												MDN1	0.0326094	9.60655
												MICU2	0.0254794	6.71954
												MIR16-2	0.0478754	3.48755
												MIR600HG	0.0292331	4.57794
												MMP23A	0.0132963	3.47364
												MMRN1	0.00986418	6.25305
												MROH8	0.0366971	5.48646
												MTMR1	0.0103277	8.01542
												MYB	0.0144446	7.16765
												MYBL2	2.15956e-06	11.4161
												MYO7B	0.000271204	6.59362
												MZB1	2.81586e-07	10.6387
												NAT8L	0.00230724	4.07674
												NBPF10	0.00822039	10.1716
												NCF1B	0.0314752	6.32889
												NCLN	0.0272918	6.86497
												NCMAP	0.0366286	5.38903
												NCR2	0.00179724	7.55491
												NECAB1	2.81048e-05	6.58293
												NEK8	0.000322889	8.98934
												NGLY1	0.0187521	11.4815
												NLRP7	0.0394442	6.86711
												NME8	0.00022012	9.78631
												NOTCH3	0.000692645	5.5136
												NOTCH4	0.00415501	9.01857
												NREP	0.00990128	9.03428
												OCIAD2	0.0170002	9.90056
												ODC1	0.00243985	8.94113
												OFD1	0.00114953	12.119
												OGT	0.000137312	11.8243
												P2RX1	2.67546e-06	9.45057
												P2RX2	0.0287675	3.49026
												PACSIN1	9.02076e-06	7.22396
												PAFAH2	0.00020805	10.5311
												PAXIP1-AS1	0.00777543	4.72882
												PCDH9	0.00244919	7.51971
												PDCD4	0.00255382	10.676
												PDZRN3	0.000103078	7.28539
												PFKFB2	4.05518e-05	13.7104
												PHC3	0.000450758	12.1357
												PHEX	6.35031e-06	8.53186
												PIM2	7.96577e-05	11.3219
												PLAC8	5.58167e-05	12.4949
												PLCB4	0.00157034	6.77943
												PLD4	0.00267409	9.34095
												PLEKHG4B	0.0128947	4.63245
												PLP2	0.0461996	11.4167
												PLVAP	0.000134812	11.4072
												PLXNA4	5.04556e-08	7.91239
												PMS2P2	0.00351228	6.41845
												PNOC	1.27589e-05	9.06996
												PODXL	0.00435122	5.81846
												POLB	0.044698	10.3437
												PPM1J	0.00271919	7.75731
												PPP1R14B	2.81586e-07	9.37488
												PROC	0.00344614	7.39924
												PTCRA	2.25618e-10	8.09692
												PTGDS	2.25861e-08	10.3705
												PTPRCAP	0.00377539	6.69886
												PTPRS	0.000224407	15.4347
												PVRL1	0.000279099	7.37743
												RAB11FIP1	0.000198304	10.5745
												RAB15	0.000382141	5.55757
												RAB40B	0.0142003	5.39024
												RABGAP1L	0.00243985	11.7834
												RAMP3	0.0397181	6.71036
												RANBP2	0.0175776	11.6317
												RASD1	1.42724e-05	7.14843
												RASGRP2	0.0366286	6.90828
												RBMS3	0.0268795	7.14512
												RBPMS	0.0289235	5.20493
												RCN2	0.0387211	6.11167
												RET	0.00703583	3.65885
												RLTPR	0.034881	4.23988
												RPL23AP64	0.0394445	4.68837
												RPLP0P2	0.0170002	6.70489
												RPS6KA4	0.0290388	6.0812
												RUNX2	0.00376632	10.1134
												RYR3	0.0366286	5.87175
												SAMD5	0.0302042	3.63808
												SBF1	0.0102661	6.02724
												SCAMP5	1.81455e-06	6.99118
												SCARA5	1.07387e-07	8.98413
												SCN3A	0.0437868	4.25693
												SCN9A	0.00273134	8.99349
												SCT	3.24656e-07	4.61688
												SEC61A2	0.0114072	10.6552
												SEC61B	0.0172425	11.0767
												SEL1L3	0.0144847	10.5547
												SELL	0.00015938	13.6276
												SELPLG	0.000804773	11.9994
												SENP2	0.0196211	8.82674
												SERPINF1	6.35031e-06	13.8931
												SGCB	0.016061	8.23531
												SH2D3C	0.0491687	9.95307
												SHANK3	0.0171928	4.66093
												SHD	2.93326e-07	7.30877
												SHROOM3	0.0287875	3.38464
												SHROOM4	0.0159296	4.54211
												SIDT1	0.000200793	11.1936
												SIGLEC6	0.00153344	7.91218
												SIGLECL1	0.00373432	5.4178
												SIRPG	0.0247995	5.46293
												SIT1	2.84035e-06	8.0165
												SLA2	5.57246e-05	7.89885
												SLAIN1	4.05518e-05	4.90527
												SLC12A3	0.000299381	10.2556
												SLC15A4	0.00348175	11.5553
												SLC44A2	0.00161664	11.8836
												SLC7A5	0.0482627	8.70934
												SMC6	0.00965532	9.66766
												SMIM14	0.0105526	10.7342
												SMIM5	1.93045e-06	8.99177
												SMIM6	0.000361979	6.13234
												SMPD3	2.51798e-09	9.82149
												SNORA80B	0.00479506	3.81655
												SNURF	0.02035	5.72316
												SOX18	0.0208211	3.82391
												SOX4	0.0402935	15.2608
												SPCS1	2.99348e-05	12.2542
												SPN	0.0393391	7.98159
												SPNS3	0.0317719	8.04481
												SRP14	0.0146993	12.8611
												ST3GAL4	0.0183161	5.87459
												ST6GALNAC4	0.0488114	8.95898
												STAG3L1	0.00540521	8.77773
												STAG3L3	0.0127383	8.58028
												STAP1	0.014973	10.7093
												STRBP	0.00618589	8.64927
												SUSD1	0.000556692	10.5675
												SYCP2L	0.000137312	8.4849
												TARBP1	0.0301601	9.28111
												TCF4	2.21921e-05	13.2327
												TCL1A	5.73595e-07	13.1738
												TCL6	9.50562e-06	6.67053
												TDRD1	0.000387315	6.13441
												TEK	0.0488591	5.76809
												TEX2	0.00755103	10.6097
												TLR9	0.000167519	9.87024
												TMEM132B	0.0141873	4.4277
												TMEM161B-AS1	0.000679515	5.94277
												TMEM25	0.00326315	4.91569
												TMEM55B	0.0322076	8.47951
												TNNI2	0.0128892	7.8677
												TNRC6B	0.00299246	11.7824
												TOX2	0.000195206	6.37713
												TP53I11	0.0239386	6.056
												TPM2	0.000640408	8.80869
												TRAF4	0.000336723	7.71562
												TRO	0.0114892	7.2891
												TSPAN1	0.0320653	5.23114
												TSPAN13	6.95777e-10	10.5161
												TTC24	5.2418e-08	9.35541
												TTC26	0.0403266	7.16304
												TTC39A	0.00165292	7.56783
												TTC39C	0.0392604	12.228
												UBE2D2	0.0438954	8.1332
												UGCG	0.00151128	11.0209
												UNC93B1	0.00650364	5.99864
												USP24	0.0310994	11.1946
												VASH2	5.70851e-08	9.03741
												VEGFB	0.00259109	7.7478
												VWA1	0.0335179	4.01566
												WDR49	6.02752e-05	6.89617
												WDR64	0.00195446	5.93609
												WNT10A	9.22093e-05	4.22914
												YPEL1	0.0301601	7.13547
												ZCCHC11	0.000260264	10.528
												ZDHHC17	0.0368452	10.454
												ZFAT	2.94324e-06	9.9156
												ZFAT-AS1	0.0117198	4.42808
												ZNF556	0.00568438	6.19027
