# Supplementary material for: PD-L1 and ICOSL discriminate human Secretory and Helper dendritic cells in cancer, allergy and autoimmunity
Source: Nat Commun. 2022 Apr 13;13:1983. doi: 10.1038/s41467-022-29516-w (PMC9008048; doi:10.1038/s41467-022-29516-w)
Supplement: Supplementary file 12 — Supplementary Data 9 [file 41467_2022_29516_MOESM12_ESM.xlsx]

## Sheet: Sheet1
ScRNAseq_HNSCC: DEG per cluster
Gene	p_val	avg_logFC	pct.1	pct.2	p_val_adj	cluster
CCL2	0	2.38279	0.858	0.461	0	0
CCL3	0	2.11728	0.989	0.583	0	0
INHBA	0	2.0825	0.817	0.382	0	0
IL6	2.63e-204	2.03785	0.712	0.27	5.26e-201	0
CCL3L3	0	2.0252	0.969	0.529	0	0
TIMP1	0	2.00975	0.983	0.51	0	0
APOBEC3A	0	1.94058	0.933	0.405	0	0
CCL8	0	1.92501	0.798	0.449	0	0
PTGS2	0	1.92198	0.968	0.448	0	0
CCL4	0	1.86119	0.974	0.686	0	0
CXCL3	2.46e-252	1.7816	0.762	0.301	4.92e-249	0
CXCL10	1.27e-279	1.74374	0.835	0.54	2.54e-276	0
CTSL	0	1.72423	0.944	0.41	0	0
CCL4L2	0	1.69299	0.942	0.667	0	0
C15orf48	0	1.69144	0.991	0.461	0	0
IL1B	0	1.67758	0.993	0.55	0	0
EREG	0	1.62683	0.873	0.297	0	0
CXCL2	0	1.57517	0.848	0.357	0	0
PLAUR	0	1.52	0.995	0.52	0	0
CD300E	0	1.50571	0.954	0.324	0	0
IER3	0	1.48975	0.992	0.616	0	0
CCL20	2.84e-98	1.47082	0.558	0.233	5.68e-95	0
IL1RN	0	1.45457	0.97	0.429	0	0
SOD2	0	1.43298	1	0.701	0	0
CXCL8	0	1.38317	0.986	0.669	0	0
TNF	0	1.35137	0.948	0.615	0	0
CXCL1	3.57e-160	1.34026	0.699	0.387	7.15e-157	0
CCL7	3.31e-182	1.28574	0.651	0.33	6.61e-179	0
ISG15	1.71e-223	1.27987	0.982	0.828	3.41e-220	0
CXCL5	2.23e-138	1.27985	0.602	0.268	4.46e-135	0
LILRB2	0	1.2791	0.953	0.507	0	0
VEGFA	0	1.27375	0.955	0.39	0	0
LYZ	0	1.26539	0.994	0.585	0	0
CD14	0	1.22413	0.952	0.395	0	0
IDO1	0	1.20488	0.911	0.532	0	0
FCER1G	0	1.19501	0.995	0.557	0	0
SERPINA1	0	1.18707	0.97	0.442	0	0
MT2A	1.44e-206	1.17939	0.937	0.676	2.88e-203	0
TNIP3	0	1.14588	0.831	0.481	0	0
IFITM3	0	1.14339	0.974	0.524	0	0
FTL	0	1.12369	0.999	0.978	0	0
CTSB	0	1.11953	0.982	0.578	0	0
FCN1	0	1.11508	0.894	0.381	0	0
MS4A7	0	1.0805	0.925	0.45	0	0
CEBPB	0	1.05474	0.961	0.52	0	0
FGL2	0	1.04916	0.911	0.507	0	0
ETS2	0	1.04431	0.951	0.522	0	0
PPIF	0	1.04229	0.971	0.629	0	0
IL1A	0	1.01984	0.849	0.511	0	0
MARCKS	0	1.01563	0.955	0.552	0	0
AIF1	0	1.01351	0.936	0.471	0	0
PSAP	0	1.01215	0.985	0.62	0	0
FCGR2A	0	1.00593	0.981	0.455	0	0
TNFAIP6	0	1.00042	0.847	0.403	0	0
ATP13A3	0	0.99679	0.925	0.468	0	0
SERPINB2	4.72e-160	0.989201	0.683	0.379	9.43e-157	0
DSE	0	0.98695	0.952	0.493	0	0
DUSP6	0	0.985862	0.922	0.471	0	0
NLRP3	0	0.979165	0.868	0.394	0	0
INSIG1	1.42e-299	0.965541	0.931	0.63	2.85e-296	0
HSPA1A	4.15e-138	0.963381	0.961	0.787	8.29e-135	0
OLR1	0	0.963007	0.826	0.28	0	0
CD68	0	0.958581	0.971	0.546	0	0
NINJ1	0	0.954137	0.955	0.577	0	0
MAFB	0	0.950718	0.909	0.489	0	0
HBEGF	0	0.946188	0.863	0.329	0	0
TNFAIP2	0	0.942103	0.953	0.55	0	0
WARS	5.87e-289	0.939282	0.923	0.653	1.17e-285	0
CXCL11	2.3e-294	0.936225	0.777	0.489	4.59e-291	0
FAM26F	1.42e-288	0.927948	0.835	0.386	2.84e-285	0
SLC11A1	0	0.927294	0.869	0.347	0	0
NAMPT	0	0.924388	1	0.803	0	0
MMP19	3.08e-212	0.915957	0.703	0.302	6.16e-209	0
GLUL	0	0.913791	0.965	0.533	0	0
LILRA1	0	0.910794	0.871	0.318	0	0
THBS1	1.74e-116	0.901157	0.622	0.232	3.49e-113	0
GBP1	0	0.895135	0.947	0.68	0	0
RSAD2	0	0.893953	0.89	0.588	0	0
HSPA6	6.36e-173	0.892399	0.706	0.343	1.27e-169	0
MXD1	0	0.886901	0.958	0.55	0	0
F3	0	0.883314	0.784	0.396	0	0
PLIN2	1.86e-195	0.875513	0.821	0.472	3.72e-192	0
LILRB1	0	0.874744	0.893	0.48	0	0
C5AR1	0	0.861425	0.882	0.333	0	0
PILRA	0	0.860302	0.916	0.447	0	0
TREM1	0	0.858304	0.891	0.307	0	0
CTSH	0	0.853214	0.931	0.512	0	0
UPP1	0	0.851553	0.915	0.531	0	0
HIF1A	0	0.847689	0.952	0.621	0	0
LGALS1	6.04e-294	0.843906	0.977	0.685	1.21e-290	0
SLC43A2	0	0.838121	0.937	0.482	0	0
CFD	0	0.835889	0.904	0.502	0	0
TGFBI	1.93e-298	0.835686	0.896	0.475	3.87e-295	0
EMP1	1.88e-303	0.828558	0.805	0.365	3.76e-300	0
NFKBIA	0	0.812825	0.996	0.893	0	0
BCL2A1	1.42e-304	0.81047	0.991	0.612	2.84e-301	0
CD93	0	0.798952	0.843	0.315	0	0
ANPEP	0	0.798632	0.826	0.319	0	0
ABL2	0	0.79596	0.89	0.451	0	0
ITGAX	0	0.793316	0.949	0.418	0	0
CSTB	2.42e-209	0.789921	0.968	0.775	4.84e-206	0
RNF19B	0	0.77803	0.916	0.575	0	0
VCAN	2e-222	0.775285	0.743	0.285	4e-219	0
CD86	0	0.771166	0.906	0.417	0	0
GK	0	0.768951	0.952	0.581	0	0
ICAM1	0	0.768204	0.956	0.552	0	0
SNX10	1.66e-297	0.767597	0.882	0.561	3.33e-294	0
IFI6	9.62e-201	0.766013	0.949	0.685	1.92e-197	0
SPP1	2.12e-50	0.764481	0.439	0.172	4.24e-47	0
ATF3	1.65e-252	0.750982	0.964	0.643	3.29e-249	0
S100A9	0	0.748068	0.989	0.736	0	0
SGK1	0	0.747936	0.917	0.543	0	0
KYNU	0	0.744176	0.911	0.469	0	0
PHLDA2	0	0.742745	0.901	0.56	0	0
HSPA1B	9.26e-94	0.739953	0.883	0.653	1.85e-90	0
AQP9	0	0.736158	0.88	0.422	0	0
EPB41L3	0	0.731308	0.873	0.426	0	0
GPR84	0	0.73099	0.88	0.405	0	0
RIN2	0	0.730488	0.861	0.354	0	0
NCF2	0	0.729332	0.932	0.437	0	0
FCGR3A	2.27e-245	0.727222	0.765	0.359	4.53e-242	0
HMOX1	6.28e-224	0.726822	0.754	0.36	1.26e-220	0
LINC00936	7.81e-287	0.723308	0.903	0.607	1.56e-283	0
IL10	4.04e-243	0.720501	0.737	0.38	8.07e-240	0
EHD1	3.43e-260	0.718827	0.93	0.679	6.86e-257	0
TLR2	0	0.717624	0.846	0.317	0	0
FPR3	5.57e-265	0.711456	0.768	0.349	1.11e-261	0
ABCA1	0	0.70305	0.869	0.365	0	0
MMP9	2.53e-244	0.69975	0.789	0.482	5.06e-241	0
HILPDA	1.71e-60	0.693319	0.586	0.43	3.42e-57	0
SPI1	0	0.690836	0.93	0.488	0	0
C3AR1	0	0.690727	0.882	0.437	0	0
PLA2G7	1.55e-284	0.684721	0.759	0.297	3.1e-281	0
IRG1	0	0.683384	0.804	0.449	0	0
PDE4DIP	0	0.683128	0.894	0.551	0	0
CST3	1.36e-274	0.680324	0.978	0.604	2.73e-271	0
IGSF6	0	0.673707	0.909	0.525	0	0
FNIP2	0	0.670906	0.876	0.508	0	0
EMILIN2	0	0.670773	0.914	0.479	0	0
PFKFB3	1.05e-260	0.669718	0.941	0.623	2.09e-257	0
RAB31	0	0.668577	0.871	0.433	0	0
TNFSF10	4.13e-182	0.665046	0.919	0.679	8.26e-179	0
CD63	2.1e-264	0.664335	0.975	0.737	4.21e-261	0
FPR1	0	0.662577	0.872	0.382	0	0
YBX3	7.22e-253	0.662503	0.915	0.621	1.44e-249	0
DEFB1	2.38e-243	0.661285	0.697	0.288	4.75e-240	0
FNDC3B	0	0.659368	0.869	0.469	0	0
G0S2	6.5e-248	0.659101	0.842	0.39	1.3e-244	0
APLP2	3.36e-302	0.65905	0.92	0.533	6.72e-299	0
IFIT3	1.44e-281	0.655838	0.92	0.674	2.87e-278	0
KCTD12	0	0.655014	0.868	0.439	0	0
SDC2	3.23e-110	0.650833	0.614	0.281	6.45e-107	0
PVRL2	0	0.65041	0.911	0.382	0	0
IL23A	7.79e-83	0.649852	0.691	0.504	1.56e-79	0
LGALS3	2.43e-231	0.64502	0.955	0.695	4.86e-228	0
CREG1	0	0.644598	0.868	0.499	0	0
HPSE	8.7e-287	0.641667	0.795	0.433	1.74e-283	0
LILRA5	3.48e-195	0.633842	0.768	0.311	6.96e-192	0
ANXA2	7.05e-240	0.627984	0.983	0.781	1.41e-236	0
BNIP3L	2.14e-186	0.627398	0.829	0.565	4.28e-183	0
S100A10	9.89e-210	0.624537	0.979	0.842	1.98e-206	0
TNFSF13B	1.92e-252	0.619424	0.905	0.566	3.83e-249	0
CLEC5A	3.88e-303	0.618687	0.74	0.307	7.75e-300	0
CSF1R	0	0.61858	0.847	0.384	0	0
S100A8	7.81e-300	0.618072	0.974	0.727	1.56e-296	0
MMP14	3.15e-266	0.617588	0.76	0.344	6.3e-263	0
OTUD1	1.85e-168	0.617416	0.814	0.571	3.7e-165	0
HCK	0	0.615618	0.889	0.444	0	0
CCRL2	0	0.613317	0.854	0.378	0	0
ACTN1	0	0.612079	0.901	0.523	0	0
CPVL	0	0.611389	0.859	0.404	0	0
ADGRE2	0	0.610474	0.867	0.434	0	0
GADD45B	1.04e-176	0.609067	0.979	0.764	2.09e-173	0
DMXL2	0	0.60435	0.812	0.301	0	0
OASL	1.28e-257	0.601162	0.918	0.623	2.57e-254	0
HLA-DRA	1.39e-205	0.599751	0.997	0.838	2.79e-202	0
S100A11	7.54e-250	0.596473	0.989	0.904	1.51e-246	0
SLC2A3	4.6e-171	0.596411	0.954	0.743	9.2e-168	0
SNAI1	0	0.587456	0.849	0.491	0	0
PMP22	2.22e-182	0.586259	0.7	0.265	4.45e-179	0
FAM49A	1.71e-280	0.582863	0.866	0.43	3.41e-277	0
IFIT2	2.22e-237	0.581519	0.906	0.661	4.45e-234	0
CLEC4E	0	0.580553	0.801	0.3	0	0
CXCL16	4.42e-246	0.575072	0.846	0.486	8.84e-243	0
SIRPA	0	0.574072	0.891	0.48	0	0
HES4	2.46e-250	0.572202	0.929	0.671	4.91e-247	0
IL4I1	1.55e-297	0.571285	0.885	0.479	3.1e-294	0
SLC7A7	0	0.569602	0.851	0.358	0	0
CTSZ	9.84e-169	0.564381	0.922	0.671	1.97e-165	0
TNFAIP8	1.32e-193	0.558503	0.943	0.731	2.65e-190	0
MAFF	7.04e-271	0.557401	0.922	0.614	1.41e-267	0
ACSL1	2.12e-266	0.552902	0.842	0.469	4.24e-263	0
HES1	3.82e-193	0.5514	0.778	0.464	7.63e-190	0
HSPH1	3.23e-34	0.55076	0.847	0.678	6.46e-31	0
SERPINB1	4.14e-217	0.547492	0.956	0.712	8.28e-214	0
FCGR2B	3.6e-257	0.5465	0.808	0.409	7.2e-254	0
LAIR1	1.67e-196	0.544555	0.8	0.439	3.33e-193	0
EGR1	3.65e-218	0.542439	0.942	0.694	7.3e-215	0
HLA-DRB1	3.6e-160	0.541134	0.992	0.841	7.21e-157	0
TNFAIP3	1.01e-143	0.540532	0.982	0.831	2.02e-140	0
LUCAT1	0	0.535494	0.854	0.534	0	0
RIPK2	3.34e-214	0.535492	0.825	0.491	6.69e-211	0
CD163	4.6e-286	0.533427	0.761	0.307	9.2e-283	0
CFP	5.09e-279	0.53297	0.816	0.447	1.02e-275	0
BASP1	1.36e-138	0.530826	0.844	0.635	2.72e-135	0
THBD	1.37e-101	0.529833	0.664	0.363	2.74e-98	0
CEBPD	2.7e-178	0.528423	0.827	0.533	5.4e-175	0
LST1	1.07e-190	0.526079	0.844	0.45	2.14e-187	0
MIR3945HG	6.75e-274	0.516386	0.768	0.329	1.35e-270	0
SLC7A11	5.19e-161	0.51635	0.722	0.419	1.04e-157	0
RHOB	2.79e-181	0.516186	0.891	0.596	5.57e-178	0
S100A12	0	0.513152	0.828	0.336	0	0
ARL5B	4.31e-233	0.512768	0.916	0.64	8.62e-230	0
CCR1	0	0.510856	0.874	0.492	0	0
SERPING1	0	0.509977	0.861	0.456	0	0
CLEC7A	3.55e-204	0.509703	0.78	0.344	7.11e-201	0
PTX3	1.02e-193	0.508478	0.699	0.398	2.03e-190	0
KLF4	1.09e-167	0.505361	0.851	0.525	2.19e-164	0
GBP5	7.39e-260	0.503785	0.918	0.639	1.48e-256	0
RAB20	2.11e-259	0.502453	0.759	0.312	4.23e-256	0
CDKN1A	1.37e-183	0.500745	0.944	0.602	2.74e-180	0
ACSL4	9.51e-263	0.498688	0.886	0.571	1.9e-259	0
ADAM8	3.86e-261	0.494975	0.894	0.575	7.72e-258	0
ASAH1	1.05e-167	0.493285	0.833	0.538	2.1e-164	0
DRAM1	5.56e-284	0.478374	0.794	0.428	1.11e-280	0
PEA15	3.91e-260	0.477612	0.884	0.54	7.82e-257	0
RGL1	0	0.473608	0.844	0.443	0	0
DNAJB1	5.09e-18	0.469439	0.923	0.81	1.02e-14	0
CYBB	5.48e-118	0.467834	0.783	0.428	1.1e-114	0
SDS	3.92e-48	0.467736	0.48	0.166	7.85e-45	0
MS4A6A	6.39e-124	0.467665	0.725	0.32	1.28e-120	0
IER5	4.54e-123	0.465882	0.967	0.811	9.09e-120	0
HSP90AA1	6.46e-36	0.461988	0.997	0.93	1.29e-32	0
MRC1	2.28e-138	0.461804	0.639	0.28	4.57e-135	0
ADM	3.46e-287	0.460314	0.834	0.433	6.93e-284	0
ZFP36L1	2.83e-100	0.444807	0.909	0.721	5.66e-97	0
NFKB1	3.87e-146	0.4435	0.941	0.702	7.75e-143	0
CSF2RA	1.86e-218	0.437126	0.847	0.421	3.71e-215	0
SDC4	2.97e-209	0.436498	0.825	0.52	5.94e-206	0
CD274	0	0.436207	0.842	0.48	0	0
NBPF19	5.01e-241	0.432084	0.877	0.571	1e-237	0
SLC16A10	6.12e-129	0.430862	0.606	0.25	1.22e-125	0
BAG3	7.55e-64	0.430766	0.688	0.514	1.51e-60	0
SLC8A1	4.18e-255	0.430553	0.771	0.4	8.36e-252	0
VIM	5.27e-117	0.427375	0.998	0.93	1.05e-113	0
PTPRE	1.67e-187	0.426119	0.937	0.624	3.33e-184	0
SLC25A37	1.37e-220	0.425803	0.866	0.546	2.74e-217	0
GLA	1.34e-272	0.42169	0.891	0.583	2.67e-269	0
PNP	3.69e-138	0.421013	0.849	0.649	7.37e-135	0
OGFRL1	6.32e-271	0.417056	0.854	0.525	1.26e-267	0
RP11-1143G9.4	5.43e-146	0.410677	0.745	0.359	1.09e-142	0
LGALS2	2.43e-115	0.408345	0.662	0.333	4.86e-112	0
PLEK	1.13e-282	0.406888	0.977	0.637	2.27e-279	0
SLC39A8	2.22e-212	0.40648	0.746	0.452	4.44e-209	0
RNF144B	7.51e-145	0.404337	0.7	0.383	1.5e-141	0
NRG1	3e-49	0.400941	0.514	0.22	6e-46	0
MPEG1	1.26e-159	0.399513	0.833	0.497	2.51e-156	0
SLAMF7	3.75e-159	0.399261	0.86	0.625	7.51e-156	0
ATP1B3	1.97e-108	0.398972	0.909	0.729	3.93e-105	0
SH3BP5	2.69e-143	0.397489	0.809	0.595	5.37e-140	0
RAB13	9.76e-263	0.394256	0.785	0.398	1.95e-259	0
CSF3	1.91e-247	0.394169	0.642	0.272	3.82e-244	0
HK2	1.64e-103	0.393901	0.63	0.364	3.29e-100	0
RRAD	6.37e-155	0.390315	0.662	0.403	1.27e-151	0
RASSF4	3.72e-222	0.389251	0.769	0.465	7.43e-219	0
IFI30	1.52e-142	0.389141	0.728	0.43	3.04e-139	0
ATP2B1	1.05e-117	0.386737	0.813	0.554	2.09e-114	0
CTB-61M7.2	1.8e-216	0.385369	0.702	0.278	3.61e-213	0
KB-1507C5.4	0	0.384859	0.802	0.402	0	0
TMEM176B	3.12e-94	0.384093	0.631	0.299	6.24e-91	0
VAMP5	4.11e-57	0.383654	0.786	0.608	8.22e-54	0
NRIP3	2.5e-168	0.383244	0.706	0.444	5.01e-165	0
GGT5	0	0.381402	0.806	0.305	0	0
FPR2	5.52e-265	0.380767	0.777	0.374	1.1e-261	0
ZFHX3	8.3e-256	0.378449	0.779	0.407	1.66e-252	0
PTAFR	0	0.376865	0.829	0.426	0	0
CTSD	3.82e-59	0.376096	0.882	0.75	7.63e-56	0
RP11-670E13.6	4.44e-278	0.376054	0.851	0.48	8.89e-275	0
LILRB4	1.64e-222	0.374942	0.886	0.374	3.29e-219	0
PLXDC2	3.03e-206	0.374397	0.746	0.38	6.05e-203	0
MS4A4A	7.09e-103	0.373162	0.622	0.267	1.42e-99	0
SIGLEC1	0	0.370922	0.813	0.342	0	0
LILRA2	0	0.368319	0.786	0.364	0	0
VMO1	7.31e-125	0.367249	0.608	0.273	1.46e-121	0
LINC01272	1.85e-140	0.367033	0.635	0.241	3.71e-137	0
FGR	9.47e-199	0.366767	0.786	0.464	1.89e-195	0
SAV1	3.88e-207	0.365651	0.794	0.538	7.76e-204	0
NRP2	0	0.360143	0.792	0.397	0	0
TMEM176A	5.76e-91	0.359716	0.602	0.281	1.15e-87	0
SLC44A1	1.14e-134	0.355375	0.716	0.428	2.28e-131	0
CPM	3.32e-240	0.354403	0.759	0.42	6.64e-237	0
IFIT1	4.47e-167	0.354099	0.848	0.591	8.95e-164	0
FCGR1A	7.84e-137	0.353219	0.654	0.351	1.57e-133	0
AC013461.1	1.17e-165	0.348563	0.733	0.467	2.34e-162	0
PRDM1	6.72e-162	0.34216	0.862	0.543	1.34e-158	0
HAVCR2	1.32e-179	0.342005	0.777	0.395	2.64e-176	0
MNDA	8.52e-221	0.33981	0.888	0.515	1.7e-217	0
ANKRD22	4.52e-251	0.339136	0.729	0.335	9.03e-248	0
NAIP	1.04e-224	0.337006	0.811	0.516	2.07e-221	0
P2RX7	1.38e-295	0.335667	0.795	0.452	2.77e-292	0
TTYH3	5.72e-197	0.333725	0.763	0.427	1.14e-193	0
PELI1	2.01e-152	0.332714	0.828	0.523	4.02e-149	0
CLEC4A	8.49e-230	0.331138	0.796	0.451	1.7e-226	0
C1orf162	2.92e-60	0.329088	0.628	0.393	5.85e-57	0
ITGAV	8.41e-189	0.326637	0.758	0.49	1.68e-185	0
TCN2	0	0.324364	0.775	0.324	0	0
CHMP1B	2.41e-74	0.323129	0.811	0.576	4.83e-71	0
DNAJA4	9.33e-120	0.321192	0.743	0.512	1.87e-116	0
RNASE1	1.78e-137	0.320964	0.624	0.293	3.57e-134	0
TNFSF15	3.64e-34	0.315394	0.471	0.239	7.29e-31	0
DDX58	8.57e-223	0.31361	0.857	0.58	1.71e-219	0
OSM	1.02e-136	0.312371	0.747	0.43	2.04e-133	0
CD59	7.16e-95	0.311504	0.774	0.572	1.43e-91	0
FLT1	1.07e-50	0.309758	0.549	0.369	2.14e-47	0
B3GNT5	3.66e-109	0.307946	0.69	0.459	7.31e-106	0
PLAU	2.19e-206	0.30751	0.763	0.418	4.39e-203	0
EIF4E	3.89e-81	0.306331	0.773	0.547	7.78e-78	0
ZFAND2A	2.59e-47	0.304423	0.699	0.516	5.18e-44	0
HNMT	1.53e-99	0.302281	0.606	0.258	3.07e-96	0
RALA	3.2e-78	0.301291	0.796	0.601	6.4e-75	0
CXCL9	1.93e-153	0.299135	0.755	0.563	3.85e-150	0
TLR4	2.47e-264	0.297386	0.766	0.374	4.94e-261	0
THAP2	2.3e-67	0.296429	0.713	0.542	4.59e-64	0
TRAF1	3.01e-115	0.295069	0.885	0.691	6.03e-112	0
TWISTNB	2.42e-56	0.292933	0.801	0.684	4.83e-53	0
YWHAH	6.57e-52	0.291145	0.735	0.557	1.31e-48	0
ENG	1.04e-186	0.290343	0.749	0.492	2.09e-183	0
PID1	9.42e-144	0.286205	0.595	0.196	1.88e-140	0
MOB3B	1.12e-133	0.285683	0.632	0.299	2.24e-130	0
LHFPL2	3.96e-228	0.284589	0.743	0.413	7.91e-225	0
STAB1	3.68e-136	0.284138	0.697	0.442	7.36e-133	0
ATF5	8.54e-152	0.281301	0.849	0.592	1.71e-148	0
SLC31A2	4.56e-162	0.280571	0.734	0.425	9.13e-159	0
FNDC3A	6.05e-111	0.280224	0.777	0.547	1.21e-107	0
LRRC25	1.67e-288	0.279301	0.758	0.335	3.34e-285	0
PSTPIP2	2.14e-257	0.277665	0.777	0.421	4.27e-254	0
GPR137B	1.05e-185	0.277284	0.793	0.518	2.1e-182	0
PPP1R15A	1.47e-74	0.273846	0.993	0.908	2.95e-71	0
SASH1	0	0.27178	0.776	0.412	0	0
SEPT11	0	0.27178	0.471	0.166	0	0
PECAM1	4.84e-133	0.270023	0.749	0.436	9.69e-130	0
MMP1	2.42e-11	0.269614	0.492	0.405	4.83e-08	0
FGD4	7.49e-92	0.26558	0.64	0.377	1.5e-88	0
NABP1	1.49e-149	0.265012	0.915	0.686	2.99e-146	0
CD80	6.89e-170	0.264438	0.694	0.369	1.38e-166	0
SRC	2.97e-202	0.262545	0.779	0.419	5.94e-199	0
JHDM1D-AS1	2.72e-168	0.257659	0.732	0.504	5.45e-165	0
BCAT1	1.75e-88	0.256998	0.626	0.4	3.51e-85	0
TNFSF14	1.44e-162	0.25575	0.74	0.468	2.88e-159	0
PHLDA1	3.22e-72	0.252081	0.755	0.552	6.44e-69	0
ITGB8	3.38e-91	0.251951	0.625	0.388	6.76e-88	0
CYP1B1	5.4e-152	0.251668	0.661	0.384	1.08e-148	0
CDC42EP2	4.05e-242	0.251456	0.746	0.429	8.1e-239	0
HIF1A-AS2	3.17e-141	0.250857	0.658	0.41	6.33e-138	0
GZMB	0	2.24878	0.994	0.54	0	1
SOX4	0	2.05653	0.98	0.508	0	1
TCF4	0	1.91996	0.987	0.424	0	1
PPP1R14B	0	1.8098	0.991	0.732	0	1
IRF7	0	1.78784	0.998	0.735	0	1
TSPAN13	0	1.76988	0.979	0.298	0	1
LILRA4	0	1.69041	0.955	0.269	0	1
LDLRAD4	0	1.68247	0.969	0.511	0	1
GPR183	0	1.65495	0.991	0.765	0	1
PLD4	0	1.64601	0.972	0.35	0	1
IRF8	0	1.60003	0.992	0.512	0	1
SPIB	0	1.58844	0.961	0.426	0	1
HSP90B1	0	1.58545	0.998	0.76	0	1
PLAC8	0	1.57093	0.966	0.337	0	1
IL3RA	0	1.56364	0.991	0.478	0	1
NR4A3	0	1.55723	0.96	0.6	0	1
CCDC50	0	1.55317	0.991	0.571	0	1
SEC61B	0	1.54819	0.998	0.781	0	1
SCT	0	1.5257	0.934	0.312	0	1
GRASP	0	1.49839	0.981	0.632	0	1
RAB11FIP1	0	1.4873	0.994	0.67	0	1
CLIC3	0	1.39072	0.942	0.384	0	1
SLC15A4	0	1.35925	0.973	0.435	0	1
C12orf75	0	1.35864	0.964	0.551	0	1
TXN	0	1.33009	0.984	0.753	0	1
SMPD3	0	1.3297	0.942	0.338	0	1
STMN1	0	1.31248	0.979	0.424	0	1
ITM2C	0	1.30831	0.98	0.564	0	1
APP	0	1.30562	0.965	0.359	0	1
DUSP5	0	1.29544	0.989	0.72	0	1
SERPINF1	0	1.24369	0.929	0.337	0	1
IRF4	0	1.24038	0.948	0.496	0	1
HERPUD1	0	1.21796	0.988	0.817	0	1
ID2	9.69e-259	1.20446	0.98	0.699	1.94e-255	1
UGCG	0	1.18776	0.966	0.481	0	1
LILRB4	0	1.17381	0.958	0.369	0	1
LINC00996	0	1.17084	0.86	0.302	0	1
ALOX5AP	0	1.14611	0.982	0.568	0	1
PTPRS	0	1.14323	0.884	0.223	0	1
CYB561A3	0	1.13392	0.968	0.574	0	1
MAP1A	0	1.12453	0.904	0.33	0	1
CLEC4C	0	1.11766	0.929	0.326	0	1
PMEPA1	0	1.11288	0.955	0.59	0	1
MIR155HG	0	1.08959	0.932	0.63	0	1
BCL11A	0	1.08554	0.902	0.311	0	1
TRAF4	0	1.07347	0.967	0.554	0	1
C12orf45	0	1.06857	0.922	0.511	0	1
CD2AP	0	1.05577	0.966	0.536	0	1
FCHSD2	0	1.05254	0.962	0.539	0	1
EGLN3	0	1.02892	0.863	0.37	0	1
GAS6	0	1.02019	0.951	0.456	0	1
RUBCN	0	1.01831	0.895	0.489	0	1
CD83	2.02e-306	1.00984	0.983	0.677	4.04e-303	1
PTCRA	0	1.00228	0.851	0.183	0	1
JCHAIN	0	0.995227	0.994	0.433	0	1
SEL1L3	0	0.976768	0.898	0.42	0	1
MYBL2	0	0.976125	0.795	0.194	0	1
CD74	0	0.970393	0.999	0.909	0	1
GNL3	0	0.953946	0.942	0.604	0	1
VEGFB	0	0.949415	0.962	0.658	0	1
VIMP	0	0.941486	0.966	0.629	0	1
LTB	1.3e-196	0.939447	0.931	0.629	2.6e-193	1
SLC7A5	0	0.922922	0.961	0.664	0	1
OFD1	0	0.921468	0.943	0.549	0	1
INPP4A	0	0.917756	0.914	0.5	0	1
LAMP5	0	0.913745	0.831	0.272	0	1
ODC1	0	0.912552	0.981	0.739	0	1
NEK8	0	0.90733	0.906	0.419	0	1
PTGDS	2.1e-14	0.904782	0.399	0.153	4.2e-11	1
NUCB2	0	0.90474	0.947	0.576	0	1
ZFAT	0	0.903016	0.893	0.367	0	1
RP11-386I14.4	1.52e-201	0.901685	0.806	0.404	3.03e-198	1
ARID3A	0	0.875364	0.885	0.503	0	1
MZB1	0	0.86918	0.954	0.389	0	1
MPEG1	0	0.862513	0.94	0.486	0	1
SLC20A1	1.55e-238	0.852666	0.892	0.619	3.1e-235	1
RNASE6	0	0.849705	0.901	0.379	0	1
HIST1H1C	2.37e-132	0.842252	0.829	0.642	4.74e-129	1
SEMA7A	0	0.840417	0.884	0.437	0	1
ANKRD11	1.98e-306	0.836058	0.968	0.742	3.96e-303	1
OPN3	6.41e-282	0.829759	0.819	0.412	1.28e-278	1
BID	0	0.827115	0.967	0.591	0	1
DNASE1L3	0	0.823073	0.813	0.295	0	1
ATF5	1.61e-267	0.815319	0.907	0.586	3.22e-264	1
DBI	3.12e-256	0.804162	0.99	0.786	6.24e-253	1
ERN1	0	0.795852	0.921	0.598	0	1
SEPHS1	0	0.771267	0.88	0.528	0	1
PTPRE	5.89e-257	0.770381	0.94	0.626	1.18e-253	1
AREG	2.05e-150	0.766107	0.9	0.588	4.1e-147	1
PRMT9	1.22e-258	0.765056	0.919	0.624	2.44e-255	1
AC104024.1	0	0.749252	0.852	0.364	0	1
IDH3A	0	0.745138	0.888	0.466	0	1
CHAF1A	0	0.742134	0.887	0.476	0	1
RRBP1	3.52e-302	0.739965	0.937	0.651	7.04e-299	1
MEF2C	0	0.737992	0.908	0.383	0	1
RP1-313I6.12	0	0.734986	0.867	0.53	0	1
HVCN1	0	0.730714	0.897	0.447	0	1
P2RY6	0	0.727358	0.88	0.371	0	1
ARL4C	4.45e-231	0.722994	0.99	0.828	8.9e-228	1
CH17-373J23.1	5.7e-152	0.721887	0.734	0.397	1.14e-148	1
IFI44L	1.99e-272	0.717875	0.924	0.592	3.98e-269	1
LGMN	0	0.717038	0.947	0.46	0	1
RP11-160E2.6	1.2e-252	0.709038	0.87	0.5	2.41e-249	1
HSPA5	1.07e-242	0.708065	0.99	0.814	2.14e-239	1
ZNF331	3.52e-151	0.69377	0.93	0.695	7.03e-148	1
MAN1A1	0	0.688639	0.863	0.493	0	1
RGS1	3.03e-226	0.687281	0.986	0.772	6.06e-223	1
RGS2	7.44e-197	0.682744	0.932	0.64	1.49e-193	1
NR3C1	2.44e-199	0.681611	0.905	0.653	4.87e-196	1
H1FX	3.32e-146	0.680377	0.959	0.78	6.64e-143	1
TCL1A	8.82e-110	0.680018	0.577	0.175	1.76e-106	1
CCR7	1.91e-184	0.675779	0.898	0.639	3.83e-181	1
LRRC26	1.27e-153	0.67523	0.627	0.14	2.53e-150	1
CXorf21	6.54e-290	0.672731	0.835	0.495	1.31e-286	1
RANBP2	2.98e-237	0.667315	0.923	0.645	5.96e-234	1
ENDOG	0	0.660684	0.86	0.586	0	1
PACSIN1	0	0.659596	0.83	0.243	0	1
SLAMF7	1.37e-295	0.658926	0.923	0.619	2.74e-292	1
C3orf58	0	0.655319	0.892	0.546	0	1
ETV3	1.51e-252	0.652084	0.915	0.593	3.02e-249	1
POLB	2.05e-245	0.644899	0.772	0.382	4.11e-242	1
MAPKAPK2	6.1e-286	0.644261	0.93	0.665	1.22e-282	1
VASH2	0	0.641217	0.785	0.322	0	1
TPM2	5.23e-207	0.639725	0.7	0.281	1.05e-203	1
PLA2G16	1.51e-281	0.638284	0.811	0.381	3.02e-278	1
HLA-DMA	1.43e-247	0.635082	0.983	0.677	2.86e-244	1
NR4A1	5.12e-205	0.627806	0.977	0.735	1.02e-201	1
ENPP2	2.51e-291	0.622318	0.791	0.316	5.02e-288	1
EIF4A3	3.1e-186	0.610929	0.969	0.781	6.2e-183	1
COBLL1	0	0.609511	0.864	0.423	0	1
CXCR3	1.49e-182	0.609197	0.779	0.428	2.97e-179	1
CHML	2.2e-102	0.595503	0.676	0.442	4.41e-99	1
WDFY4	0	0.593605	0.867	0.444	0	1
NFKBID	1.13e-198	0.590793	0.921	0.642	2.26e-195	1
DERL3	1.06e-279	0.587445	0.831	0.368	2.12e-276	1
GAPT	0	0.586296	0.84	0.308	0	1
REL	2.24e-150	0.568525	0.987	0.823	4.48e-147	1
KRT5	4.45e-252	0.566953	0.9	0.702	8.91e-249	1
FAM129C	1.22e-232	0.566945	0.71	0.314	2.44e-229	1
HSP90AA1	1.12e-86	0.558011	1	0.93	2.24e-83	1
BTG2	1.43e-131	0.55738	0.982	0.881	2.87e-128	1
SSR4	1.18e-260	0.547489	0.994	0.819	2.37e-257	1
GPR65	3.06e-195	0.545144	0.895	0.656	6.12e-192	1
CIB2	0	0.542991	0.84	0.414	0	1
DRD4	0	0.541353	0.741	0.274	0	1
ATF3	2.09e-132	0.541307	0.914	0.652	4.18e-129	1
ZBTB10	2.93e-211	0.531267	0.819	0.535	5.85e-208	1
HLA-DQA1	4.86e-249	0.531008	0.989	0.694	9.72e-246	1
CTSC	3.56e-178	0.529497	0.95	0.712	7.13e-175	1
GPM6B	0	0.523546	0.853	0.326	0	1
HNRNPU-AS1	3.36e-138	0.520991	0.771	0.548	6.71e-135	1
GLT1D1	3.57e-274	0.520954	0.757	0.343	7.13e-271	1
ANKRD28	1.09e-249	0.520452	0.886	0.541	2.17e-246	1
RASD1	4.86e-194	0.519581	0.703	0.388	9.73e-191	1
TBC1D13	1.97e-255	0.518121	0.75	0.417	3.94e-252	1
ATP13A2	1.22e-305	0.515869	0.816	0.477	2.43e-302	1
ABHD15	8.07e-244	0.514272	0.761	0.431	1.61e-240	1
FKBP2	2.42e-233	0.513957	0.96	0.678	4.84e-230	1
NUP62	1.76e-177	0.506281	0.822	0.558	3.51e-174	1
RP11-117D22.2	1.22e-79	0.498036	0.556	0.19	2.45e-76	1
MOB1B	1.16e-199	0.49449	0.768	0.458	2.32e-196	1
MCOLN2	3.05e-186	0.492335	0.771	0.452	6.11e-183	1
NCF1	1.64e-219	0.491427	0.939	0.675	3.29e-216	1
CD38	6.65e-213	0.490541	0.771	0.426	1.33e-209	1
SUSD1	8.2e-131	0.488618	0.659	0.355	1.64e-127	1
STAP1	8.1e-235	0.487235	0.743	0.391	1.62e-231	1
CERS6	9.73e-261	0.486325	0.806	0.44	1.95e-257	1
INPP5F	0	0.484579	0.818	0.485	0	1
PPP1R15A	9.01e-85	0.483366	0.998	0.908	1.8e-81	1
C1orf186	0	0.481279	0.819	0.302	0	1
RGS13	0	0.47811	0.811	0.293	0	1
SLC32A1	0	0.475685	0.818	0.374	0	1
ALDH2	2.41e-277	0.474433	0.914	0.487	4.83e-274	1
FUZ	3.4e-107	0.470948	0.627	0.307	6.8e-104	1
PTP4A3	0	0.465628	0.815	0.375	0	1
DPYSL2	6.27e-185	0.465158	0.839	0.55	1.25e-181	1
CYBB	7.13e-258	0.463219	0.948	0.408	1.43e-254	1
PTMS	1.24e-268	0.462836	0.942	0.653	2.48e-265	1
RUNX2	4.49e-145	0.458726	0.713	0.431	8.97e-142	1
HLA-DRA	3.7e-207	0.45859	0.998	0.839	7.39e-204	1
XBP1	1.38e-183	0.454324	0.958	0.681	2.77e-180	1
AK6	2.04e-105	0.451703	0.697	0.442	4.09e-102	1
FADS1	2.96e-40	0.450827	0.525	0.288	5.92e-37	1
THBD	1.75e-111	0.450651	0.701	0.36	3.49e-108	1
EIF2AK4	1.3e-201	0.449301	0.765	0.451	2.61e-198	1
SCAMP5	2.79e-229	0.44842	0.7	0.263	5.58e-226	1
HLA-DRB1	1.76e-193	0.446999	0.994	0.842	3.51e-190	1
TCOF1	2e-92	0.445676	0.688	0.448	4e-89	1
CD36	1.01e-124	0.445373	0.713	0.35	2.02e-121	1
C1orf228	0	0.443316	0.849	0.372	0	1
SHD	6.91e-261	0.440659	0.707	0.249	1.38e-257	1
CDKN1A	5.36e-169	0.437746	0.948	0.604	1.07e-165	1
ADAM19	3.61e-168	0.437393	0.812	0.417	7.22e-165	1
PLVAP	0	0.43555	0.771	0.249	0	1
KLF4	9.19e-139	0.433426	0.848	0.528	1.84e-135	1
MKNK2	2.43e-97	0.42597	0.851	0.692	4.85e-94	1
NFKB1	3.57e-168	0.425109	0.961	0.701	7.13e-165	1
PALD1	3.06e-225	0.424439	0.733	0.385	6.13e-222	1
ZC3HAV1	2.93e-88	0.422931	0.91	0.767	5.86e-85	1
FLNB	1.33e-174	0.422172	0.685	0.309	2.65e-171	1
STRBP	1.32e-205	0.421758	0.789	0.535	2.64e-202	1
TNFRSF21	4.09e-154	0.419618	0.663	0.295	8.17e-151	1
HLA-DQB1	5.57e-194	0.416614	0.995	0.787	1.11e-190	1
PHEX	1.64e-199	0.409623	0.653	0.198	3.27e-196	1
DSTN	2.28e-148	0.407452	0.861	0.595	4.56e-145	1
MARCKSL1	9.26e-214	0.406711	0.938	0.712	1.85e-210	1
PDGFB	0	0.402431	0.82	0.496	0	1
ADA	2.23e-143	0.400833	0.764	0.483	4.46e-140	1
2020-09-11	1.64e-198	0.394402	0.783	0.46	3.28e-195	1
CD68	2.45e-218	0.392762	0.958	0.551	4.9e-215	1
RPPH1	6.4e-112	0.390393	0.696	0.538	1.28e-108	1
BCL2L11	7e-91	0.389401	0.731	0.532	1.4e-87	1
VIPR2	0	0.386851	0.798	0.274	0	1
MDFIC	1.42e-184	0.379196	0.833	0.59	2.83e-181	1
KIAA0226L	2.9e-196	0.378172	0.732	0.368	5.8e-193	1
LPIN1	2.23e-75	0.375133	0.794	0.659	4.46e-72	1
ZBTB18	1.29e-221	0.373123	0.744	0.427	2.57e-218	1
MAP4K4	1.55e-167	0.368389	0.892	0.627	3.11e-164	1
KCNQ1OT1	1.48e-40	0.365396	0.712	0.597	2.97e-37	1
ST3GAL4	6.82e-107	0.364256	0.642	0.336	1.36e-103	1
DAB2	3.15e-147	0.362318	0.725	0.419	6.3e-144	1
MMP23B	4.91e-150	0.359539	0.634	0.301	9.82e-147	1
CDH1	1.38e-61	0.355501	0.602	0.465	2.75e-58	1
ID1	9.08e-256	0.35415	0.803	0.564	1.82e-252	1
SLFN11	1.9e-122	0.352968	0.779	0.559	3.79e-119	1
P2RY14	6.6e-122	0.352871	0.647	0.339	1.32e-118	1
HIST1H2AC	5.23e-128	0.352658	0.78	0.561	1.05e-124	1
SIDT1	4.66e-54	0.34943	0.562	0.334	9.33e-51	1
BCL7A	4.2e-290	0.347635	0.743	0.316	8.4e-287	1
TLCD1	1.01e-225	0.345924	0.736	0.466	2.02e-222	1
IFNA1	1.66e-07	0.344872	0.261	0.415	0.000332233	1
IFNB1	5.67e-63	0.341814	0.598	0.462	1.13e-59	1
CLCN5	4.14e-81	0.341654	0.62	0.398	8.27e-78	1
HLA-DPA1	3.78e-172	0.340248	0.995	0.814	7.56e-169	1
SCN9A	2.05e-285	0.338878	0.719	0.307	4.1e-282	1
IGLON5	0	0.336779	0.761	0.362	0	1
TWISTNB	1.02e-128	0.329247	0.867	0.676	2.05e-125	1
TNFSF9	6.72e-96	0.325107	0.8	0.642	1.34e-92	1
GSTP1	6.17e-172	0.324692	0.982	0.74	1.23e-168	1
CCDC138	1.81e-166	0.318468	0.679	0.415	3.62e-163	1
TNNI2	1.47e-216	0.315221	0.699	0.32	2.94e-213	1
SRC	1.93e-159	0.312757	0.763	0.424	3.86e-156	1
CRYM	1.39e-08	0.312157	0.412	0.172	2.79e-05	1
ZNF165	5.25e-299	0.308629	0.776	0.446	1.05e-295	1
TUBB6	2.03e-283	0.308598	0.871	0.496	4.07e-280	1
IL4I1	3.53e-122	0.305174	0.81	0.492	7.07e-119	1
PROC	4.35e-283	0.303467	0.703	0.248	8.71e-280	1
CSF2RB	7.95e-113	0.301809	0.773	0.522	1.59e-109	1
DNAJB4	3.9e-172	0.300257	0.827	0.606	7.8e-169	1
SLC7A11	6.03e-200	0.294437	0.781	0.414	1.21e-196	1
GSN	2.57e-254	0.293941	0.922	0.512	5.15e-251	1
AEBP1	7.61e-159	0.293686	0.631	0.258	1.52e-155	1
DHTKD1	3.02e-22	0.292976	0.545	0.447	6.03e-19	1
RNU12	8.66e-84	0.289139	0.659	0.466	1.73e-80	1
SLC12A3	4.83e-65	0.289007	0.528	0.216	9.65e-62	1
HLA-DMB	8.6e-126	0.288189	0.849	0.537	1.72e-122	1
INTS6	6.92e-112	0.286275	0.89	0.697	1.38e-108	1
SNHG15	8.66e-83	0.28616	0.906	0.672	1.73e-79	1
SPCS2	5.59e-115	0.285837	0.962	0.765	1.12e-111	1
SMIM5	2.01e-77	0.283072	0.514	0.136	4.03e-74	1
TOR3A	1.81e-48	0.282752	0.663	0.51	3.63e-45	1
TDG	3.72e-147	0.282461	0.816	0.493	7.44e-144	1
RP11-76E17.3	4.86e-43	0.281771	0.485	0.196	9.72e-40	1
AC009404.2	1.75e-261	0.277873	0.731	0.449	3.49e-258	1
GEM	3.83e-107	0.277216	0.725	0.487	7.66e-104	1
SPTY2D1	2.48e-137	0.270468	0.883	0.65	4.97e-134	1
SPON2	4.68e-179	0.26876	0.717	0.431	9.37e-176	1
KIAA1683	2.31e-12	0.267859	0.524	0.467	4.63e-09	1
LINC01215	1.8e-30	0.267737	0.516	0.347	3.61e-27	1
PPP1R14A	3.87e-23	0.26766	0.465	0.246	7.73e-20	1
BCYRN1	3.92e-37	0.267369	0.253	0.309	7.83e-34	1
EPHB1	2.47e-32	0.260198	0.489	0.223	4.94e-29	1
SLC2A1	1.44e-176	0.259208	0.763	0.492	2.87e-173	1
HSPH1	5.87e-102	0.258585	0.89	0.674	1.17e-98	1
SEC11C	1.1e-159	0.257238	0.946	0.656	2.21e-156	1
CTSZ	3.84e-144	0.255815	0.946	0.669	7.68e-141	1
HSPD1	2.93e-108	0.255014	0.946	0.742	5.85e-105	1
RP11-138A9.2	6.78e-80	0.254223	0.84	0.59	1.36e-76	1
PTGER4	4.04e-119	0.252948	0.894	0.666	8.09e-116	1
U2AF1	3.42e-36	0.252642	0.666	0.504	6.85e-33	1
CLECL1	1.32e-296	0.251618	0.761	0.425	2.65e-293	1
S100A9	0	1.70254	0.982	0.747	0	2
S100A8	8.58e-295	1.56402	0.976	0.737	1.72e-291	2
FCN1	1.26e-291	1.42437	0.911	0.4	2.52e-288	2
VCAN	3.51e-280	1.35022	0.874	0.291	7.01e-277	2
IL1B	1.85e-261	1.30929	0.976	0.57	3.69e-258	2
NLRP3	1.11e-253	1.29923	0.89	0.411	2.22e-250	2
S100A12	1.66e-289	1.23405	0.883	0.351	3.33e-286	2
IL1RN	1.83e-243	1.2215	0.954	0.453	3.67e-240	2
EREG	2.41e-150	1.14048	0.813	0.326	4.81e-147	2
SOD2	2.69e-255	1.1397	0.994	0.714	5.38e-252	2
PLAUR	1.1e-223	1.13589	0.962	0.543	2.2e-220	2
NAMPT	2.85e-244	1.12155	0.993	0.812	5.71e-241	2
PLEK	7.21e-243	1.09714	0.968	0.652	1.44e-239	2
OLR1	1.17e-168	1.07686	0.812	0.303	2.33e-165	2
BCL2A1	2.41e-180	1.00804	0.962	0.63	4.81e-177	2
LYZ	8.34e-197	1.0063	0.944	0.606	1.67e-193	2
AQP9	6.34e-282	0.982699	0.913	0.437	1.27e-278	2
MNDA	1.83e-197	0.98106	0.902	0.528	3.67e-194	2
CCL3L3	2.25e-252	0.977542	0.976	0.546	4.5e-249	2
CD14	5.33e-173	0.972577	0.863	0.426	1.07e-169	2
CFD	6.93e-256	0.956701	0.913	0.517	1.39e-252	2
IER3	9.5e-206	0.936236	0.971	0.633	1.9e-202	2
SERPINA1	4.1e-238	0.932189	0.931	0.467	8.2e-235	2
CD55	2.06e-164	0.931371	0.962	0.758	4.11e-161	2
ICAM1	6.26e-185	0.916549	0.941	0.569	1.25e-181	2
CXCL2	3.4e-116	0.901121	0.812	0.38	6.8e-113	2
C5AR1	2.74e-225	0.895645	0.881	0.355	5.48e-222	2
LST1	3.92e-165	0.888234	0.867	0.463	7.84e-162	2
CXCL8	4.38e-232	0.879922	0.971	0.683	8.76e-229	2
TREM1	1.39e-242	0.868459	0.891	0.33	2.78e-239	2
PTGS2	5.98e-243	0.868221	0.951	0.47	1.2e-239	2
ETS2	2.57e-193	0.860517	0.913	0.543	5.14e-190	2
CEBPB	1.01e-178	0.856906	0.921	0.542	2.01e-175	2
CCL3	4.95e-172	0.839868	0.956	0.603	9.91e-169	2
FPR1	4.8e-265	0.839238	0.91	0.398	9.6e-262	2
CSF3R	0	0.837722	0.931	0.469	0	2
TNFAIP6	5.47e-217	0.832789	0.851	0.421	1.09e-213	2
RP11-1143G9.4	1.87e-101	0.832046	0.757	0.373	3.75e-98	2
SLC25A37	1.19e-243	0.828859	0.921	0.554	2.39e-240	2
AIF1	1.18e-157	0.826989	0.885	0.494	2.36e-154	2
CLEC7A	9.18e-185	0.822999	0.838	0.356	1.84e-181	2
MIR3945HG	0	0.818	0.917	0.332	0	2
APLP2	3.17e-142	0.817289	0.868	0.554	6.35e-139	2
CCL4L2	3.88e-184	0.814888	0.958	0.677	7.75e-181	2
OSM	3.68e-168	0.81302	0.838	0.434	7.36e-165	2
APOBEC3A	9.1e-246	0.809655	0.925	0.427	1.82e-242	2
MXD1	1.05e-171	0.805792	0.919	0.57	2.1e-168	2
ITGAX	3.54e-245	0.799476	0.937	0.441	7.07e-242	2
PPIF	2.38e-200	0.794525	0.949	0.644	4.76e-197	2
ACSL1	1.04e-216	0.79342	0.869	0.481	2.09e-213	2
G0S2	4.36e-146	0.769417	0.839	0.409	8.72e-143	2
EHD1	1.54e-177	0.745988	0.932	0.689	3.08e-174	2
CD300E	3.48e-221	0.739449	0.903	0.354	6.96e-218	2
VEGFA	2.37e-167	0.733114	0.893	0.418	4.74e-164	2
PLCG2	3.77e-13	0.732082	0.944	0.792	7.55e-10	2
RP11-670E13.6	1.01e-228	0.725303	0.891	0.491	2.02e-225	2
LINC00936	6.49e-172	0.723396	0.895	0.62	1.3e-168	2
PTX3	2.16e-182	0.716259	0.783	0.401	4.33e-179	2
CCL20	3.44e-40	0.715507	0.592	0.242	6.89e-37	2
FCGR2A	2.66e-197	0.713414	0.936	0.48	5.32e-194	2
UPP1	4.33e-159	0.713125	0.907	0.547	8.66e-156	2
CD93	4.79e-178	0.7103	0.817	0.339	9.57e-175	2
EGR1	1.9e-148	0.704038	0.951	0.703	3.8e-145	2
FGL2	1.49e-169	0.694197	0.894	0.525	2.97e-166	2
TNFAIP2	1.13e-229	0.693999	0.956	0.566	2.25e-226	2
SLC2A3	1.06e-129	0.693677	0.962	0.751	2.12e-126	2
DUSP6	1.36e-171	0.692135	0.887	0.492	2.72e-168	2
GK	2.54e-151	0.685598	0.899	0.601	5.07e-148	2
SLC43A2	1.18e-202	0.679557	0.914	0.502	2.37e-199	2
NFKBIA	3.81e-152	0.678772	0.989	0.898	7.62e-149	2
SLC11A1	1.1e-213	0.676472	0.876	0.368	2.2e-210	2
LUCAT1	1.97e-232	0.660521	0.884	0.543	3.94e-229	2
NCF2	6.14e-203	0.656818	0.912	0.459	1.23e-199	2
MAFB	1.42e-134	0.629541	0.824	0.514	2.85e-131	2
RNF19B	1.09e-201	0.624294	0.928	0.587	2.18e-198	2
PHACTR1	1.83e-166	0.613684	0.867	0.499	3.66e-163	2
CEBPD	1.48e-125	0.613037	0.855	0.542	2.96e-122	2
CPVL	1.1e-219	0.606029	0.909	0.418	2.21e-216	2
FGR	1.64e-171	0.603529	0.843	0.471	3.28e-168	2
YBX3	1.23e-118	0.590991	0.908	0.633	2.47e-115	2
PFKFB3	6.76e-94	0.587004	0.883	0.642	1.35e-90	2
ZFP36L1	1.48e-53	0.586646	0.902	0.729	2.97e-50	2
EMP1	5.06e-84	0.585975	0.734	0.389	1.01e-80	2
CSTA	4.54e-169	0.582089	0.857	0.564	9.07e-166	2
WARS	1.14e-156	0.578614	0.945	0.662	2.27e-153	2
PELI1	3.24e-174	0.57804	0.918	0.526	6.49e-171	2
INSIG1	3.06e-92	0.577631	0.885	0.646	6.12e-89	2
GPR84	6.51e-267	0.577325	0.903	0.422	1.3e-263	2
GADD45B	1.26e-92	0.576143	0.951	0.776	2.52e-89	2
PSAP	1.32e-101	0.574087	0.913	0.641	2.64e-98	2
IL1A	5.67e-263	0.571793	0.919	0.517	1.13e-259	2
DSE	2.09e-144	0.570725	0.874	0.519	4.18e-141	2
MS4A6A	8.8e-37	0.57012	0.667	0.342	1.76e-33	2
TIMP1	1.17e-139	0.568157	0.92	0.536	2.34e-136	2
HCAR2	1.92e-285	0.567768	0.865	0.477	3.84e-282	2
SPI1	2.41e-154	0.562786	0.912	0.508	4.82e-151	2
THBD	3.37e-18	0.556726	0.62	0.379	6.75e-15	2
CCL4	5.11e-115	0.556479	0.973	0.698	1.02e-111	2
HBEGF	2.04e-55	0.553536	0.701	0.366	4.07e-52	2
CXCL3	2.55e-74	0.552295	0.719	0.323	5.1e-71	2
CFP	1.52e-81	0.543511	0.739	0.469	3.04e-78	2
CYBB	5.02e-43	0.54337	0.723	0.448	1e-39	2
THAP2	1.85e-62	0.5425	0.751	0.545	3.69e-59	2
IGSF6	6.63e-203	0.535125	0.931	0.538	1.33e-199	2
CCRL2	4.11e-254	0.518722	0.9	0.392	8.22e-251	2
HCAR3	0	0.518638	0.902	0.482	0	2
CYP1B1	1.62e-94	0.517563	0.697	0.391	3.23e-91	2
MARCKS	3.42e-152	0.513219	0.901	0.573	6.84e-149	2
RGS2	1.18e-39	0.512319	0.848	0.658	2.36e-36	2
IL6	4.41e-57	0.50988	0.674	0.292	8.81e-54	2
TNFSF13B	2.66e-108	0.501786	0.892	0.581	5.32e-105	2
GLUL	3.29e-104	0.490554	0.914	0.555	6.58e-101	2
IGHM	3.24e-07	0.487329	0.376	0.292	0.000648332	2
FGD4	5.02e-120	0.483421	0.742	0.377	1e-116	2
CCR1	9.55e-236	0.481699	0.913	0.503	1.91e-232	2
HCK	1.49e-112	0.479917	0.816	0.469	2.97e-109	2
ATP2B1	1.15e-94	0.473558	0.872	0.558	2.29e-91	2
RETN	1.05e-05	0.473374	0.386	0.203	0.0210078	2
ADM	1.76e-222	0.473246	0.879	0.445	3.52e-219	2
NINJ1	1.12e-78	0.472016	0.89	0.599	2.24e-75	2
ANPEP	1.19e-141	0.467344	0.798	0.342	2.39e-138	2
IRG1	0	0.455597	0.9	0.454	0	2
PILRA	4.02e-209	0.454674	0.906	0.467	8.04e-206	2
TNFAIP3	1.42e-52	0.454359	0.965	0.839	2.84e-49	2
CDKN1A	1.35e-63	0.452962	0.896	0.62	2.7e-60	2
MCEMP1	3.41e-26	0.452019	0.553	0.231	6.81e-23	2
ARL5B	8.73e-99	0.451293	0.9	0.653	1.75e-95	2
F3	4.19e-217	0.449984	0.831	0.407	8.37e-214	2
TLR2	2.21e-104	0.44897	0.758	0.346	4.42e-101	2
KCTD12	2.16e-194	0.439761	0.889	0.454	4.32e-191	2
SERPINB2	6.65e-36	0.438803	0.627	0.397	1.33e-32	2
SLC7A7	1.62e-182	0.438088	0.842	0.379	3.23e-179	2
TRIB1	1.55e-178	0.43018	0.895	0.52	3.1e-175	2
LILRA5	1.2e-19	0.422542	0.615	0.345	2.4e-16	2
TNF	3.68e-155	0.421834	0.947	0.628	7.36e-152	2
HES1	3.6e-38	0.420783	0.718	0.483	7.2e-35	2
PLBD1	2.12e-56	0.419377	0.66	0.334	4.24e-53	2
FPR2	7.24e-161	0.413528	0.791	0.388	1.45e-157	2
ADGRE2	1.59e-179	0.411937	0.893	0.448	3.18e-176	2
CD36	9.55e-47	0.40252	0.678	0.365	1.91e-43	2
RAB31	3.65e-45	0.402131	0.715	0.466	7.31e-42	2
CLEC4E	4.99e-225	0.396409	0.859	0.315	9.98e-222	2
FTL	2.89e-143	0.395102	0.996	0.979	5.78e-140	2
CLEC4A	1.24e-185	0.393641	0.851	0.459	2.49e-182	2
SGK1	1.46e-150	0.392654	0.935	0.556	2.91e-147	2
CLEC12A	1.56e-172	0.391521	0.782	0.333	3.11e-169	2
PECAM1	1.06e-127	0.390447	0.849	0.439	2.12e-124	2
NBPF19	1.85e-122	0.389549	0.881	0.583	3.7e-119	2
NAIP	3.77e-122	0.387571	0.824	0.527	7.54e-119	2
PLIN2	3.85e-25	0.38691	0.713	0.497	7.71e-22	2
CTB-61M7.2	5.01e-118	0.386258	0.721	0.293	1e-114	2
HIF1A	2.19e-47	0.385422	0.839	0.645	4.38e-44	2
SERPINB1	1.42e-85	0.381103	0.924	0.725	2.84e-82	2
PLXDC2	4.49e-172	0.380946	0.827	0.386	8.98e-169	2
ANXA1	3.99e-70	0.380852	0.935	0.738	7.99e-67	2
PTPRE	1.84e-65	0.378261	0.877	0.642	3.69e-62	2
LDLR	6.81e-62	0.376162	0.82	0.58	1.36e-58	2
LRG1	0	0.374362	0.885	0.429	0	2
NFKB1	6.81e-45	0.368897	0.909	0.715	1.36e-41	2
FFAR2	0	0.368081	0.911	0.442	0	2
EIF4E	3.05e-19	0.368054	0.717	0.562	6.1e-16	2
KYNU	1.07e-65	0.365238	0.786	0.499	2.13e-62	2
LILRB2	5.25e-133	0.364553	0.887	0.531	1.05e-129	2
PNP	3.11e-38	0.364295	0.8	0.662	6.22e-35	2
EMILIN2	1.67e-90	0.36301	0.821	0.505	3.33e-87	2
RP11-160E2.6	2.08e-13	0.362243	0.711	0.527	4.16e-10	2
ASAH1	2.49e-45	0.357763	0.78	0.555	4.98e-42	2
TLR4	6.97e-153	0.356664	0.783	0.388	1.39e-149	2
AC013461.1	1.6e-78	0.354192	0.729	0.478	3.21e-75	2
FNDC3B	6.26e-121	0.349306	0.829	0.488	1.25e-117	2
RAB20	4.21e-51	0.348757	0.656	0.34	8.43e-48	2
BASP1	4.83e-72	0.348579	0.852	0.643	9.67e-69	2
F13A1	1.79e-17	0.346437	0.529	0.223	3.58e-14	2
CDA	1.26e-86	0.34519	0.675	0.397	2.53e-83	2
NRG1	7.35e-14	0.342625	0.53	0.23	1.47e-10	2
KLF4	4.73e-79	0.341289	0.862	0.537	9.46e-76	2
THBS1	5.29e-12	0.34054	0.553	0.254	1.06e-08	2
MAFF	5.56e-114	0.337022	0.927	0.626	1.11e-110	2
FCER1G	6.32e-77	0.335577	0.932	0.581	1.26e-73	2
S100A11	3.2e-63	0.334341	0.972	0.909	6.4e-60	2
LINC01272	4.36e-38	0.331404	0.608	0.26	8.71e-35	2
CREB5	4.06e-102	0.330175	0.745	0.402	8.13e-99	2
DMXL2	4.04e-115	0.329837	0.763	0.326	8.08e-112	2
PPP1R15A	1.71e-27	0.328452	0.989	0.912	3.43e-24	2
HNMT	9.37e-22	0.325843	0.58	0.274	1.87e-18	2
C3AR1	6.29e-117	0.324879	0.82	0.461	1.26e-113	2
NCF1	4.41e-98	0.319784	0.945	0.683	8.81e-95	2
LGALS2	7.6e-90	0.318875	0.732	0.339	1.52e-86	2
HMOX1	2.9e-11	0.317278	0.593	0.392	5.8e-08	2
HPSE	5.02e-151	0.307783	0.81	0.446	1e-147	2
RNF144B	3.85e-41	0.305435	0.667	0.399	7.7e-38	2
RIPK2	4.01e-75	0.304905	0.807	0.506	8.02e-72	2
PTAFR	7.84e-128	0.304345	0.812	0.444	1.57e-124	2
CD68	2.84e-73	0.298427	0.891	0.571	5.68e-70	2
FOS	7.88e-32	0.297039	0.983	0.905	1.58e-28	2
IL1RAP	1.86e-62	0.296669	0.666	0.398	3.72e-59	2
BCL6	3.47e-50	0.295851	0.79	0.526	6.94e-47	2
MPEG1	1.05e-98	0.293715	0.872	0.507	2.1e-95	2
KB-1507C5.4	1.98e-213	0.292821	0.848	0.413	3.96e-210	2
ATP13A3	2.48e-45	0.291855	0.749	0.503	4.95e-42	2
ACTN1	1.39e-168	0.289664	0.894	0.539	2.78e-165	2
C1orf162	9.74e-07	0.287747	0.587	0.406	0.00194759	2
RIN2	5.33e-155	0.286121	0.832	0.377	1.07e-151	2
ATF3	4.25e-42	0.28552	0.909	0.661	8.51e-39	2
SPP1	4.94e-17	0.285237	0.473	0.18	9.88e-14	2
EPB41L3	6.78e-157	0.282759	0.867	0.445	1.36e-153	2
C15orf48	5.8e-114	0.281357	0.934	0.488	1.16e-110	2
FAM49A	1.65e-50	0.279302	0.757	0.458	3.3e-47	2
ABL2	1.24e-160	0.268692	0.879	0.47	2.48e-157	2
IFIT2	1.4e-180	0.268507	0.943	0.668	2.81e-177	2
SH3BP5	7.95e-35	0.267385	0.741	0.61	1.59e-31	2
MS4A7	5.5e-142	0.264684	0.884	0.473	1.1e-138	2
TWISTNB	3.49e-12	0.259853	0.854	0.684	6.98e-09	2
OGFRL1	1.87e-146	0.258276	0.88	0.536	3.74e-143	2
RNASE2	1.27e-05	0.25563	0.512	0.293	0.0254364	2
RTKN2	1.17e-221	1.30407	0.733	0.359	2.34e-218	3
IL32	3.42e-219	1.09391	0.924	0.531	6.85e-216	3
TRBC1	2.98e-130	1.08791	0.714	0.393	5.95e-127	3
SYNE2	4.42e-208	1.07275	0.862	0.576	8.83e-205	3
KLF2	2.15e-142	0.963956	0.882	0.789	4.29e-139	3
ARID5B	1.71e-152	0.914571	0.851	0.652	3.43e-149	3
PIK3IP1	7.37e-139	0.903634	0.755	0.511	1.47e-135	3
TRAC	4.31e-162	0.893521	0.851	0.451	8.63e-159	3
JUN	1.17e-65	0.874296	0.963	0.878	2.34e-62	3
FOXP3	6.76e-169	0.862929	0.658	0.313	1.35e-165	3
TRBC2	1.74e-135	0.85576	0.814	0.536	3.47e-132	3
FAM46C	8.57e-126	0.82812	0.803	0.669	1.71e-122	3
TIGIT	5.22e-156	0.820907	0.75	0.427	1.04e-152	3
CD2	3.09e-149	0.78245	0.847	0.498	6.19e-146	3
CD3D	8.04e-164	0.752527	0.867	0.455	1.61e-160	3
RORA	3.37e-127	0.743116	0.748	0.495	6.74e-124	3
TSHZ2	1.02e-84	0.739694	0.62	0.428	2.05e-81	3
TTN	2.08e-80	0.738118	0.63	0.527	4.16e-77	3
LCK	5.93e-119	0.728424	0.772	0.55	1.19e-115	3
CTLA4	9.88e-161	0.713656	0.733	0.409	1.98e-157	3
ICOS	3.46e-147	0.698665	0.75	0.435	6.92e-144	3
CD3G	7.9e-146	0.680022	0.836	0.542	1.58e-142	3
CD3E	2.83e-142	0.679128	0.842	0.539	5.67e-139	3
CCR6	5.05e-59	0.67498	0.504	0.34	1.01e-55	3
RP11-138A9.2	7.4e-87	0.667892	0.778	0.606	1.48e-83	3
BCL11B	1.1e-75	0.651328	0.647	0.506	2.2e-72	3
LBH	4.85e-77	0.645417	0.723	0.613	9.71e-74	3
LEF1	9.73e-96	0.640277	0.585	0.387	1.95e-92	3
MIAT	7.09e-53	0.630617	0.651	0.594	1.42e-49	3
BCAS2	2.66e-46	0.611406	0.739	0.679	5.33e-43	3
ZFP36L2	1.18e-94	0.610256	0.926	0.762	2.37e-91	3
LTB	6.89e-97	0.584096	0.859	0.647	1.38e-93	3
SPOCK2	2.64e-124	0.571293	0.735	0.419	5.29e-121	3
TBC1D4	4.52e-68	0.571118	0.627	0.48	9.04e-65	3
PYHIN1	5.05e-68	0.565049	0.587	0.423	1.01e-64	3
TSPYL2	1.87e-15	0.561391	0.64	0.657	3.74e-12	3
CD247	3.3e-104	0.550757	0.729	0.513	6.6e-101	3
HIST1H4C	5.22e-66	0.536194	0.864	0.802	1.04e-62	3
RP11-1399P15.1	8.43e-18	0.519291	0.334	0.188	1.69e-14	3
IRF9	1.61e-41	0.518935	0.689	0.677	3.22e-38	3
FCMR	4.2e-40	0.51241	0.548	0.474	8.41e-37	3
IL2RA	1.14e-30	0.50721	0.468	0.356	2.28e-27	3
PDE3B	1.78e-70	0.502958	0.654	0.548	3.57e-67	3
PIK3R1	1.41e-44	0.498641	0.719	0.675	2.82e-41	3
DUSP4	1.74e-64	0.495744	0.842	0.728	3.48e-61	3
RGCC	2.63e-65	0.49477	0.843	0.708	5.27e-62	3
TNFRSF25	1.8e-83	0.483746	0.575	0.358	3.6e-80	3
FOXP1	1.85e-32	0.464919	0.68	0.637	3.69e-29	3
BATF	4.56e-58	0.463341	0.654	0.521	9.12e-55	3
GBP5	1.14e-41	0.449413	0.739	0.669	2.29e-38	3
FANK1	5.21e-81	0.446821	0.51	0.293	1.04e-77	3
MAL	2.35e-93	0.43997	0.569	0.355	4.71e-90	3
AC002331.1	1.6e-61	0.43082	0.495	0.297	3.2e-58	3
RP11-796E2.4	2.52e-17	0.42598	0.556	0.544	5.05e-14	3
IKZF2	1.11e-51	0.42109	0.57	0.475	2.22e-48	3
ITM2A	1.07e-69	0.412191	0.716	0.537	2.14e-66	3
PMAIP1	4.86e-27	0.406896	0.785	0.775	9.72e-24	3
GNB5	7.47e-38	0.404631	0.551	0.487	1.49e-34	3
SOCS1	8.8e-27	0.399268	0.72	0.731	1.76e-23	3
GATA3	7.98e-58	0.397276	0.575	0.427	1.6e-54	3
LAT	1.18e-71	0.388515	0.691	0.518	2.37e-68	3
BTG2	4.96e-23	0.387099	0.91	0.892	9.92e-20	3
AHNAK	1.49e-29	0.379409	0.798	0.795	2.98e-26	3
LAX1	3.21e-12	0.371458	0.462	0.432	6.41e-09	3
LMNA	2.44e-35	0.370854	0.869	0.848	4.88e-32	3
CD27	1.07e-49	0.370608	0.684	0.556	2.14e-46	3
CD7	1.51e-73	0.360582	0.749	0.532	3.01e-70	3
ID3	3.41e-11	0.360185	0.585	0.598	6.83e-08	3
CITED2	8.24e-08	0.358413	0.637	0.65	0.00016477	3
PGM2L1	1.39e-16	0.357592	0.492	0.481	2.79e-13	3
BIRC3	1.24e-45	0.349857	0.821	0.773	2.48e-42	3
LINC00152	4.57e-29	0.348258	0.687	0.617	9.14e-26	3
TXNIP	8.77e-29	0.347687	0.75	0.697	1.75e-25	3
CD6	4.65e-63	0.341063	0.613	0.432	9.31e-60	3
CLEC2D	5.08e-31	0.337756	0.644	0.562	1.02e-27	3
DNAJB1	7.44e-47	0.330709	0.879	0.819	1.49e-43	3
KIF2A	2.81e-38	0.327616	0.65	0.626	5.63e-35	3
AQP3	2.64e-33	0.323714	0.655	0.647	5.29e-30	3
ICA1	3.93e-40	0.321984	0.444	0.318	7.86e-37	3
IL2RB	3.48e-42	0.316343	0.591	0.5	6.95e-39	3
CCR7	1.66e-37	0.308409	0.719	0.666	3.33e-34	3
MRPL1	6.07e-15	0.308117	0.497	0.499	1.21e-11	3
THADA	1.59e-24	0.301721	0.509	0.486	3.18e-21	3
F5	2.09e-16	0.294419	0.427	0.362	4.18e-13	3
TAGAP	1.68e-29	0.293239	0.748	0.739	3.36e-26	3
RGS1	7.9e-33	0.291058	0.882	0.79	1.58e-29	3
AC133644.2	7.1e-47	0.289937	0.483	0.35	1.42e-43	3
PLCG2	6.91e-10	0.282932	0.694	0.815	1.38e-06	3
TNFRSF9	1.65e-25	0.25548	0.543	0.493	3.3e-22	3
GIMAP7	3.85e-29	0.254771	0.623	0.575	7.7e-26	3
PIM2	4.09e-11	0.254588	0.549	0.523	8.19e-08	3
HPGD	5.5e-49	0.254058	0.548	0.422	1.1e-45	3
ADTRP	2.84e-10	0.250292	0.386	0.35	5.67e-07	3
IL7R	3.74e-173	1.11963	0.921	0.51	7.48e-170	4
ZFP36L2	4.27e-180	1.08044	0.994	0.761	8.54e-177	4
GIMAP7	1.13e-216	0.986312	0.921	0.557	2.26e-213	4
RGCC	1.72e-131	0.936144	0.964	0.703	3.43e-128	4
KLF2	3.27e-147	0.910013	0.96	0.786	6.54e-144	4
CD3G	2.32e-190	0.90945	0.957	0.541	4.65e-187	4
CD6	2.7e-182	0.853061	0.868	0.419	5.4e-179	4
TRBC2	6.97e-150	0.84584	0.933	0.534	1.39e-146	4
ITM2A	3.94e-167	0.793699	0.927	0.527	7.87e-164	4
SPOCK2	3.58e-164	0.789545	0.904	0.415	7.15e-161	4
CD3D	6.51e-155	0.788812	0.966	0.457	1.3e-151	4
CD3E	3.5e-163	0.787241	0.961	0.538	7.01e-160	4
ICOS	2.48e-171	0.764463	0.881	0.433	4.96e-168	4
CD2	4.62e-159	0.754609	0.966	0.498	9.24e-156	4
RORA	1.81e-111	0.73613	0.817	0.496	3.62e-108	4
PIK3R1	1.29e-111	0.720238	0.895	0.664	2.58e-108	4
TCF7	2.41e-160	0.714389	0.834	0.465	4.82e-157	4
SYNE2	1.31e-140	0.689866	0.924	0.579	2.62e-137	4
TRBC1	2.95e-96	0.648957	0.794	0.395	5.91e-93	4
BCL11B	1.52e-120	0.620442	0.8	0.499	3.04e-117	4
CLEC2D	1.47e-94	0.599037	0.86	0.55	2.94e-91	4
PIK3IP1	1.01e-100	0.572555	0.816	0.513	2.02e-97	4
PASK	4.04e-55	0.570609	0.626	0.391	8.07e-52	4
CCR7	1.58e-99	0.56824	0.89	0.656	3.16e-96	4
LCK	4.91e-123	0.558289	0.89	0.547	9.82e-120	4
TSHZ2	1.65e-98	0.542584	0.747	0.424	3.29e-95	4
TNFRSF25	6.7e-98	0.542519	0.709	0.354	1.34e-94	4
GIMAP4	6.12e-82	0.534114	0.802	0.573	1.22e-78	4
CRIP1	1.56e-57	0.522642	0.853	0.62	3.13e-54	4
TRAC	2.79e-83	0.520493	0.867	0.459	5.57e-80	4
CD7	3.86e-111	0.512466	0.887	0.528	7.73e-108	4
MAL	1.4e-128	0.510423	0.736	0.349	2.8e-125	4
ANXA1	2.73e-47	0.510271	0.907	0.746	5.46e-44	4
TRAT1	5.7e-83	0.504888	0.724	0.464	1.14e-79	4
IL32	5.37e-107	0.493237	0.978	0.537	1.07e-103	4
LEF1	4.15e-148	0.454216	0.755	0.38	8.29e-145	4
RP11-138A9.2	2.04e-59	0.442013	0.839	0.606	4.07e-56	4
GPR171	3.14e-20	0.432871	0.598	0.5	6.28e-17	4
CD40LG	1.89e-98	0.432838	0.619	0.193	3.77e-95	4
FOXP1	5.2e-51	0.424931	0.816	0.629	1.04e-47	4
PDE3B	2e-106	0.422321	0.805	0.541	4e-103	4
PTGER4	1.06e-49	0.420724	0.85	0.683	2.11e-46	4
KLRB1	0.00582522	0.414926	0.369	0.193	1	4
LMNA	1.51e-32	0.405106	0.927	0.844	3.02e-29	4
CD247	8.4e-106	0.399056	0.86	0.509	1.68e-102	4
CD69	3.46e-56	0.380787	0.927	0.818	6.93e-53	4
ANK3	9.39e-137	0.3761	0.755	0.464	1.88e-133	4
FAM46C	5.67e-66	0.373298	0.86	0.668	1.13e-62	4
SOCS1	2.33e-51	0.363372	0.854	0.722	4.67e-48	4
MAF	2.29e-72	0.362252	0.758	0.497	4.59e-69	4
LAT	7.31e-119	0.361106	0.868	0.511	1.46e-115	4
ARID5B	5.55e-67	0.359974	0.879	0.655	1.11e-63	4
ARL4C	7.6e-48	0.342975	0.977	0.839	1.52e-44	4
IRF9	4.96e-68	0.34173	0.825	0.668	9.93e-65	4
GATA3	5.97e-65	0.333051	0.688	0.423	1.19e-61	4
CITED2	3.66e-31	0.329288	0.78	0.64	7.32e-28	4
KIF2A	6.01e-102	0.321771	0.829	0.614	1.2e-98	4
IFITM1	2e-39	0.314257	0.758	0.576	4e-36	4
TUBA4A	3.82e-62	0.304268	0.853	0.68	7.64e-59	4
ISCA1	3.14e-61	0.301817	0.791	0.585	6.28e-58	4
LTB	2.18e-63	0.287973	0.915	0.648	4.37e-60	4
MIAT	9.62e-70	0.28535	0.771	0.587	1.92e-66	4
HIST1H4C	2.39e-49	0.284016	0.929	0.799	4.77e-46	4
NR3C1	1.71e-29	0.276679	0.829	0.673	3.42e-26	4
LBH	1.79e-60	0.271584	0.803	0.611	3.58e-57	4
SVIP	5.56e-52	0.271365	0.772	0.55	1.11e-48	4
AHNAK	1.95e-46	0.266951	0.912	0.787	3.91e-43	4
JUN	3.57e-31	0.262781	0.974	0.879	7.13e-28	4
BCAS2	2.16e-37	0.259386	0.842	0.674	4.31e-34	4
GZMK	1.11e-297	2.56963	0.964	0.463	2.21e-294	5
CCL5	1.06e-242	1.95862	0.962	0.566	2.11e-239	5
GZMA	2.06e-264	1.90765	0.962	0.489	4.13e-261	5
NKG7	8.43e-157	1.63101	0.86	0.551	1.69e-153	5
IFNG	1.81e-119	1.54769	0.739	0.47	3.61e-116	5
CD8A	1.77e-144	1.53584	0.773	0.475	3.54e-141	5
GZMH	4.54e-128	1.50005	0.737	0.482	9.08e-125	5
CST7	4.65e-228	1.47804	0.981	0.609	9.31e-225	5
CD8B	1.04e-124	1.39346	0.728	0.465	2.08e-121	5
CRTAM	1.53e-95	1.39077	0.699	0.507	3.05e-92	5
APOBEC3G	1.68e-170	1.29258	0.89	0.676	3.37e-167	5
TNFSF9	4.2e-108	1.23111	0.802	0.653	8.4e-105	5
TUBA4A	4.15e-121	1.20162	0.856	0.681	8.3e-118	5
CD3G	4.4e-177	1.07083	0.945	0.547	8.8e-174	5
CD3D	9.44e-181	1.06042	0.991	0.462	1.89e-177	5
GIMAP7	6.74e-122	1.02715	0.8	0.567	1.35e-118	5
TRBC2	7.79e-137	1.00369	0.907	0.54	1.56e-133	5
RGCC	9.47e-100	0.973826	0.909	0.709	1.89e-96	5
DUSP4	9.83e-121	0.970277	0.938	0.727	1.97e-117	5
CD2	2.23e-166	0.969063	0.962	0.504	4.46e-163	5
SH2D1A	2.2e-124	0.938404	0.728	0.376	4.4e-121	5
CD3E	1.1e-159	0.931756	0.945	0.543	2.21e-156	5
TRAC	1.92e-142	0.901607	0.949	0.459	3.84e-139	5
TRAT1	7.43e-85	0.876566	0.681	0.47	1.49e-81	5
ITM2A	5.74e-129	0.863134	0.86	0.535	1.15e-125	5
LAG3	4.95e-66	0.841564	0.69	0.554	9.9e-63	5
PIK3R1	1.31e-67	0.808855	0.779	0.673	2.62e-64	5
CHI3L2	1.33e-62	0.791181	0.647	0.568	2.66e-59	5
IL32	3.14e-127	0.771784	0.977	0.542	6.29e-124	5
SYNE2	1.28e-105	0.750749	0.853	0.587	2.55e-102	5
MIAT	4.92e-65	0.723925	0.707	0.593	9.84e-62	5
DUSP2	4.92e-64	0.717248	0.957	0.868	9.83e-61	5
DTHD1	3.49e-54	0.712484	0.567	0.459	6.99e-51	5
RUNX3	5.79e-82	0.699446	0.885	0.77	1.16e-78	5
KLRG1	6.52e-58	0.69728	0.529	0.371	1.3e-54	5
CD6	3.96e-73	0.695367	0.684	0.434	7.92e-70	5
CD27	1.46e-101	0.691551	0.82	0.553	2.93e-98	5
GIMAP4	1.63e-48	0.684139	0.684	0.582	3.27e-45	5
APOBEC3C	3.38e-62	0.662094	0.682	0.501	6.75e-59	5
TRBC1	5.97e-54	0.660428	0.664	0.407	1.19e-50	5
CLEC2D	3.49e-76	0.642895	0.788	0.557	6.99e-73	5
FAM46C	8.03e-70	0.63846	0.803	0.674	1.61e-66	5
PYHIN1	1.63e-42	0.637664	0.58	0.429	3.26e-39	5
LCK	9.34e-100	0.636603	0.832	0.554	1.87e-96	5
CD69	2.47e-98	0.633167	0.958	0.817	4.94e-95	5
ITGA1	2.11e-47	0.632802	0.554	0.425	4.22e-44	5
EOMES	1.32e-42	0.628875	0.546	0.45	2.64e-39	5
CMC1	2.51e-18	0.628733	0.543	0.546	5.01e-15	5
PDCD1	1.2e-50	0.576684	0.605	0.465	2.41e-47	5
PRF1	6.93e-51	0.571576	0.631	0.491	1.39e-47	5
LBH	3.17e-60	0.556249	0.749	0.616	6.34e-57	5
DNAJB1	5.18e-70	0.542653	0.924	0.819	1.04e-66	5
TAGAP	3.17e-58	0.53467	0.817	0.735	6.34e-55	5
AC092580.4	9.51e-60	0.532517	0.622	0.432	1.9e-56	5
DKK3	1.01e-37	0.51601	0.486	0.399	2.02e-34	5
ZFP36L2	3.83e-59	0.512509	0.94	0.767	7.65e-56	5
CD247	8.17e-75	0.498097	0.766	0.518	1.63e-71	5
BCL11B	4.29e-35	0.485873	0.611	0.512	8.59e-32	5
LYST	3.29e-24	0.485832	0.614	0.566	6.57e-21	5
ITM2C	4.22e-44	0.477434	0.756	0.606	8.44e-41	5
FBXO32	5.26e-45	0.460536	0.543	0.424	1.05e-41	5
ARID5B	2.12e-39	0.450425	0.771	0.663	4.25e-36	5
LINC00152	2.72e-40	0.449387	0.783	0.615	5.44e-37	5
TRGC2	3.59e-13	0.428089	0.461	0.458	7.18e-10	5
PMAIP1	1.49e-26	0.425714	0.819	0.773	2.98e-23	5
LAT	3.69e-53	0.409373	0.713	0.523	7.39e-50	5
ENC1	2.12e-08	0.393184	0.474	0.532	4.23e-05	5
CTSW	6.59e-43	0.392265	0.609	0.5	1.32e-39	5
ICOS	1.01e-61	0.379805	0.705	0.448	2.03e-58	5
TRGC1	2.26e-29	0.37822	0.554	0.514	4.51e-26	5
IL2RB	3.53e-53	0.366094	0.66	0.499	7.07e-50	5
ABI3	5.76e-21	0.359787	0.586	0.567	1.15e-17	5
CRIP1	3.54e-33	0.353924	0.769	0.628	7.09e-30	5
ARL4C	3.34e-49	0.351725	0.949	0.842	6.69e-46	5
TSHZ2	7.48e-14	0.339007	0.509	0.44	1.5e-10	5
RP5-1028K7.2	3.01e-11	0.333025	0.372	0.31	6.03e-08	5
TIGIT	1.85e-57	0.329163	0.682	0.441	3.71e-54	5
TCF7	1.52e-19	0.329123	0.527	0.485	3.05e-16	5
TSPYL2	9.04e-17	0.328561	0.681	0.654	1.81e-13	5
CKLF	2.62e-30	0.319404	0.743	0.634	5.25e-27	5
CITED2	5.38e-12	0.317949	0.643	0.649	1.08e-08	5
CXCR3	8.33e-43	0.31307	0.626	0.461	1.67e-39	5
ANK3	9e-30	0.30947	0.522	0.48	1.8e-26	5
CCND2	1.3e-23	0.306481	0.662	0.621	2.6e-20	5
ST8SIA1	1.46e-13	0.304441	0.456	0.448	2.92e-10	5
OASL	4.63e-16	0.303199	0.679	0.66	9.27e-13	5
C1orf21	8.4e-11	0.297922	0.484	0.513	1.68e-07	5
ANXA1	1.91e-10	0.295896	0.764	0.755	3.81e-07	5
MAF	2.64e-15	0.293019	0.56	0.51	5.28e-12	5
PDE3B	6.19e-14	0.286331	0.56	0.557	1.24e-10	5
ZNRF1	3.61e-18	0.282369	0.594	0.587	7.22e-15	5
CXCR6	3.92e-37	0.279158	0.522	0.365	7.83e-34	5
FASLG	8.54e-28	0.268122	0.474	0.399	1.71e-24	5
ZBTB38	4.08e-06	0.262879	0.488	0.537	0.00815997	5
HSPE1	1.26e-19	0.258368	0.809	0.792	2.52e-16	5
TNFRSF4	2.44e-177	2.12243	0.903	0.418	4.88e-174	6
TNFRSF18	1.64e-163	1.90862	0.884	0.401	3.27e-160	6
CTLA4	4.56e-212	1.70299	0.952	0.411	9.13e-209	6
IL32	2.08e-199	1.60525	0.992	0.543	4.15e-196	6
BATF	2.08e-177	1.58347	0.933	0.513	4.15e-174	6
ICOS	1.08e-187	1.51421	0.958	0.437	2.16e-184	6
CD7	3.31e-174	1.4689	0.979	0.53	6.62e-171	6
CD27	2.14e-178	1.45862	0.964	0.548	4.28e-175	6
LAIR2	2.05e-222	1.4105	0.899	0.351	4.1e-219	6
FOXP3	1.85e-243	1.38021	0.952	0.312	3.7e-240	6
TRAC	7.17e-151	1.30751	0.943	0.462	1.43e-147	6
TNFRSF9	2.25e-111	1.23461	0.825	0.481	4.49e-108	6
TIGIT	1.31e-156	1.21601	0.935	0.43	2.63e-153	6
CD2	4.01e-148	1.19682	0.977	0.505	8.02e-145	6
IL2RA	1.39e-54	1.19564	0.691	0.35	2.78e-51	6
CD3D	1.75e-144	1.1725	0.985	0.465	3.51e-141	6
TRBC2	1.12e-117	1.16996	0.943	0.54	2.23e-114	6
SPOCK2	3.93e-151	1.15906	0.937	0.422	7.85e-148	6
MAF	1.15e-178	1.13707	0.935	0.493	2.3e-175	6
MAGEH1	6.92e-55	1.11453	0.678	0.327	1.38e-51	6
AC133644.2	8.13e-99	1.1051	0.766	0.341	1.63e-95	6
LCK	2.51e-142	1.06476	0.962	0.55	5.02e-139	6
CLEC2D	6.15e-109	1.02921	0.92	0.552	1.23e-105	6
CD3E	4.48e-136	1.00966	0.977	0.544	8.96e-133	6
TRBC1	1.72e-64	0.985111	0.783	0.403	3.44e-61	6
AC002331.1	2.65e-151	0.968802	0.825	0.289	5.29e-148	6
DUSP4	4.3e-103	0.953156	0.977	0.726	8.59e-100	6
CD3G	3.48e-124	0.92989	0.966	0.548	6.96e-121	6
CD247	2.05e-152	0.924355	0.958	0.51	4.1e-149	6
TBC1D4	8.39e-128	0.901448	0.859	0.474	1.68e-124	6
LAT	2.25e-137	0.884005	0.935	0.513	4.49e-134	6
CXCR6	8.26e-152	0.881916	0.838	0.35	1.65e-148	6
ARID5B	9.32e-105	0.865091	0.945	0.655	1.86e-101	6
LINC00152	4.31e-76	0.858997	0.899	0.61	8.61e-73	6
RORA	1.79e-127	0.836167	0.907	0.497	3.57e-124	6
CCND2	5.36e-96	0.802524	0.907	0.609	1.07e-92	6
IL2RB	2.65e-144	0.801362	0.895	0.489	5.3e-141	6
GATA3	1.99e-134	0.797443	0.863	0.419	3.97e-131	6
RTKN2	3.6e-134	0.771353	0.832	0.369	7.2e-131	6
ICA1	4.19e-80	0.762763	0.709	0.31	8.38e-77	6
LAYN	4.04e-65	0.754179	0.68	0.313	8.07e-62	6
ITM2A	4.94e-89	0.745147	0.903	0.535	9.88e-86	6
AC017002.1	9.57e-55	0.735425	0.659	0.34	1.91e-51	6
CTSC	7.97e-63	0.725528	0.973	0.729	1.59e-59	6
AC145110.1	6.92e-31	0.714938	0.571	0.227	1.38e-27	6
ZNRF1	2.34e-165	0.706685	0.933	0.571	4.68e-162	6
CST7	9.94e-113	0.679571	0.971	0.612	1.99e-109	6
LTB	3.79e-68	0.675781	0.954	0.651	7.58e-65	6
GADD45A	2.09e-36	0.674328	0.802	0.605	4.17e-33	6
MIR4435-2HG	1.3e-48	0.673762	0.821	0.571	2.6e-45	6
ENTPD1	1.67e-56	0.66424	0.815	0.53	3.35e-53	6
IKZF2	5.38e-97	0.652235	0.783	0.469	1.08e-93	6
PHLDA1	7.05e-88	0.635707	0.899	0.563	1.41e-84	6
PIK3IP1	1.85e-97	0.634719	0.893	0.514	3.71e-94	6
PMAIP1	9.67e-45	0.631845	0.943	0.768	1.93e-41	6
SIRPG	2.14e-96	0.629468	0.764	0.316	4.27e-93	6
SYNE2	1.35e-109	0.609626	0.947	0.583	2.7e-106	6
PRDM1	1.86e-37	0.589832	0.798	0.573	3.72e-34	6
SATB1	8.39e-14	0.589415	0.608	0.411	1.68e-10	6
CCR6	5.27e-70	0.585329	0.72	0.336	1.05e-66	6
CUL9	5.71e-27	0.573648	0.611	0.43	1.14e-23	6
CACYBP	3.74e-23	0.568886	0.749	0.636	7.47e-20	6
ZBTB32	8.1e-14	0.567997	0.528	0.316	1.62e-10	6
CD177	0.00801169	0.560608	0.345	0.156	1	6
TNFRSF25	5.5e-85	0.556264	0.771	0.357	1.1e-81	6
NINJ2	4.15e-54	0.554924	0.709	0.459	8.31e-51	6
IL1R2	1.64e-35	0.548019	0.674	0.433	3.28e-32	6
CD70	1.63e-22	0.537985	0.592	0.388	3.26e-19	6
CD6	6.8e-139	0.537669	0.909	0.425	1.36e-135	6
LBH	3.63e-93	0.537254	0.897	0.609	7.25e-90	6
ZBTB38	2.62e-41	0.523256	0.754	0.524	5.23e-38	6
GBP5	5.77e-85	0.517533	0.931	0.663	1.15e-81	6
PIM2	7.21e-16	0.51745	0.686	0.518	1.44e-12	6
ADTRP	7.67e-105	0.516054	0.754	0.334	1.53e-101	6
PDGFA	0.00102502	0.486721	0.362	0.298	1	6
GNG8	1.84e-95	0.471468	0.678	0.231	3.69e-92	6
FAM46C	2.71e-107	0.466572	0.941	0.668	5.42e-104	6
ATP1B1	1.61e-11	0.463621	0.686	0.57	3.23e-08	6
FANK1	8.09e-96	0.461236	0.728	0.291	1.62e-92	6
GEM	2.52e-40	0.455135	0.747	0.505	5.03e-37	6
F5	1.1e-134	0.453133	0.798	0.347	2.21e-131	6
MT1X	1.39e-58	0.445051	0.865	0.554	2.78e-55	6
TFRC	1.5e-20	0.427337	0.783	0.596	3.01e-17	6
LYST	1.03e-40	0.417446	0.834	0.556	2.05e-37	6
PCSK1N	5.22e-129	0.415715	0.756	0.328	1.04e-125	6
FOXP1	4.81e-53	0.406649	0.909	0.627	9.61e-50	6
IFI6	1.74e-21	0.406602	0.853	0.712	3.48e-18	6
TSHZ2	1.37e-129	0.405979	0.867	0.423	2.75e-126	6
PGM2L1	3.6e-61	0.405911	0.739	0.47	7.2e-58	6
ID3	1.38e-39	0.397541	0.771	0.589	2.77e-36	6
TTN	3.01e-122	0.395986	0.832	0.521	6.03e-119	6
SH2D1A	9.46e-72	0.39593	0.754	0.376	1.89e-68	6
IL7R	1.54e-42	0.39589	0.867	0.519	3.09e-39	6
BCL11B	2.56e-59	0.391262	0.787	0.504	5.13e-56	6
IL1R1	2.51e-52	0.381648	0.697	0.378	5.01e-49	6
PCED1B	3.64e-88	0.3816	0.771	0.398	7.27e-85	6
FRMD4B	3.02e-70	0.377651	0.8	0.538	6.04e-67	6
LY75	4.54e-80	0.37391	0.749	0.437	9.08e-77	6
LAX1	7.88e-68	0.371652	0.758	0.42	1.58e-64	6
PYHIN1	3.07e-105	0.363393	0.825	0.418	6.14e-102	6
EBI3	3.48e-41	0.356698	0.64	0.417	6.97e-38	6
MDFIC	2.13e-30	0.352503	0.804	0.61	4.26e-27	6
ADAM12	1.76e-110	0.351342	0.749	0.359	3.53e-107	6
RP11-214O1.3	2.84e-22	0.351008	0.699	0.513	5.68e-19	6
LTA	1.67e-152	0.344005	0.821	0.484	3.35e-149	6
CCNG2	1.32e-68	0.341033	0.764	0.447	2.64e-65	6
CXCR3	3.65e-60	0.340203	0.811	0.453	7.29e-57	6
LMNA	4.59e-40	0.335137	0.973	0.844	9.18e-37	6
RGCC	1.09e-26	0.329709	0.935	0.709	2.19e-23	6
SLAMF1	2.92e-48	0.324003	0.76	0.585	5.83e-45	6
ASB2	1.79e-54	0.321369	0.691	0.467	3.59e-51	6
SEC11C	2.4e-25	0.318837	0.848	0.683	4.79e-22	6
IFI27	2.2e-09	0.318717	0.457	0.537	4.41e-06	6
CD79B	1.2e-34	0.310148	0.657	0.409	2.4e-31	6
HERC5	3.54e-15	0.309349	0.792	0.645	7.07e-12	6
SMYD3	6.34e-82	0.3087	0.766	0.443	1.27e-78	6
SPCS2	1.47e-11	0.292042	0.922	0.782	2.93e-08	6
RUNX3	3.74e-36	0.286275	0.939	0.768	7.48e-33	6
POU2F2	7.83e-32	0.284873	0.806	0.578	1.57e-28	6
CRADD	0.00244907	0.283983	0.331	0.271	1	6
RP11-1399P15.1	0.000153666	0.283534	0.44	0.189	0.307333	6
MAL	1.2e-119	0.28003	0.808	0.352	2.4e-116	6
ACP5	4.84e-31	0.278177	0.766	0.533	9.68e-28	6
MRPL1	1.86e-78	0.277881	0.806	0.484	3.72e-75	6
FCMR	4.61e-64	0.276236	0.752	0.468	9.22e-61	6
RP11-138A9.2	2.46e-38	0.27245	0.886	0.607	4.92e-35	6
NDFIP2	1.39e-29	0.258223	0.623	0.386	2.77e-26	6
BIRC3	3.91e-19	0.256778	0.907	0.771	7.83e-16	6
SLC5A3	2.08e-53	0.253358	0.811	0.598	4.15e-50	6
SPTY2D1	1.94e-31	0.252827	0.876	0.669	3.88e-28	6
RAB9A	3.08e-24	0.250209	0.787	0.592	6.17e-21	6
HLA-DQA1	4.09e-209	1.79798	0.983	0.718	8.17e-206	7
HLA-DPB1	1.35e-241	1.73056	0.994	0.79	2.7e-238	7
CST3	7.4e-219	1.70647	0.985	0.636	1.48e-215	7
LYZ	1.66e-180	1.67702	0.989	0.62	3.31e-177	7
HLA-DPA1	1.68e-241	1.66382	0.989	0.829	3.36e-238	7
HLA-DQB1	4.75e-202	1.65653	0.985	0.804	9.5e-199	7
S100B	2.05e-101	1.64172	0.719	0.503	4.1e-98	7
HLA-DRA	3.12e-247	1.61171	1	0.851	6.24e-244	7
HLA-DRB1	3.27e-221	1.46638	0.992	0.854	6.55e-218	7
CLEC10A	2.62e-148	1.3982	0.78	0.401	5.24e-145	7
CD74	1.31e-214	1.32101	0.998	0.916	2.63e-211	7
C1QC	1.02e-63	1.31586	0.624	0.34	2.03e-60	7
C1QB	1.86e-64	1.31347	0.636	0.32	3.71e-61	7
GSN	1.17e-115	1.30653	0.846	0.548	2.34e-112	7
ALDH2	1.33e-153	1.29634	0.892	0.521	2.67e-150	7
RP11-1143G9.4	4.12e-92	1.28878	0.784	0.39	8.23e-89	7
PPA1	1.39e-102	1.27878	0.879	0.706	2.77e-99	7
CTSH	4.46e-149	1.2396	0.918	0.548	8.91e-146	7
AXL	4.59e-97	1.11832	0.691	0.327	9.19e-94	7
CXCL9	2.04e-50	1.10852	0.674	0.583	4.08e-47	7
CPVL	2.22e-125	1.09575	0.812	0.445	4.44e-122	7
SERPINB1	6.42e-81	1.07236	0.875	0.737	1.28e-77	7
SPI1	3.94e-136	1.07121	0.911	0.527	7.89e-133	7
FGL2	6.64e-122	1.03675	0.875	0.543	1.33e-118	7
FCER1A	8.87e-67	1.02525	0.598	0.326	1.77e-63	7
AIF1	7.37e-113	1.0189	0.903	0.512	1.47e-109	7
C1QA	2.67e-26	1.01587	0.522	0.324	5.33e-23	7
LGALS2	2.17e-102	0.988254	0.738	0.357	4.33e-99	7
IL4I1	2.56e-75	0.978554	0.786	0.518	5.12e-72	7
HLA-DMA	1.05e-106	0.975548	0.896	0.705	2.11e-103	7
S100A10	5.1e-103	0.938165	0.945	0.856	1.02e-99	7
LGALS1	7.64e-88	0.908149	0.918	0.712	1.53e-84	7
GPR183	5.95e-94	0.903289	0.937	0.785	1.19e-90	7
KLF4	9.68e-80	0.898692	0.822	0.554	1.94e-76	7
LST1	6.88e-104	0.894897	0.858	0.482	1.38e-100	7
IL1B	1.39e-96	0.876124	0.924	0.591	2.79e-93	7
CTSZ	1.25e-80	0.869562	0.867	0.695	2.5e-77	7
YWHAH	1.04e-48	0.865925	0.729	0.572	2.08e-45	7
ANXA2	1.15e-96	0.836003	0.945	0.8	2.3e-93	7
HLA-DMB	2.65e-79	0.817326	0.829	0.563	5.3e-76	7
CD86	5.07e-88	0.808279	0.78	0.465	1.01e-84	7
VIM	1.02e-99	0.805454	0.985	0.936	2.03e-96	7
PKIB	1.73e-112	0.794911	0.712	0.395	3.46e-109	7
CD83	5e-67	0.789248	0.907	0.704	1e-63	7
S100A11	5.3e-106	0.788275	0.979	0.912	1.06e-102	7
FAM26F	3.85e-97	0.785914	0.791	0.427	7.71e-94	7
PHLDA2	6.58e-77	0.778365	0.786	0.594	1.32e-73	7
IFI30	4.67e-88	0.778222	0.748	0.454	9.34e-85	7
ATF5	3.23e-62	0.768422	0.795	0.616	6.45e-59	7
CD1C	2.31e-39	0.761079	0.501	0.295	4.62e-36	7
CSF2RA	2.03e-62	0.75544	0.734	0.463	4.07e-59	7
IFITM3	5.02e-72	0.749033	0.858	0.568	1e-68	7
FCGR2B	1.05e-81	0.738611	0.742	0.446	2.1e-78	7
MMP12	5.38e-22	0.722784	0.414	0.244	1.08e-18	7
CSF1R	2.72e-84	0.714417	0.751	0.428	5.43e-81	7
CD40	2.15e-71	0.695828	0.765	0.591	4.3e-68	7
C15orf48	1.67e-96	0.694476	0.909	0.51	3.35e-93	7
MMP9	4.65e-41	0.684736	0.672	0.514	9.3e-38	7
PEA15	2.99e-73	0.676866	0.803	0.573	5.99e-70	7
SGK1	1.27e-54	0.675857	0.77	0.582	2.55e-51	7
PPP1R14A	1.45e-62	0.672853	0.579	0.258	2.89e-59	7
CFP	9.71e-84	0.655931	0.736	0.482	1.94e-80	7
DBI	3.04e-53	0.645318	0.894	0.806	6.07e-50	7
FCER1G	6.9e-78	0.644463	0.958	0.596	1.38e-74	7
CST7	9.9e-64	0.641291	0.844	0.618	1.98e-60	7
TMEM176B	1.13e-17	0.63597	0.488	0.334	2.26e-14	7
TNFAIP8	1.41e-33	0.634717	0.808	0.756	2.82e-30	7
RALA	3.79e-36	0.634435	0.742	0.62	7.58e-33	7
MAFF	3.24e-75	0.627908	0.822	0.645	6.48e-72	7
HCK	2.84e-71	0.616578	0.776	0.487	5.68e-68	7
RUNX3	3.82e-43	0.613957	0.846	0.772	7.65e-40	7
PVRL2	3.96e-71	0.598699	0.742	0.435	7.93e-68	7
TNFAIP2	4.39e-73	0.59642	0.825	0.59	8.78e-70	7
CD63	1.48e-59	0.590511	0.93	0.759	2.96e-56	7
CTC-425F1.4	1.12e-30	0.587283	0.571	0.368	2.24e-27	7
CKLF	3.93e-40	0.587024	0.763	0.633	7.86e-37	7
ABI3	8.16e-68	0.585885	0.759	0.559	1.63e-64	7
C1orf162	2.05e-58	0.577582	0.698	0.41	4.11e-55	7
MS4A6A	1.72e-37	0.575936	0.611	0.359	3.44e-34	7
CEBPD	2.29e-44	0.575092	0.725	0.563	4.58e-41	7
HAVCR2	3.93e-54	0.549537	0.693	0.432	7.86e-51	7
MS4A7	5.18e-56	0.537194	0.727	0.5	1.04e-52	7
IGSF6	3.31e-48	0.530658	0.755	0.565	6.62e-45	7
ATF3	3.16e-36	0.528946	0.835	0.676	6.33e-33	7
FGR	2.04e-81	0.528266	0.77	0.492	4.09e-78	7
MARCKSL1	5.36e-48	0.526516	0.848	0.733	1.07e-44	7
CYBB	6.34e-22	0.525571	0.662	0.464	1.27e-18	7
CDKN1A	1.81e-43	0.520449	0.846	0.635	3.63e-40	7
INSIG1	5.7e-34	0.516621	0.774	0.663	1.14e-30	7
DAPP1	4.42e-51	0.507882	0.761	0.642	8.83e-48	7
TUBA1A	1.67e-30	0.507882	0.829	0.771	3.35e-27	7
GRASP	8.71e-65	0.506141	0.829	0.667	1.74e-61	7
SLC8A1	5.19e-58	0.498703	0.672	0.436	1.04e-54	7
TMEM176A	1.69e-25	0.494437	0.484	0.314	3.39e-22	7
MTHFD2	5.02e-43	0.488734	0.776	0.633	1e-39	7
FPR3	9.29e-60	0.482785	0.66	0.389	1.86e-56	7
BID	1.36e-46	0.481668	0.814	0.628	2.71e-43	7
ETV3	3.05e-39	0.480901	0.763	0.626	6.1e-36	7
NR4A3	3.64e-42	0.477768	0.833	0.633	7.29e-39	7
GPR137B	2.8e-34	0.472907	0.653	0.548	5.6e-31	7
SYNGR2	1.1e-44	0.471064	0.767	0.541	2.21e-41	7
CD1A	4.87e-85	0.469389	0.512	0.162	9.73e-82	7
NFKBIA	9.64e-48	0.467671	0.966	0.903	1.93e-44	7
GSTP1	3.74e-44	0.462782	0.879	0.763	7.47e-41	7
NDRG2	1.42e-72	0.462102	0.66	0.49	2.85e-69	7
RIPK2	3.53e-49	0.461828	0.721	0.525	7.06e-46	7
KYNU	1.45e-49	0.459775	0.755	0.514	2.9e-46	7
DUSP2	5.68e-29	0.453911	0.915	0.87	1.14e-25	7
CCL17	5.09e-18	0.453501	0.319	0.153	1.02e-14	7
TGFBI	1.39e-42	0.451099	0.789	0.516	2.77e-39	7
LAMP3	3.79e-59	0.450804	0.683	0.537	7.58e-56	7
LMNA	3.01e-32	0.44904	0.882	0.848	6.03e-29	7
NRARP	2.49e-62	0.447263	0.708	0.618	4.98e-59	7
CXCL16	2.13e-28	0.446297	0.67	0.525	4.25e-25	7
TNFSF13B	1.73e-36	0.440483	0.784	0.601	3.45e-33	7
TSPAN33	3.36e-67	0.439744	0.725	0.62	6.73e-64	7
PTMS	1.1e-37	0.439099	0.795	0.683	2.19e-34	7
RAB32	1.6e-52	0.438682	0.693	0.524	3.19e-49	7
PLBD1	2.12e-58	0.434671	0.63	0.35	4.24e-55	7
ICAM1	7.73e-53	0.431386	0.839	0.592	1.55e-49	7
NINJ1	1.51e-41	0.425206	0.81	0.616	3.03e-38	7
SLC31A2	1.12e-60	0.42368	0.683	0.454	2.25e-57	7
AREG	6.63e-05	0.419693	0.622	0.625	0.132667	7
ATP1B1	1.52e-28	0.410653	0.662	0.571	3.03e-25	7
IFNA8	1.58e-05	0.408987	0.499	0.496	0.0316358	7
SNHG15	2.04e-18	0.406022	0.761	0.697	4.08e-15	7
MNDA	4.44e-59	0.405354	0.805	0.55	8.87e-56	7
GPR35	8.66e-76	0.389849	0.679	0.48	1.73e-72	7
BASP1	1.93e-53	0.38723	0.825	0.654	3.85e-50	7
PTGER4	3.77e-30	0.387096	0.767	0.69	7.53e-27	7
ANKRD22	3.71e-17	0.38254	0.507	0.379	7.42e-14	7
SERPINF1	5.84e-49	0.381569	0.681	0.395	1.17e-45	7
IL18	4.03e-48	0.379708	0.609	0.396	8.05e-45	7
OGFRL1	8.19e-44	0.376406	0.698	0.561	1.64e-40	7
GADD45B	8.22e-24	0.375481	0.852	0.788	1.64e-20	7
CCL19	1.01e-13	0.375468	0.514	0.425	2.01e-10	7
DPYSL2	8.98e-44	0.374066	0.761	0.576	1.8e-40	7
RHOC	1.65e-32	0.373176	0.696	0.529	3.29e-29	7
IDO1	6.01e-43	0.370896	0.721	0.573	1.2e-39	7
CD80	3.24e-12	0.370192	0.499	0.406	6.48e-09	7
NFKB1	8.47e-21	0.365961	0.803	0.729	1.69e-17	7
CD14	3.37e-27	0.360772	0.655	0.456	6.73e-24	7
OTUD1	2.6e-30	0.353799	0.719	0.596	5.21e-27	7
GLA	2.38e-33	0.348499	0.727	0.617	4.77e-30	7
ANXA1	6.13e-39	0.346234	0.884	0.75	1.23e-35	7
ENTPD1	2.1e-34	0.343982	0.7	0.535	4.21e-31	7
RAB31	1.52e-25	0.343484	0.653	0.481	3.05e-22	7
ENG	2.67e-24	0.342165	0.6	0.521	5.34e-21	7
YBX3	8.95e-35	0.34136	0.77	0.653	1.79e-31	7
MRC1	5.16e-20	0.341319	0.48	0.318	1.03e-16	7
VAMP5	2.24e-30	0.341278	0.742	0.625	4.47e-27	7
CXCL10	8.4e-18	0.340402	0.647	0.574	1.68e-14	7
ACOT7	1.21e-14	0.339421	0.507	0.415	2.43e-11	7
NAAA	3.98e-50	0.335722	0.666	0.434	7.96e-47	7
ARL5B	2.1e-35	0.334863	0.78	0.67	4.2e-32	7
CHMP1B	4.97e-19	0.334478	0.746	0.599	9.94e-16	7
NR4A1	8.28e-22	0.334045	0.844	0.76	1.66e-18	7
ATP1B3	2.07e-13	0.333583	0.776	0.75	4.13e-10	7
IL22RA2	2.56e-41	0.331362	0.395	0.098	5.11e-38	7
WARS	1.05e-42	0.328181	0.808	0.681	2.11e-39	7
PXDC1	9.29e-77	0.317528	0.632	0.405	1.86e-73	7
CD1D	3.99e-29	0.316367	0.465	0.291	7.98e-26	7
ENPP2	1.16e-21	0.312952	0.531	0.365	2.33e-18	7
CD1E	7.12e-20	0.312366	0.465	0.34	1.42e-16	7
CCR7	1.58e-09	0.309399	0.736	0.667	3.15e-06	7
NFKBID	4.81e-30	0.308286	0.808	0.669	9.63e-27	7
SLAMF8	1.43e-45	0.304868	0.611	0.483	2.86e-42	7
CYP2S1	5.32e-87	0.303987	0.641	0.36	1.06e-83	7
PSAP	3.47e-19	0.302468	0.852	0.657	6.94e-16	7
ACP5	1.73e-05	0.299967	0.569	0.542	0.0346461	7
C1orf54	2e-11	0.296795	0.467	0.404	3.99e-08	7
EMILIN2	4.19e-41	0.296618	0.723	0.525	8.37e-38	7
ADAM19	3.89e-12	0.290654	0.569	0.46	7.78e-09	7
RNASE6	5.39e-51	0.290546	0.712	0.428	1.08e-47	7
RGS18	4.19e-16	0.290363	0.461	0.298	8.38e-13	7
ALOX5	1.87e-13	0.288018	0.526	0.39	3.74e-10	7
CEACAM4	1.28e-43	0.287028	0.545	0.322	2.57e-40	7
TOR3A	3.77e-21	0.285705	0.647	0.522	7.53e-18	7
C12orf45	1.27e-26	0.28326	0.685	0.554	2.55e-23	7
PLXDC2	6.36e-56	0.282037	0.66	0.415	1.27e-52	7
CSTA	1.19e-26	0.279074	0.683	0.585	2.38e-23	7
MCOLN2	1.52e-26	0.279031	0.622	0.484	3.03e-23	7
ADAM8	4.22e-42	0.278064	0.765	0.609	8.43e-39	7
REL	4.16e-11	0.273629	0.844	0.842	8.32e-08	7
BCL2A1	1.23e-29	0.273244	0.858	0.65	2.46e-26	7
GPAT3	8.89e-67	0.268462	0.615	0.351	1.78e-63	7
SDC4	2.12e-16	0.267837	0.647	0.555	4.25e-13	7
NAIP	5.78e-39	0.267793	0.674	0.548	1.16e-35	7
CLEC4A	2.21e-32	0.263834	0.643	0.488	4.41e-29	7
RASSF4	5.95e-16	0.261733	0.586	0.499	1.19e-12	7
ALCAM	4.59e-42	0.261176	0.674	0.511	9.18e-39	7
CLIC2	1.62e-102	0.259674	0.653	0.323	3.24e-99	7
SELK	8.68e-06	0.256433	0.839	0.838	0.0173636	7
EIF4A3	1.95e-12	0.253838	0.829	0.802	3.9e-09	7
TNFSF10	1.35e-16	0.253599	0.782	0.706	2.71e-13	7
CD55	2.23e-15	0.253478	0.827	0.774	4.45e-12	7
RGS1	6.33e-15	0.252599	0.867	0.794	1.27e-11	7
DSE	1.39e-35	0.251894	0.751	0.541	2.77e-32	7
TXN	6.34e-14	0.251543	0.858	0.776	1.27e-10	7
IGHG2	5.13e-161	5.43202	0.964	0.819	1.03e-157	8
IGHG1	2.69e-150	4.76361	0.962	0.703	5.39e-147	8
IGLC2	7.42e-53	4.74571	0.906	0.71	1.48e-49	8
IGKC	2.97e-131	4.67618	1	0.99	5.94e-128	8
IGHA2	1.95e-55	4.5708	0.879	0.759	3.89e-52	8
IGLC3	1.53e-65	4.29861	0.792	0.53	3.07e-62	8
IGHA1	5.24e-51	4.22409	0.915	0.698	1.05e-47	8
IGHG3	1.67e-141	3.8734	0.879	0.552	3.34e-138	8
IGLC7	2.36e-32	3.7917	0.573	0.452	4.72e-29	8
IGHG4	1.45e-119	3.34268	0.819	0.478	2.9e-116	8
JCHAIN	8.74e-118	2.93369	0.886	0.482	1.75e-114	8
IGLL5	1.29e-54	2.76305	0.508	0.295	2.57e-51	8
MZB1	1.36e-246	1.96747	0.991	0.432	2.72e-243	8
DERL3	7.62e-243	1.83946	0.982	0.399	1.52e-239	8
SSR4	7.34e-238	1.6962	1	0.833	1.47e-234	8
FKBP11	7.38e-246	1.61841	0.978	0.577	1.48e-242	8
IGHGP	6.92e-39	1.53265	0.532	0.23	1.38e-35	8
CD79A	1.09e-226	1.48725	0.966	0.552	2.17e-223	8
XBP1	1.08e-177	1.42526	0.966	0.703	2.17e-174	8
PRDX4	3.26e-232	1.24576	0.973	0.582	6.51e-229	8
IGLV2-14	2.02e-22	1.21012	0.286	0.149	4.04e-19	8
SEC11C	8.26e-185	1.19486	0.989	0.678	1.65e-181	8
IGLV1-40	1.45e-86	1.18804	0.398	0.109	2.91e-83	8
IGLV6-57	3.5e-51	1.16698	0.488	0.207	7e-48	8
FKBP2	7.47e-141	0.853655	0.969	0.7	1.49e-137	8
IGKV4-1	3.29e-30	0.851143	0.398	0.178	6.58e-27	8
IGHM	0.00116017	0.846071	0.286	0.3	1	8
JSRP1	1.68e-184	0.825552	0.819	0.377	3.35e-181	8
IGKV1-12	5.79e-96	0.793541	0.568	0.258	1.16e-92	8
AL928768.3	2.81e-57	0.744485	0.635	0.436	5.61e-54	8
IGLV1-47	2.36e-49	0.734179	0.4	0.222	4.71e-46	8
SDF2L1	1.89e-127	0.70818	0.944	0.667	3.77e-124	8
TNFRSF17	3.1e-162	0.649879	0.79	0.37	6.2e-159	8
IGKV3-20	2.26e-42	0.597463	0.405	0.211	4.53e-39	8
IGHV1-24	7.35e-22	0.594645	0.398	0.288	1.47e-18	8
ERLEC1	4.57e-115	0.57103	0.866	0.604	9.14e-112	8
PLPP5	2.23e-135	0.545531	0.877	0.524	4.45e-132	8
LMAN1	2.64e-101	0.53303	0.888	0.59	5.29e-98	8
FCRL5	1.32e-169	0.531008	0.765	0.25	2.64e-166	8
RRBP1	3.56e-72	0.503008	0.902	0.675	7.11e-69	8
IGLV1-44	4.33e-14	0.501654	0.304	0.225	8.66e-11	8
SPCS2	8.7e-87	0.479097	0.957	0.781	1.74e-83	8
SDC1	1.26e-107	0.449463	0.765	0.548	2.53e-104	8
CD27	8.8e-97	0.44167	0.899	0.552	1.76e-93	8
TXNDC15	7.37e-110	0.4399	0.821	0.503	1.47e-106	8
SPAG4	3.87e-118	0.405609	0.718	0.369	7.74e-115	8
TPD52	1.83e-96	0.401883	0.74	0.397	3.66e-93	8
SELM	1.9e-98	0.395429	0.812	0.515	3.8e-95	8
ITM2C	6.12e-88	0.38898	0.962	0.598	1.22e-84	8
BHLHE41	2.61e-79	0.388935	0.638	0.384	5.22e-76	8
HSP90B1	3.08e-38	0.375667	0.98	0.78	6.17e-35	8
IGKV3-15	1.94e-34	0.37489	0.418	0.269	3.89e-31	8
RP11-290F5.1	1.31e-100	0.367714	0.664	0.37	2.61e-97	8
VIMP	1.62e-45	0.356489	0.872	0.661	3.23e-42	8
POU2AF1	4.34e-62	0.356263	0.635	0.397	8.68e-59	8
CHPF	2.48e-104	0.318186	0.729	0.448	4.95e-101	8
NUCB2	2.17e-79	0.315026	0.89	0.608	4.33e-76	8
IGHV1-2	5.07e-29	0.308114	0.418	0.297	1.01e-25	8
CPNE5	9.76e-36	0.301068	0.6	0.491	1.95e-32	8
RP11-16E12.2	2.33e-99	0.296778	0.642	0.31	4.66e-96	8
TXNDC11	5.78e-41	0.293876	0.68	0.486	1.16e-37	8
CADM1	4.48e-40	0.284506	0.517	0.294	8.95e-37	8
SRM	3.12e-44	0.283613	0.779	0.607	6.24e-41	8
TOR3A	3.37e-47	0.273702	0.738	0.518	6.74e-44	8
IGHV3-23	3.76e-38	0.272649	0.32	0.142	7.52e-35	8
DNAAF1	6.22e-05	0.257072	0.277	0.229	0.124301	8
MS4A1	1.13e-262	2.47478	0.959	0.481	2.25e-259	9
BANK1	3.13e-256	1.86085	0.944	0.404	6.25e-253	9
CD79A	1.27e-222	1.81447	0.939	0.553	2.54e-219	9
TNFRSF13B	2.15e-188	1.63267	0.856	0.5	4.29e-185	9
AL928768.3	4.03e-40	1.53659	0.529	0.441	8.06e-37	9
TNFRSF13C	1.34e-117	1.3264	0.732	0.479	2.67e-114	9
POU2F2	7.94e-134	1.24398	0.836	0.578	1.59e-130	9
MEF2C	5.68e-151	1.2172	0.865	0.427	1.14e-147	9
HLA-DQA1	1.31e-154	1.11404	0.982	0.718	2.62e-151	9
VPREB3	2.47e-59	1.00174	0.48	0.263	4.94e-56	9
ADAM28	5.83e-90	0.986658	0.671	0.438	1.17e-86	9
KLF2	1e-96	0.981385	0.919	0.791	2e-93	9
CD79B	1.16e-73	0.956998	0.635	0.411	2.32e-70	9
CD69	1e-69	0.920536	0.914	0.82	2.01e-66	9
HLA-DRA	6.81e-136	0.886832	0.998	0.852	1.36e-132	9
CD22	8.82e-68	0.877067	0.628	0.472	1.76e-64	9
HLA-DQB1	3.04e-129	0.862979	0.993	0.804	6.07e-126	9
CD83	2.49e-79	0.846946	0.941	0.704	4.97e-76	9
CPNE5	4.3e-62	0.845439	0.613	0.49	8.59e-59	9
HLA-DPB1	3.73e-136	0.838438	0.984	0.791	7.45e-133	9
CD24	8.5e-40	0.830813	0.61	0.591	1.7e-36	9
KIAA0125	7.46e-49	0.817493	0.502	0.365	1.49e-45	9
PDLIM1	5.27e-71	0.799891	0.642	0.47	1.05e-67	9
HLA-DPA1	2.32e-125	0.76726	0.986	0.829	4.65e-122	9
LY9	4.47e-29	0.713546	0.563	0.553	8.93e-26	9
POU2AF1	9.94e-45	0.711899	0.516	0.402	1.99e-41	9
TEX9	9.35e-36	0.675298	0.514	0.421	1.87e-32	9
NFKBID	5.25e-38	0.657211	0.761	0.671	1.05e-34	9
LINC00926	1.37e-12	0.642154	0.441	0.475	2.75e-09	9
HIST1H4C	1.45e-58	0.637762	0.874	0.804	2.9e-55	9
HOPX	1.69e-29	0.633548	0.532	0.497	3.37e-26	9
ID3	2.01e-35	0.631927	0.637	0.595	4.03e-32	9
LRMP	9.77e-12	0.624713	0.5	0.557	1.95e-08	9
JUN	2.47e-37	0.617844	0.946	0.882	4.94e-34	9
RP5-887A10.1	2.11e-25	0.614749	0.408	0.318	4.23e-22	9
ARID5B	3.65e-68	0.603532	0.845	0.661	7.31e-65	9
PAX5	1.83e-65	0.601914	0.477	0.251	3.66e-62	9
CD40	2.03e-41	0.597629	0.658	0.596	4.05e-38	9
HLA-DRB1	3.57e-93	0.591311	0.989	0.855	7.13e-90	9
HVCN1	1.69e-34	0.590185	0.57	0.498	3.39e-31	9
CD74	4.27e-91	0.587453	1	0.917	8.54e-88	9
TSPAN33	4.89e-20	0.577956	0.561	0.627	9.78e-17	9
EBF1	6.36e-45	0.572257	0.453	0.3	1.27e-41	9
HLA-DOB	8.89e-48	0.560223	0.477	0.352	1.78e-44	9
LTB	6.33e-74	0.55333	0.908	0.654	1.27e-70	9
BHLHE41	5.57e-35	0.551793	0.484	0.391	1.11e-31	9
CRIP1	4.64e-44	0.543295	0.806	0.627	9.29e-41	9
LYL1	9.93e-18	0.543022	0.538	0.572	1.99e-14	9
ATP2B1	1.7e-43	0.530217	0.712	0.581	3.39e-40	9
NCR3	5.33e-31	0.522068	0.493	0.441	1.07e-27	9
BASP1	2.69e-63	0.514934	0.818	0.655	5.39e-60	9
HLA-DMB	3.17e-56	0.50579	0.775	0.566	6.34e-53	9
RP1-313I6.12	3.14e-27	0.485585	0.586	0.57	6.27e-24	9
MYC	2.8e-07	0.482954	0.399	0.479	0.000560971	9
TPD52	4.41e-37	0.472999	0.477	0.409	8.82e-34	9
HLA-DMA	5.58e-59	0.457253	0.899	0.706	1.12e-55	9
SSPN	5.01e-26	0.452393	0.399	0.321	1e-22	9
LPIN1	4.07e-32	0.433623	0.705	0.674	8.14e-29	9
ARHGAP24	2.74e-25	0.432648	0.313	0.222	5.48e-22	9
NR4A2	6.71e-23	0.432146	0.881	0.797	1.34e-19	9
ST6GAL1	3.47e-17	0.431714	0.446	0.462	6.94e-14	9
REL	1.19e-35	0.426963	0.93	0.838	2.39e-32	9
RAB30	2.55e-05	0.416615	0.405	0.523	0.0509038	9
COBLL1	1.92e-20	0.415676	0.5	0.474	3.84e-17	9
AHNAK	1.37e-14	0.408137	0.734	0.798	2.74e-11	9
STRBP	5.27e-06	0.403332	0.477	0.569	0.0105412	9
RASGRP3	0.00258055	0.395089	0.39	0.493	1	9
MARCKSL1	3.7e-24	0.377787	0.748	0.738	7.4e-21	9
MTSS1	7.64e-14	0.374956	0.453	0.483	1.53e-10	9
ZNF165	3.03e-06	0.369379	0.396	0.489	0.00605902	9
ODC1	1.52e-39	0.36554	0.804	0.766	3.03e-36	9
DUSP2	5.72e-10	0.364499	0.865	0.873	1.14e-06	9
TCOF1	1.51e-25	0.363242	0.536	0.474	3.03e-22	9
GAPT	1.34e-35	0.359766	0.484	0.366	2.68e-32	9
BCAS2	7.74e-19	0.358929	0.685	0.684	1.55e-15	9
FCMR	2.39e-05	0.358733	0.408	0.484	0.0477841	9
MKNK2	3.78e-31	0.35494	0.748	0.709	7.55e-28	9
SPIB	3.53e-39	0.349337	0.628	0.484	7.05e-36	9
NR4A1	1.1e-20	0.342185	0.833	0.761	2.19e-17	9
CLECL1	2.15e-06	0.332295	0.396	0.468	0.00430015	9
CTA-384D8.34	6.85e-18	0.300413	0.387	0.367	1.37e-14	9
ANXA6	1.34e-16	0.298413	0.646	0.655	2.68e-13	9
EGR3	0.00424716	0.297182	0.45	0.59	1	9
SEL1L3	3.09e-14	0.274432	0.486	0.477	6.17e-11	9
METTL21A	3.85e-11	0.272407	0.417	0.481	7.7e-08	9
IER5	5.3e-31	0.270574	0.878	0.829	1.06e-27	9
MAP4K4	6.91e-07	0.267889	0.581	0.662	0.00138144	9
GNLY	1.16e-137	2.15584	0.851	0.37	2.32e-134	10
CCL5	1.97e-146	1.82872	0.948	0.573	3.94e-143	10
GZMA	4.38e-71	1.45873	0.769	0.504	8.76e-68	10
AC092580.4	3.31e-116	1.3353	0.846	0.427	6.62e-113	10
NKG7	4.4e-120	1.31088	0.937	0.553	8.8e-117	10
CD7	7.74e-126	1.25006	0.978	0.535	1.55e-122	10
PRF1	7.15e-71	1.2075	0.752	0.489	1.43e-67	10
ZFP36L2	5.56e-99	1.19865	0.983	0.768	1.11e-95	10
KLRD1	1.14e-125	1.17162	0.829	0.46	2.28e-122	10
CTSW	7.87e-97	1.09272	0.826	0.494	1.57e-93	10
TRGC2	5.3e-73	1.04579	0.711	0.449	1.06e-69	10
IL7R	1.68e-68	1.01634	0.837	0.524	3.36e-65	10
TRDC	2.39e-66	1.0104	0.653	0.387	4.79e-63	10
CD8A	5.97e-93	0.98857	0.788	0.479	1.19e-89	10
PIK3R1	8.18e-73	0.932623	0.876	0.671	1.64e-69	10
APOBEC3G	1.58e-58	0.896182	0.835	0.681	3.16e-55	10
RUNX3	3.72e-82	0.880826	0.953	0.769	7.45e-79	10
CD3E	3.94e-91	0.875066	0.934	0.55	7.89e-88	10
KLRC1	4.42e-83	0.869516	0.661	0.347	8.85e-80	10
GZMH	5.14e-70	0.856188	0.722	0.486	1.03e-66	10
TRGC1	3.47e-69	0.817219	0.733	0.508	6.94e-66	10
IL32	2.24e-82	0.817042	0.978	0.549	4.48e-79	10
LAG3	2.24e-75	0.78656	0.788	0.553	4.47e-72	10
CD8B	2.31e-88	0.741355	0.755	0.468	4.62e-85	10
CST7	2.46e-69	0.74073	0.909	0.618	4.92e-66	10
RGCC	9.3e-55	0.727704	0.937	0.711	1.86e-51	10
XCL2	1.72e-58	0.726254	0.653	0.393	3.44e-55	10
XCL1	8.82e-40	0.719793	0.59	0.389	1.76e-36	10
CD3G	1.13e-74	0.697803	0.89	0.555	2.25e-71	10
GPR171	7.39e-35	0.693983	0.647	0.501	1.48e-31	10
CLEC2D	4.68e-73	0.693442	0.887	0.557	9.35e-70	10
CRIP1	4.16e-37	0.68848	0.837	0.627	8.33e-34	10
MATK	1.47e-83	0.669953	0.727	0.448	2.93e-80	10
IFNG	3.65e-55	0.667487	0.694	0.476	7.31e-52	10
CD247	6.35e-51	0.650626	0.785	0.522	1.27e-47	10
TRBC2	6.06e-60	0.637175	0.884	0.547	1.21e-56	10
CD3D	4.13e-65	0.634743	0.89	0.474	8.27e-62	10
HOPX	4.78e-90	0.634059	0.769	0.488	9.57e-87	10
CRTAM	2.71e-54	0.627339	0.691	0.511	5.42e-51	10
RP11-291B21.2	2.08e-99	0.62529	0.711	0.339	4.15e-96	10
LMNA	2.86e-36	0.623028	0.904	0.847	5.72e-33	10
CD69	9.12e-48	0.613575	0.939	0.82	1.82e-44	10
ANXA1	9.08e-36	0.604199	0.895	0.751	1.82e-32	10
ZNF683	5.09e-88	0.600759	0.661	0.313	1.02e-84	10
KLRC2	1.92e-77	0.590533	0.625	0.288	3.84e-74	10
IFITM1	1.27e-27	0.58225	0.741	0.582	2.53e-24	10
TUBA4A	3.29e-41	0.565206	0.826	0.685	6.59e-38	10
SYNE2	8.24e-50	0.560439	0.824	0.592	1.65e-46	10
PDE3B	3.07e-48	0.527407	0.752	0.55	6.15e-45	10
HIST1H4C	2.08e-31	0.519956	0.884	0.804	4.15e-28	10
RORA	2.91e-48	0.492459	0.741	0.508	5.81e-45	10
ITGA1	7.4e-66	0.490001	0.672	0.423	1.48e-62	10
TRBC1	2.14e-29	0.477675	0.694	0.41	4.29e-26	10
TNFAIP3	1.14e-24	0.477575	0.964	0.846	2.28e-21	10
GPR65	1.44e-31	0.474663	0.807	0.68	2.87e-28	10
LCK	2.41e-55	0.471453	0.851	0.558	4.83e-52	10
IL2RB	2.5e-46	0.467657	0.738	0.499	4.99e-43	10
GZMK	3.05e-43	0.436962	0.669	0.482	6.1e-40	10
DUSP2	1.69e-23	0.431577	0.953	0.87	3.37e-20	10
CMC1	3.3e-18	0.42273	0.631	0.543	6.6e-15	10
CD2	1.8e-59	0.421831	0.917	0.513	3.61e-56	10
ARL4C	2.07e-36	0.418109	0.964	0.843	4.15e-33	10
TCF7	1.32e-27	0.415325	0.645	0.482	2.64e-24	10
GIMAP4	1.34e-30	0.413085	0.725	0.582	2.67e-27	10
KLRB1	1.09e-09	0.400192	0.336	0.199	2.19e-06	10
GATA3	4.88e-31	0.393466	0.642	0.432	9.76e-28	10
LBH	5.51e-15	0.381084	0.683	0.62	1.1e-11	10
JUN	2.64e-17	0.375947	0.959	0.882	5.27e-14	10
GIMAP7	6.97e-18	0.367959	0.653	0.576	1.39e-14	10
PTMS	8.83e-18	0.361686	0.747	0.686	1.77e-14	10
OASL	5.35e-16	0.354093	0.782	0.656	1.07e-12	10
CKLF	1.54e-23	0.351308	0.81	0.633	3.07e-20	10
ITM2A	3.46e-37	0.351297	0.804	0.542	6.92e-34	10
SPOCK2	3.51e-35	0.350239	0.713	0.435	7.01e-32	10
TRAT1	4.33e-18	0.332266	0.592	0.476	8.67e-15	10
FAM46C	1.21e-32	0.309429	0.788	0.676	2.42e-29	10
LY9	1.91e-15	0.303167	0.645	0.55	3.81e-12	10
TRAC	9.96e-28	0.299209	0.774	0.473	1.99e-24	10
PIK3IP1	2.27e-30	0.298702	0.722	0.524	4.55e-27	10
SPRY1	0.00533674	0.295271	0.333	0.421	1	10
NBL1	2.95e-11	0.294333	0.537	0.504	5.9e-08	10
CXCR6	6e-18	0.292991	0.518	0.367	1.2e-14	10
KLRF1	4.65e-68	0.289815	0.581	0.289	9.3e-65	10
CD6	1.64e-20	0.288892	0.623	0.44	3.28e-17	10
TSPYL2	2.74e-14	0.28744	0.744	0.652	5.47e-11	10
APOBEC3C	0.00162502	0.28249	0.545	0.509	1	10
MIAT	2.6e-10	0.281889	0.656	0.597	5.2e-07	10
DUSP4	2.21e-13	0.271912	0.829	0.734	4.43e-10	10
GZMB	3.66e-30	0.263779	0.835	0.585	7.33e-27	10
PIM1	0.000538713	0.263369	0.551	0.544	1	10
PTGER4	3.92e-11	0.261504	0.725	0.693	7.83e-08	10
TIGIT	1.81e-44	0.260703	0.725	0.444	3.61e-41	10
NUB1	2.4e-08	0.25059	0.78	0.735	4.81e-05	10
G0S2	9.66e-160	2.95009	0.906	0.432	1.93e-156	11
CSF3R	2.51e-153	2.93297	0.879	0.498	5.03e-150	11
HCAR3	1.45e-74	2.89494	0.702	0.514	2.89e-71	11
CXCL8	1.18e-167	2.5767	0.985	0.7	2.36e-164	11
PLEK	1.1e-129	2.46798	0.891	0.673	2.2e-126	11
HCAR2	9.39e-41	2.46571	0.599	0.509	1.88e-37	11
IFIT2	1.3e-63	2.41507	0.752	0.69	2.61e-60	11
SLC25A37	3.17e-127	2.40192	0.853	0.578	6.34e-124	11
PI3	4.46e-10	2.39644	0.251	0.604	8.92e-07	11
FFAR2	2.52e-41	2.33333	0.59	0.481	5.05e-38	11
RSAD2	1.23e-20	2.29631	0.566	0.628	2.45e-17	11
ADM	2.19e-47	2.29316	0.605	0.48	4.38e-44	11
IFIT3	1.28e-43	2.19143	0.696	0.706	2.55e-40	11
OSM	5.78e-56	2.1308	0.622	0.465	1.16e-52	11
NAMPT	3.34e-174	2.11685	0.982	0.823	6.69e-171	11
RP11-467L13.7	7.77e-16	2.07339	0.493	0.544	1.55e-12	11
RP11-670E13.6	4.43e-30	2.01739	0.563	0.526	8.86e-27	11
FCGR3B	7.65e-22	1.98102	0.46	0.381	1.53e-18	11
SOD2	4.99e-164	1.90386	0.982	0.731	9.98e-161	11
AQP9	4.48e-64	1.88054	0.673	0.474	8.95e-61	11
MNDA	7.2e-47	1.82319	0.655	0.559	1.44e-43	11
PROK2	0.00205169	1.81573	0.351	0.465	1	11
IL1RN	4.56e-99	1.80875	0.841	0.486	9.13e-96	11
FPR1	1.16e-57	1.80776	0.622	0.438	2.31e-54	11
PPIF	9.76e-61	1.80213	0.752	0.669	1.95e-57	11
EGR1	6.15e-31	1.79219	0.681	0.727	1.23e-27	11
CMTM2	7.16e-09	1.77845	0.434	0.48	1.43e-05	11
IL1R2	2.76e-11	1.77745	0.395	0.445	5.51e-08	11
TREM1	6.81e-78	1.77553	0.667	0.371	1.36e-74	11
FCGR2A	2.45e-88	1.77123	0.782	0.512	4.9e-85	11
SLPI	8.53e-23	1.74056	0.168	0.58	1.71e-19	11
S100A8	1.05e-82	1.72697	0.876	0.755	2.1e-79	11
CXCR2	1.71e-10	1.71851	0.389	0.406	3.42e-07	11
S100A9	2.6e-94	1.70641	0.914	0.763	5.21e-91	11
TNFAIP6	4.82e-35	1.67493	0.552	0.456	9.64e-32	11
LUCAT1	2.48e-05	1.66086	0.451	0.578	0.0496694	11
ITGAX	1.01e-56	1.65176	0.643	0.48	2.02e-53	11
PHACTR1	1.14e-17	1.65158	0.499	0.534	2.27e-14	11
C15orf48	5.54e-40	1.63197	0.643	0.524	1.11e-36	11
ACSL1	1e-22	1.58678	0.522	0.516	2e-19	11
PLAU	5.16e-06	1.5736	0.36	0.465	0.010314	11
GLUL	2.02e-59	1.57307	0.737	0.582	4.04e-56	11
TRIB1	1.3e-11	1.5489	0.478	0.556	2.6e-08	11
FPR2	2.6e-21	1.53041	0.46	0.423	5.2e-18	11
GK	1.33e-46	1.53006	0.684	0.626	2.65e-43	11
IFIT1	0.000237027	1.48289	0.463	0.629	0.474054	11
SLC2A3	7.77e-23	1.4529	0.646	0.774	1.55e-19	11
ICAM1	3.61e-32	1.39293	0.628	0.602	7.22e-29	11
CLEC7A	7.96e-30	1.3824	0.472	0.396	1.59e-26	11
CSF2RB	5.12e-09	1.35847	0.454	0.555	1.02e-05	11
BCL2A1	5.92e-82	1.33906	0.838	0.654	1.18e-78	11
FOS	2.63e-59	1.33777	0.888	0.913	5.25e-56	11
MXD1	2.42e-25	1.32821	0.593	0.601	4.85e-22	11
CXCL1	1.4e-08	1.32635	0.36	0.429	2.81e-05	11
BCL6	1.55e-05	1.32448	0.419	0.554	0.0309492	11
CEBPB	6.49e-27	1.32155	0.596	0.575	1.3e-23	11
TAGAP	7.28e-06	1.31837	0.549	0.746	0.0145603	11
CLEC4A	0.000667719	1.31297	0.363	0.499	1	11
NFKBIA	1.92e-88	1.31201	0.929	0.905	3.84e-85	11
CCR1	4.14e-07	1.30729	0.44	0.543	0.000828948	11
TNFAIP2	2.36e-10	1.29162	0.513	0.604	4.72e-07	11
SERPINA1	4.97e-38	1.29091	0.611	0.505	9.93e-35	11
EHD1	0.000148671	1.25467	0.525	0.717	0.297343	11
NCF2	2.02e-15	1.25055	0.463	0.501	4.04e-12	11
IER3	1.49e-61	1.24231	0.823	0.658	2.98e-58	11
HIF1A	1.77e-14	1.21035	0.566	0.666	3.53e-11	11
LST1	1.94e-18	1.20349	0.49	0.5	3.89e-15	11
TXNIP	0.000106802	1.18937	0.51	0.708	0.213603	11
PELI1	3.43e-08	1.16981	0.451	0.565	6.85e-05	11
IGSF6	2.13e-08	1.16953	0.481	0.577	4.27e-05	11
IL1RAP	3.13e-05	1.16285	0.31	0.426	0.0625571	11
ZFP36L1	5.77e-11	1.15445	0.605	0.749	1.15e-07	11
NABP1	0.000184966	1.15082	0.51	0.721	0.369932	11
CCL3L3	2.43e-30	1.14573	0.646	0.582	4.86e-27	11
C5AR1	1.84e-14	1.11707	0.392	0.402	3.68e-11	11
ETS2	5.71e-12	1.08055	0.51	0.579	1.14e-08	11
PTGS2	5.92e-19	1.0799	0.546	0.512	1.18e-15	11
GADD45B	4.69e-25	1.07292	0.714	0.794	9.38e-22	11
IFITM3	4.19e-21	1.04703	0.605	0.58	8.38e-18	11
MARCKS	0.00892491	1.02916	0.44	0.608	1	11
IL1B	1.43e-60	1.02604	0.841	0.598	2.86e-57	11
TLR2	3.08e-09	1.00056	0.316	0.386	6.17e-06	11
CCL4L2	0.00243392	0.961911	0.531	0.708	1	11
S100A12	0.000664652	0.961379	0.292	0.402	1	11
ISG15	1.07e-13	0.961246	0.735	0.851	2.14e-10	11
S100P	0.00934754	0.959393	0.171	0.291	1	11
LINC01272	2.63e-09	0.943672	0.245	0.293	5.27e-06	11
SPI1	4.65e-08	0.938367	0.457	0.547	9.31e-05	11
EGR3	6.82e-07	0.933066	0.268	0.595	0.00136367	11
PLAUR	1.6e-41	0.926963	0.735	0.575	3.21e-38	11
MIR3945HG	9.2e-05	0.917415	0.295	0.387	0.184047	11
TNFSF14	3.88e-10	0.91626	0.183	0.513	7.76e-07	11
CLEC4E	1.73e-06	0.908419	0.268	0.366	0.00346329	11
CD55	4.38e-06	0.900745	0.587	0.782	0.00875576	11
INTS6	1.83e-07	0.881114	0.351	0.732	0.00036636	11
ALOX5AP	9.61e-12	0.86825	0.546	0.62	1.92e-08	11
CD274	0.00572961	0.801837	0.254	0.535	1	11
FTL	5.05e-52	0.744557	0.988	0.98	1.01e-48	11
ZBP1	5.53e-12	0.734917	0.233	0.593	1.11e-08	11
DAPP1	7.94e-07	0.733337	0.313	0.658	0.00158822	11
PAG1	1.2e-09	0.730978	0.286	0.651	2.39e-06	11
OLR1	2.66e-10	0.677224	0.292	0.351	5.31e-07	11
RP11-758H9.2	1.64e-16	0.675459	0.177	0.572	3.28e-13	11
PPP1R15A	1.19e-21	0.661517	0.802	0.923	2.38e-18	11
VEGFA	0.000166064	0.657285	0.339	0.465	0.332127	11
CEBPD	1.16e-06	0.653968	0.248	0.581	0.00231131	11
TNFSF10	1.3e-05	0.639817	0.375	0.72	0.0259768	11
AIF1	5.55e-06	0.639626	0.448	0.532	0.0110964	11
CFD	0.00106604	0.628402	0.283	0.561	1	11
HILPDA	5.53e-06	0.61108	0.142	0.46	0.0110631	11
ICAM4	3.1e-08	0.593159	0.18	0.491	6.19e-05	11
HIF1A-AS2	1.96e-09	0.58111	0.145	0.451	3.92e-06	11
KCNJ15	8.07e-09	0.555512	0.145	0.412	1.61e-05	11
TNFAIP3	0.000419335	0.555373	0.649	0.857	0.83867	11
SH3BP5	1.01e-21	0.542322	0.195	0.636	2.01e-18	11
PLEKHG2	0.00657575	0.539611	0.195	0.482	1	11
FGR	2.3e-08	0.53109	0.177	0.515	4.6e-05	11
C3AR1	0.00871312	0.523615	0.233	0.501	1	11
ARL5B	1.38e-11	0.523069	0.301	0.688	2.75e-08	11
ANXA3	3.34e-08	0.52296	0.142	0.386	6.69e-05	11
CTB-114C7.4	2.09e-13	0.518566	0.168	0.446	4.19e-10	11
ASAH1	6.39e-06	0.518381	0.233	0.587	0.0127783	11
LYST	0.000341049	0.516426	0.257	0.579	0.682097	11
ADGRE2	0.000306842	0.514911	0.209	0.498	0.613685	11
MKNK2	6.77e-26	0.490802	0.263	0.726	1.35e-22	11
MAP4K4	2.51e-24	0.489173	0.212	0.674	5.01e-21	11
KCNJ2	1.23e-10	0.486733	0.103	0.356	2.46e-07	11
SIRPA	5.71e-08	0.485364	0.218	0.542	0.000114158	11
PILRA	0.000792369	0.484579	0.236	0.515	1	11
KLHL21	3.59e-23	0.482386	0.168	0.58	7.19e-20	11
GLA	1.56e-18	0.46912	0.227	0.635	3.13e-15	11
S100A11	6.41e-08	0.466002	0.752	0.92	0.000128169	11
SNX10	8.94e-14	0.465401	0.23	0.614	1.79e-10	11
BNIP3L	1.62e-11	0.457432	0.23	0.61	3.24e-08	11
VDR	0.00296481	0.456242	0.153	0.43	1	11
FCER1G	4.16e-14	0.45269	0.673	0.611	8.32e-11	11
PTAFR	7.74e-11	0.451509	0.156	0.487	1.55e-07	11
WARS	3.45e-16	0.448209	0.283	0.701	6.9e-13	11
CD22	2.04e-11	0.439991	0.133	0.49	4.08e-08	11
B3GNT5	2.7e-11	0.43546	0.156	0.499	5.41e-08	11
HIST1H2AC	8.54e-24	0.424238	0.18	0.601	1.71e-20	11
NAIP	2.75e-12	0.413393	0.198	0.565	5.49e-09	11
LPCAT2	3.09e-07	0.400821	0.147	0.436	0.000618996	11
ANKRD22	0.000345892	0.399329	0.15	0.392	0.691784	11
SFN	9.48e-15	0.398122	0.295	0.712	1.9e-11	11
PECAM1	1.15e-08	0.393457	0.147	0.487	2.29e-05	11
NBPF19	4.35e-21	0.389504	0.198	0.623	8.71e-18	11
RIPK2	5.42e-09	0.38587	0.195	0.545	1.08e-05	11
ZC3HAV1	1.23e-14	0.385779	0.372	0.797	2.46e-11	11
GPR84	2.67e-11	0.384488	0.139	0.476	5.34e-08	11
MIR4435-2HG	8.01e-08	0.382919	0.233	0.594	0.000160178	11
EIF4A3	3.21e-13	0.369728	0.386	0.817	6.41e-10	11
CDA	8e-12	0.36704	0.13	0.432	1.6e-08	11
SNAPC1	5.57e-15	0.36637	0.106	0.498	1.11e-11	11
HSPA1B	3.99e-20	0.356625	0.26	0.696	7.97e-17	11
PLCG2	2.27e-11	0.354679	0.381	0.819	4.53e-08	11
GPR65	1.28e-12	0.34787	0.301	0.698	2.55e-09	11
MLKL	1.3e-25	0.336702	0.15	0.575	2.6e-22	11
U2AF1	1.4e-10	0.334427	0.159	0.536	2.8e-07	11
OGFRL1	7.64e-21	0.326287	0.162	0.58	1.53e-17	11
HIST1H2BC	8.83e-14	0.326271	0.133	0.495	1.77e-10	11
INSIG1	9.73e-18	0.324968	0.26	0.681	1.95e-14	11
NFKBID	3.3e-16	0.31853	0.271	0.689	6.6e-13	11
LILRA5	0.0096873	0.317776	0.201	0.374	1	11
APOBEC3A	2.51e-10	0.312895	0.451	0.472	5.01e-07	11
LAMP3	5.02e-20	0.305939	0.15	0.556	1e-16	11
CD69	1.43e-09	0.301373	0.448	0.837	2.86e-06	11
FAM46A	9.35e-17	0.295753	0.162	0.562	1.87e-13	11
NUB1	7.2e-31	0.292087	0.26	0.752	1.44e-27	11
HBB	0.000198099	0.291515	0.1	0.287	0.396199	11
CDC42EP2	3.06e-15	0.283254	0.136	0.48	6.12e-12	11
C5AR2	0.000412532	0.278377	0.109	0.383	0.825064	11
LINC00309	3.67e-30	0.276095	0.124	0.523	7.33e-27	11
LAMB3	8.08e-08	0.271008	0.109	0.404	0.000161659	11
RNASE1	1.3e-173	2.70724	0.916	0.316	2.61e-170	12
C1QC	1.88e-140	2.43553	0.883	0.336	3.76e-137	12
C1QA	4.88e-124	2.40178	0.85	0.316	9.75e-121	12
C1QB	8.9e-123	2.30552	0.85	0.317	1.78e-119	12
MMP12	3.77e-61	2.23044	0.664	0.238	7.53e-58	12
CTSL	4.77e-130	2.10622	0.925	0.462	9.54e-127	12
CTSB	9.98e-152	2.02473	0.994	0.617	2e-148	12
CTSD	2.31e-142	2.01235	0.967	0.76	4.62e-139	12
APOE	2.28e-58	2.00692	0.679	0.301	4.56e-55	12
APOC1	1.02e-62	1.79674	0.685	0.25	2.05e-59	12
MMP9	4.49e-127	1.77048	0.889	0.509	8.98e-124	12
ACP5	1.05e-127	1.76476	0.94	0.531	2.09e-124	12
PLA2G7	2.26e-157	1.7637	0.919	0.337	4.53e-154	12
LGMN	8.24e-122	1.74874	0.94	0.504	1.65e-118	12
FCGR3A	1.91e-133	1.7444	0.898	0.394	3.83e-130	12
GPNMB	3.62e-136	1.73744	0.865	0.361	7.23e-133	12
PSAP	3.28e-139	1.63496	0.985	0.655	6.56e-136	12
CD68	5.48e-122	1.63331	0.967	0.588	1.1e-118	12
TMEM176B	3.69e-144	1.6308	0.925	0.322	7.38e-141	12
CCL18	1.1e-34	1.63049	0.586	0.241	2.19e-31	12
CREG1	2.15e-142	1.6105	0.946	0.533	4.31e-139	12
FPR3	1.16e-150	1.5777	0.919	0.385	2.32e-147	12
MAFB	4.12e-122	1.56288	0.916	0.529	8.24e-119	12
CD14	7.25e-122	1.54656	0.946	0.45	1.45e-118	12
FTL	4.25e-166	1.5442	1	0.98	8.5e-163	12
PLD3	7.95e-144	1.52996	0.943	0.561	1.59e-140	12
MMP14	2.45e-154	1.4914	0.925	0.38	4.91e-151	12
FCGR2A	7.43e-122	1.49078	0.973	0.506	1.49e-118	12
TGFBI	3.34e-101	1.42628	0.925	0.515	6.68e-98	12
FCER1G	1.73e-121	1.42016	0.985	0.6	3.45e-118	12
LYZ	3.56e-110	1.41721	0.994	0.625	7.11e-107	12
SLCO2B1	8.87e-182	1.39006	0.919	0.322	1.77e-178	12
TMEM176A	1.38e-144	1.38608	0.904	0.302	2.75e-141	12
CD163	1.25e-141	1.36446	0.895	0.347	2.51e-138	12
GLUL	2.16e-108	1.35356	0.973	0.574	4.32e-105	12
ASAH1	7.52e-111	1.35306	0.943	0.563	1.5e-107	12
MS4A7	2.02e-107	1.32842	0.916	0.497	4.04e-104	12
C5AR1	3.43e-116	1.28513	0.937	0.384	6.86e-113	12
PMP22	7.47e-116	1.27767	0.877	0.302	1.49e-112	12
LGALS3	2.4e-91	1.2604	0.967	0.72	4.8e-88	12
FAM26F	3.01e-126	1.2542	0.922	0.427	6.02e-123	12
SEPP1	1.49e-139	1.23514	0.769	0.219	2.97e-136	12
MS4A4A	1.93e-92	1.22398	0.829	0.295	3.86e-89	12
S100A11	1.49e-107	1.2213	0.991	0.912	2.98e-104	12
CXCL1	1.37e-67	1.21141	0.781	0.415	2.74e-64	12
CCL8	2.59e-69	1.20159	0.784	0.484	5.18e-66	12
CXCL16	5.02e-98	1.1947	0.904	0.519	1e-94	12
CD63	6.37e-87	1.18889	0.952	0.761	1.27e-83	12
CTSH	2.7e-104	1.18091	0.955	0.552	5.4e-101	12
CCL4	2.06e-72	1.1711	0.955	0.715	4.12e-69	12
CTSZ	5.72e-70	1.15862	0.934	0.695	1.14e-66	12
SERPING1	3.59e-146	1.15291	0.937	0.493	7.19e-143	12
TTYH3	6.09e-133	1.1372	0.91	0.455	1.22e-129	12
SPP1	6.42e-15	1.1368	0.48	0.197	1.28e-11	12
MMP19	3.67e-110	1.13311	0.853	0.336	7.34e-107	12
IFI27	1.99e-71	1.13286	0.841	0.523	3.97e-68	12
IFI6	3.85e-93	1.12054	0.955	0.71	7.7e-90	12
MARCKS	7.04e-89	1.09751	0.946	0.592	1.41e-85	12
MSR1	3.8e-47	1.07981	0.652	0.212	7.59e-44	12
IL7R	2.14e-76	1.07493	0.916	0.522	4.28e-73	12
PILRA	3.72e-125	1.0478	0.931	0.492	7.44e-122	12
DAB2	1.79e-115	1.04751	0.871	0.442	3.58e-112	12
CCR1	2.64e-103	1.02907	0.88	0.529	5.28e-100	12
CSF1R	1.46e-121	1.00948	0.913	0.427	2.91e-118	12
LILRB2	7.19e-101	1.00699	0.928	0.551	1.44e-97	12
FGL2	3.73e-84	1.00173	0.916	0.546	7.47e-81	12
MS4A6A	1.32e-42	0.997375	0.754	0.358	2.64e-39	12
IFITM3	6.71e-76	0.989506	0.952	0.569	1.34e-72	12
SPI1	1.69e-89	0.988856	0.934	0.531	3.37e-86	12
OLFML2B	1.82e-174	0.974226	0.892	0.308	3.64e-171	12
SIRPA	1.69e-118	0.970813	0.913	0.519	3.39e-115	12
TCN2	1.53e-136	0.970618	0.883	0.365	3.06e-133	12
CST3	7.57e-83	0.961238	0.985	0.641	1.51e-79	12
ANXA2	1.18e-69	0.960581	0.979	0.801	2.36e-66	12
RGL1	9.39e-140	0.958719	0.901	0.481	1.88e-136	12
SDS	1.1e-14	0.956899	0.538	0.195	2.2e-11	12
HLA-DRA	7.16e-90	0.949366	0.988	0.853	1.43e-86	12
CXCL9	5.74e-101	0.94684	0.838	0.579	1.15e-97	12
C2	8.16e-151	0.942966	0.829	0.288	1.63e-147	12
AIF1	7.75e-54	0.912093	0.874	0.518	1.55e-50	12
LHFPL2	3.38e-143	0.912015	0.886	0.441	6.76e-140	12
IER3	4.08e-54	0.90867	0.931	0.654	8.16e-51	12
SDC2	5.7e-101	0.906433	0.829	0.306	1.14e-97	12
MT1G	2e-33	0.90632	0.589	0.252	4e-30	12
CSTB	2.9e-53	0.900096	0.949	0.794	5.8e-50	12
C3AR1	1.94e-72	0.898809	0.841	0.481	3.89e-69	12
CD300E	1.31e-87	0.898779	0.886	0.387	2.63e-84	12
LILRA1	2.09e-115	0.8967	0.889	0.372	4.19e-112	12
HLA-DRB1	1.11e-77	0.885388	0.973	0.857	2.21e-74	12
SLC16A10	1.81e-85	0.884623	0.766	0.279	3.62e-82	12
KCTD12	2.36e-91	0.884338	0.868	0.481	4.72e-88	12
IGSF6	2.39e-83	0.876499	0.904	0.563	4.78e-80	12
PVRL2	2.38e-110	0.87401	0.895	0.434	4.76e-107	12
C15orf48	4.88e-82	0.871832	0.961	0.514	9.76e-79	12
LPAR6	5.07e-84	0.855835	0.859	0.534	1.01e-80	12
SGK1	1.39e-47	0.853717	0.841	0.582	2.78e-44	12
NAIP	4.84e-112	0.853032	0.901	0.542	9.69e-109	12
LAIR1	6.79e-42	0.8529	0.775	0.475	1.36e-38	12
DMXL2	1.98e-109	0.852641	0.877	0.349	3.95e-106	12
VMO1	4.47e-44	0.850896	0.667	0.304	8.94e-41	12
IL4I1	4.23e-98	0.845787	0.919	0.517	8.46e-95	12
CD86	4.62e-71	0.845042	0.871	0.466	9.23e-68	12
ADAMDEC1	8.59e-155	0.844924	0.853	0.365	1.72e-151	12
MRC1	4.13e-42	0.844383	0.682	0.314	8.26e-39	12
IDO1	3.02e-100	0.839184	0.901	0.569	6.05e-97	12
CCL3	4.46e-64	0.837612	0.943	0.625	8.92e-61	12
LGALS1	6.87e-55	0.834964	0.925	0.715	1.37e-51	12
SLC11A1	7.5e-58	0.829601	0.817	0.4	1.5e-54	12
ABCA1	6.27e-29	0.822382	0.691	0.42	1.25e-25	12
NCF2	7.27e-90	0.820649	0.91	0.486	1.45e-86	12
STAB1	1.21e-88	0.806703	0.823	0.462	2.42e-85	12
HLA-DQB1	1.55e-52	0.805113	0.976	0.807	3.1e-49	12
CD74	5.17e-71	0.804951	0.994	0.918	1.03e-67	12
RAB31	2.85e-75	0.78674	0.883	0.476	5.7e-72	12
CTSC	1.66e-38	0.782432	0.853	0.736	3.32e-35	12
LIPA	3.28e-24	0.7785	0.655	0.456	6.56e-21	12
PTAFR	8.18e-113	0.769282	0.877	0.464	1.64e-109	12
MXD1	2.62e-46	0.763781	0.856	0.593	5.24e-43	12
LILRB4	6.03e-77	0.76105	0.913	0.423	1.21e-73	12
SIGLEC1	8e-144	0.757713	0.889	0.386	1.6e-140	12
RHOB	1.63e-29	0.753222	0.817	0.628	3.27e-26	12
CYBB	2.19e-35	0.752853	0.802	0.462	4.38e-32	12
SYNGR2	1.93e-50	0.752731	0.865	0.541	3.85e-47	12
TFRC	9.58e-11	0.751654	0.703	0.601	1.92e-07	12
PLTP	5.61e-30	0.750903	0.628	0.416	1.12e-26	12
ZFP36L1	3.15e-27	0.748446	0.874	0.74	6.3e-24	12
SLC7A7	6.92e-110	0.741532	0.874	0.406	1.38e-106	12
SLC40A1	1.84e-55	0.738766	0.694	0.385	3.69e-52	12
HLA-DPA1	2.34e-58	0.736508	0.985	0.831	4.68e-55	12
FCGR2B	1.11e-73	0.73293	0.847	0.447	2.23e-70	12
ADAP2	3.92e-107	0.724427	0.835	0.38	7.84e-104	12
CD59	1.22e-56	0.721683	0.856	0.589	2.44e-53	12
SLC31A2	3.04e-92	0.72151	0.85	0.452	6.09e-89	12
NUPR1	2.57e-98	0.717884	0.787	0.492	5.14e-95	12
NRP2	1.39e-95	0.715845	0.82	0.435	2.78e-92	12
NPL	1.29e-99	0.715312	0.829	0.475	2.59e-96	12
GLA	9.71e-63	0.711932	0.889	0.613	1.94e-59	12
BASP1	1.5e-55	0.709618	0.907	0.654	3e-52	12
APLP2	1.18e-48	0.708231	0.883	0.572	2.37e-45	12
CXCL3	1.55e-27	0.706258	0.673	0.348	3.1e-24	12
ENG	1.1e-90	0.702555	0.844	0.514	2.2e-87	12
[truncated: 1,936 more rows]
