# Supplementary material for: PD-L1 and ICOSL discriminate human Secretory and Helper dendritic cells in cancer, allergy and autoimmunity
Source: Nat Commun. 2022 Apr 13;13:1983. doi: 10.1038/s41467-022-29516-w (PMC9008048; doi:10.1038/s41467-022-29516-w)
Supplement: Supplementary file 13 — Supplementary Data 10 [file 41467_2022_29516_MOESM13_ESM.xlsx]

## Sheet: Sheet1
ScRNAseq_HNSCC: DEG per cluster_filtered L2FC>1 and padj <0.05
0	1	2	3	4	5	6	7	8	9	10	11	12	13	14	15	16	17	18	19	20	21	22	23
CCL2	GZMB	S100A9	RTKN2	ZFP36L2	GZMK	FOXP3	HLA-DRA	MZB1	MS4A1	CCL5	NAMPT	SLCO2B1		MLPH	CXCL13	GZMB	KLRD1	KRT6A	HBA1	FSCN1	MT1E	CNN3	CPVL
CCL3	SOX4	S100A8	IL32	IL7R	GZMA	LAIR2	HLA-DPB1	FKBP11	BANK1	GNLY	CXCL8	RNASE1		KIT	CD3D	SOX4	GNLY	SFN	HBA2	LAMP3	S100A2	IGFBP7	HLA-DPB1
INHBA	TCF4	FCN1	SYNE2		CCL5	CTLA4	HLA-DPA1	DERL3	CD79A	CD7	SOD2	FTL		CTTNBP2	AC092580.4	CCDC50	NKG7	S100A2	HBB	IDO1	TYMS	IFITM3	CST3
CCL3L3	PPP1R14B	S100A12	TRBC1		CST7	IL32	HLA-DRB1	SSR4	TNFRSF13B	KLRD1	G0S2	PLA2G7		HPGDS	CD3G	IRF7	KLRF1	KRT17		TVP23A	CDC20	COL4A2	HLA-DPA1
TIMP1	IRF7	VCAN			CD3D	ICOS	CST3	PRDX4	HLA-DQA1	NKG7	CSF3R	MMP14		MAOB	CD2	IL3RA	CTSW	KRT5		TXN	RRM2	FN1	HLA-DQB1
APOBEC3A	TSPAN13	IL1B			CD3G	MAF	CD74	CD79A	MEF2C	AC092580.4	PLEK	CTSB		TPSB2	TRAC	IRF8	XCL2	IFI27		GPR157	CDK1	GNG11	HLA-DRB1
CCL8	LILRA4	SOD2			APOBEC3G	CD27	HLA-DQA1	SEC11C	POU2F2	ZFP36L2	SLC25A37	FPR3		KRT1	ITM2A	PPP1R14B	PRF1	PERP		CD274	CKS1B	COL6A2	HLA-DQA1
PTGS2	LDLRAD4	NLRP3			NKG7	BATF	HLA-DQB1	XBP1	TNFRSF13C	CTSW	IL1RN	SERPING1		TIMP3	DUSP4	PLD4	HOPX	GSTP1		BASP1	TUBA1C	NNMT	CD74
CCL4	GPR183	NAMPT			CD8A	TNFRSF4	LYZ	IGHG2	VPREB3	TRGC2	S100A9	TMEM176A		TPSAB1	CD7	CLIC3	TRDC	CSTA		TSPAN33	BIRC5	WBP5	CCND1
CTSL	PLD4	IL1RN			TRBC2	CD7	ALDH2	IGHG1	AL928768.3	GZMA	NFKBIA	TMEM176B		GATA2	IFNG	PLAC8	CD7	S100A16		BIRC3	GSTP1	CYR61	WDFY4
CCL4L2	IRF8	PLEK			GZMH	TNFRSF18	CTSH	IGHG3		PRF1	FCGR2A	PLD3		CLU	LAG3	LILRA4	GZMA	S100A11		NRP2	CACYBP	S100A13	HLA-DRA
C15orf48	SPIB	PLAUR			CD8B	TIGIT	CLEC10A	IGKC		IL7R	S100A8	CREG1		RAB27B	GZMA	ITM2C	CCL5	FABP5		DAPP1	ASPM	CALD1	C1orf54
IL1B	HSP90B1	LYZ			GIMAP7	SPOCK2	SPI1	IGHG4		TRDC	BCL2A1	CTSD		HPGD	PRF1	SERPINF1	CST7	S100A8		CSF2RA	CENPF	PTRF	LYZ
EREG	PLAC8	BCL2A1			TUBA4A	TRAC	CPVL	JCHAIN			TREM1	CD163		HDC	CCL5	PTPRS	XCL1	TUBA1C		CCR7	KIAA0101	CAV1	CXCL9
CXCL2	IL3RA	OLR1			IFNG	CD2	FGL2	IGLV1-40			HCAR3	C1QC		AKAP12	NKG7	CYB561A3	CD247	S100A9		CD40	STMN1	IGFBP4	RAB32
PLAUR	NR4A3	EREG			TNFSF9	CD3D	GSN	IGLC3			AQP9	SEPP1		C1orf186	CD8A	TCL1A	MATK	HSPB1		RASSF4	HIST1H4C	CTGF	PPA1
CD300E	CCDC50				CRTAM	LCK	AIF1	IGHA2			IFIT2	PSAP		NTRK1			KLRC1	GJB2		NUB1	CCNB1	ARHGAP29	NAAA
IER3	SEC61B					CD3E	PPA1	IGLL5			IER3	GPNMB		LTC4S			APOBEC3G	IMPA2		EBI3		SPARC	GSTP1
IL1RN	SCT					TRBC2	S100B	IGLC2			PPIF	FCGR3A		MS4A2			AC092580.4	CSTB		POGLUT1		TIMP3	DNASE1L3
SOD2	GRASP					TNFRSF9	AXL	IGLV6-57			IL1B	TTYH3		PTGS1			IL2RB	C19orf33		PPA1		A2M	SERPINB1
CXCL8	RAB11FIP1					CLEC2D	RP11-1143G9.4	IGHA1			GLUL	CTSL		VWA5A			GZMH	RBP1		PVRL2		LHFP	S100A10
TNF	CLIC3					AC133644.2	SERPINB1	IGHGP			FOS	ACP5		SLC45A3			CRTAM	TUBB6		CCL19		SELM	TXN
LILRB2	SLC15A4					MAGEH1	FCER1A	IGLC7			FPR1	MMP9		CPA3			IFNG	ADIRF		CCL22		PDLIM1	IDO1
VEGFA	C12orf75					IL2RA	C1QB	IGLV2-14			ITGAX	FAM26F		CLNK			CMC1	JUP		MARCKS		PRKCDBP	SHTN1
LYZ	TXN						C1QC				OSM	PILRA		GCSAML				TMEM54		MAP3K13		MMP2	BATF3
CD14	SMPD3						CXCL9				ADM	C1QA		NTM				GJB6		IL4I1		C1R	RAB7B
IDO1	STMN1						C1QA				MNDA	C1QB		PLAT				CA2		MARCKSL1		PDLIM3	WARS
FCER1G	ITM2C										GK	MAFB		CD9				ANXA1		TNFAIP2		HSPG2	CLEC9A
SERPINA1	APP										IFIT3	CD68		TSC22D1				SDC1		ALDH2		RHOB	IRF8
TNIP3	DUSP5										FFAR2	CD14		EXD3				ANXA2		TRAF1		ACTN1	ID2
IFITM3	SERPINF1										HCAR2	FCGR2A		SLC18A2				LAD1		ZBTB10		COX7A1	LGALS2
FTL	IRF4										C15orf48	LGMN		APOE				AQP3		RAB9A		ID3	CPNE3
CTSB	HERPUD1										SERPINA1	CSF1R		IL1RL1				TACSTD2		MGLL		CLU	S100B
FCN1	UGCG										TNFAIP6	FCER1G		PTRF				EMP2		CLIC2		PMP22
MS4A7	LILRB4										ICAM1	C5AR1		MAST4				BCYRN1		ANXA6		PTMS
CEBPB	LINC00996										EGR1	PMP22		RP11-354E11.2				CXCL14		CD86		HSPB1
FGL2	ALOX5AP										CCL3L3	DAB2		ALOX5				KLK10		RAMP1		CD9
ETS2	PTPRS										RP11-670E13.6	ASAH1		CTSG				PHLDA2		CD74		SERPING1
PPIF	CYB561A3										CLEC7A	LYZ		FCER1A				CRABP2		GSN		CD63
IL1A	MAP1A										CEBPB	MMP19		GALNT6				CD24		DUSP5		CRIP2
MARCKS	CLEC4C										MXD1	GLUL		LAT				CARHSP1		LGALS1		TSC22D1
AIF1	PMEPA1										GADD45B	S100A11		PLPP1				ODC1		HLA-DQA1		CD59
PSAP	MIR155HG										SLC2A3	MS4A7		GRAP2				KRT10		HLA-DRA		THBS1
FCGR2A	BCL11A										SLPI	CTSH		ANXA1				DSC2		CD83		MGP
TNFAIP6	TRAF4										ACSL1	CCR1		LGALS3				LYPD3		ETV3		C11orf96
CXCL10	C12orf45										FCGR3B	TGFBI		TNFSF10				MT1E		ID2		HES1
CXCL3	CD2AP										FPR2	LILRB2		NSMCE1				TGM1		LAD1		YBX3
ISG15	FCHSD2										IFITM3	CXCL16		ITM2C						CD70		NBL1
MT2A	EGLN3										RSAD2	IFI6		FAM46A						TBC1D4		AEBP1
IL6	GAS6										PTGS2	MS4A4A		LMO4						MTHFD2		MYL9
CCL7	RUBCN										LST1	LGALS3		CD69						REL		CRIM1
CXCL1	PTCRA										PHACTR1	MARCKS		CD63						SOCS2		NGFRAP1
CXCL5	CD83										RP11-467L13.7	CD63		SMYD3						CST7		KLF2
CCL20	ID2										NCF2	FGL2		AHR						MIR155HG		HTRA1
											HIF1A	IL7R		DUSP6						SYNGR2		ID1
											C5AR1	CCL4		ALDH1A1						NFKB1		LGALS1
											ETS2	IFI27		SOCS1						HLA-DPB1		S100A16
											TRIB1	CTSZ		LEO1						FAM49A		COL6A3
											IL1R2	CCL8		TPSD1						PTMS		DSTN
											ZFP36L1	CXCL1		HSPA5						HLA-DPA1		ADIRF
											CXCR2	APOC1		LMNA						CXCL9		TFPI
											TNFAIP2	MMP12		CTSD						HLA-DRB1		ANGPT2
											PI3	APOE		AREG						TNFSF9		CEBPD
											TLR2	MSR1		ADCYAP1						SERPINB1		AKAP12
											CSF2RB	CCL18		RGS13						TMEM176B		RAMP2
											CMTM2	SPP1								GSTP1		C1S
											CXCL1									HSPB1		DCN
											IGSF6									GADD45A		MDK
											PELI1									TMEM176A		APP
											CCR1									PLA2G16		MAP1B
											PLAU									KIF2A		TPM1
											TAGAP									CSTA		MCAM
											BCL6									CCL17		CCDC80
											LUCAT1									ISG15		FGF7
																						FHL1
																						PLA2G2A
																						MFGE8
																						C10orf10
																						PRRX1
																						PDPN
																						FBLN1
																						COL1A2
																						MT2A
																						DIO2
																						RARRES2
																						NUPR1
																						PRELP
																						EMP2
																						TM4SF1
																						TAGLN
																						EGFL7
																						COL1A1
																						COL15A1
																						TPM2
																						HYAL2
																						IGFBP5
																						EFEMP1
																						COL3A1
																						MMRN1
																						LGALS3BP
																						RGS16
																						PPFIBP1
																						CCND1
																						CTSK
																						RND3
																						SPARCL1
																						ENG
																						C8orf4
																						SPRY1
