# Supplementary material for: PD-L1 and ICOSL discriminate human Secretory and Helper dendritic cells in cancer, allergy and autoimmunity
Source: Nat Commun. 2022 Apr 13;13:1983. doi: 10.1038/s41467-022-29516-w (PMC9008048; doi:10.1038/s41467-022-29516-w)
Supplement: Supplementary file 14 — Supplementary Data 11 [file 41467_2022_29516_MOESM14_ESM.xlsx]

## Sheet: Sheet1
Antibodies and Panels list for samples phenotyping and/or sorting
PANELS	Main Figures	Number of samples for cancer patients			Dye	Marker	Brand	Clone	Ref	Lot	Dilution (1/value)	Panel
T cells	1, S1	22			FITC	CD14	BD	M5E2	555397	3163943	80	Myeloid cells
Myeloid cells	1, S2	22			PerCP eFluor 710	PDL1	Ebiosciences	MIH1	46-5983-42	E151400-105	80	Myeloid cells
CD141 panel	S2B	6			APC	ICOSL	R&D	136726	FAB165A	AALD0216031	20	Myeloid cells
CD15 panel	S2C	3			Alexa-700	CD3	BD	UCHT1	557943	6043535	40	Myeloid cells
Bulk RNAseq sorting	4, S7	9 (6 Tumor + 3 Blood)			Alexa-700	CD19	BD	HIB19	557921	7045883	40	Myeloid cells
ScRNAseq sorting HNSCC	6, S10	3 (2 tumor + 1 juxta)			Alexa-700	CD56	BD	B159	557919	6126945	40	Myeloid cells
CITEseq ADT staining	6, S11	3 (2 tumor + 1 juxta)			APC-Cy7	CD45	BD	2D1	557833	5271696	20	Myeloid cells
ScRNAseq sorting Breast	8, S14	1			BV605	CD83	BD	HB15e	740420	6155784	40	Myeloid cells
Pure cDC2 sorting	3, S5	na			BV650	CD123	BD	7G3	563405	6095619	100	Myeloid cells
					PE	B7H3	Biolegend	MIH42	351004	B191890	160	Myeloid cells
					PECF594	CD11c	BD	B-ly6	562393	4127693	100	Myeloid cells
					PC7	CD1c/BDCA1	Biolegend	L161	331516	B189320	300	Myeloid cells
					BUV395	HLA-DR	BD	G 46-6	564040	7030621	20	Myeloid cells
					BUV737	CD86	BD	2331 (FUN-1)	564428	6123528	40	Myeloid cells
					BV785	CD15	Biolegend	W6D3	323043	B246887	80	CD15 panel
					Qdot 605	CD14	Life technology	TuK4	Q10013	1719149	2000	CD141 panel
					BV711	HLA-DR	Biolegend	L243	307643	B221994	150	CD141 panel
					Alexa 700	CD3	BD	UCHT1	557943	6043535	40	CD141 panel
					Alexa 700	CD19	BD	HIB19	557921	7045883	40	CD141 panel
					Alexa 700	CD56	BD	B159	557919	6126945	40	CD141 panel
					APCCy7	CD45	BD	2D1	557833	5271696	20	CD141 panel
					APC	CD141	Miltenyi	AD5-14H12	130-113-876	B155625	100	CD141 panel
					PC5	CD1a	BD	HI149	555808	35647	25	CD141 panel
					PC7	CD11c	Biolegend	Bu15	337216	B224435	100	CD141 panel
					PE	BDCA-1	Biolegend	L161	331506	B155796	300	CD141 panel
					Fluo 650NC	CD123	eBiosciences	6H6	95-1239-42	E10545-1633	50	CD141 panel
					FITC	Langerin	Miltenyi	MB22-9F5	130-098-349	5131121265	10	CD141 panel
					BV570	CD45	Biolegend	HI30	304033	B156208	60	Bulk RNAseq sorting
					FITC	CD14	Biolegend	10.1	555527	2359722	80	Bulk RNAseq sorting
					APC-eFluor780	HLA-DR	Ebiosciences	LN3	47-9956-42	E11367-1633	150	Bulk RNAseq sorting
					Alexa-700	CD3	BD	UCHT1	557943	6043535	40	Bulk RNAseq sorting
					Alexa-700	CD19	BD	HIB19	557921	5226800	40	Bulk RNAseq sorting
					Alexa-700	CD56	BD	B159	557919	6126945	40	Bulk RNAseq sorting
					PECy5	CD11c	BD	B-ly6	551077	3192777	20	Bulk RNAseq sorting
					BV650	CD123	BD	7G3	563405	6095619	100	Bulk RNAseq sorting
					PE	CD1c/BDCA1	Biolegend	L161	331506	B155796	300	Bulk RNAseq sorting
					APC	FceR1	Ebiosciences	AER-37	17-5899-42	E12842-104	40	Bulk RNAseq sorting
					FITC	TCRgd	BD	11F2	347903	5327683	50	T cells
					PerCP 5.5	TCRVa7.2	Biolegend	3C10	351710	B189338	100	T cells
					APC	ICOS	Ebiosciences	ISA-3	17-9948-42	E12287-1639	20	T cells
					Alexa700	CD3	Biolegend	UCHT1	300424	B216765	50	T cells
					APC Vio770	CD57	Miltenyi	TB03	130-104-197	5160407209	100	T cells
					BV510	TCR Va24	Biolegend	6B11	342918	B209298	40	T cells
					BV605	CD27	Biolegend	O323	302830	B202175	200	T cells
					BV650	CD127	Biolegend	A019D5	351326	B191728	80	T cells
					BV711	PD1	Biolegend	EH12.2H7	329928	B196373	50	T cells
					BV785	CD161	Biolegend	HP-3G10	339930	B215693	20	T cells
					PE	CD25	BD	M-A251	555432	6040885	40	T cells
					PE TX	CD4	Invitrogen	S3.5	MHCD0417	1576408A	500	T cells
					PC5	CD8b	Coulter	2ST8.5H7	6607109	7623012	67	T cells
					PC7	CD45RA	Ebiosciences	HI100	25-0458-42	E09825-1638	500	T cells
					FITC	CD14	BD Biosciences	M5E2	555397	6263655	80	ScRNAseq sorting HNSCC
					PerCPCy5.5	CD123	BD Biosciences	7G3	560904	7208636	40	ScRNAseq sorting HNSCC
					APC	CD19	Biolegend	HIB19	302211	B245676	40	ScRNAseq sorting HNSCC
					APC	CD56	Biolegend	HCD56	318309	B235382	40	ScRNAseq sorting HNSCC
					Alexa-700	CD3	BD Biosciences	UCHT1	557943	7052530	40	ScRNAseq sorting HNSCC
					APC-Cy7	CD45	BD Biosciences	2D1	557833	5271696	20	ScRNAseq sorting HNSCC
					BV421	CD235a	BD Biosciences	GA-R2 (HIR2)	562938	8201995	15	ScRNAseq sorting HNSCC
					BV711	HLA-DR	Biolegend	L243	307644	B221994	40	ScRNAseq sorting HNSCC
					PECF594	CD11c	BD Biosciences	B-ly6	562393	4127693	100	ScRNAseq sorting HNSCC
					na	TOTALSEQ-A ANTIBODY ANTI-CD4	Biolegend	RPA-T4	300563	B268766	1µg per 1-2 million cells (as per 10X Genomics protocole)	CITEseq
					na	TOTALSEQ-A ANTIBODY ANTI-CD8	Biolegend	SK1	344751	B260214	1µg per 1-2 million cells (as per 10X Genomics protocole)	CITEseq
					na	TOTALSEQ-A ANTIBODY ANTI-TCRgd	Biolegend	B1	331229	B260353	1µg per 1-2 million cells (as per 10X Genomics protocole)	CITEseq
					na	TOTALSEQ-A ANTIBODY ANTI-CD25	Biolegend	BC96	302643	B269310	1µg per 1-2 million cells (as per 10X Genomics protocole)	CITEseq
					na	TOTALSEQ-A ANTIBODY ANTI-CD103	Biolegend	Ber-ACT8	350231	B263617	1µg per 1-2 million cells (as per 10X Genomics protocole)	CITEseq
					na	TOTALSEQ-A ANTIBODY ANTI-CD27	Biolegend	O323	302847	B263620	1µg per 1-2 million cells (as per 10X Genomics protocole)	CITEseq
					na	TOTALSEQ-A ANTIBODY ANTI-CD15	Biolegend	W6D3	323046	B261038	1µg per 1-2 million cells (as per 10X Genomics protocole)	CITEseq
					na	TOTALSEQ-A ANTIBODY ANTI-CD1c	Biolegend	L161	331539	B259973	1µg per 1-2 million cells (as per 10X Genomics protocole)	CITEseq
					na	TOTALSEQ-A ANTIBODY ANTI-PDL1/CD274	Biolegend	29E2A3	329743	B263612	1µg per 1-2 million cells (as per 10X Genomics protocole)	CITEseq
					na	TOTALSEQ-A ANTIBODY ANTI-ICOSL/CD275	Biolegend	2D3	309413	B263787	1µg per 1-2 million cells (as per 10X Genomics protocole)	CITEseq
					BV570	CD45	Biolegend	HI30	304033	B156208	60	ScRNAseq sorting Breast
					FITC	CD14	Biolegend	10.1	555527	2359722	80	ScRNAseq sorting Breast
					APC-eFluor780	HLA-DR	Ebiosciences	LN3	47-9956-42	E11367-1633	150	ScRNAseq sorting Breast
					APC	CD3	BD	UCHT1	555335	7200698	40	ScRNAseq sorting Breast
					Alexa-700	CD19	BD	HIB19	557921	5226800	40	ScRNAseq sorting Breast
					Alexa-700	CD56	BD	B159	557919	6126945	40	ScRNAseq sorting Breast
					PECy5	CD11c	BD	B-ly6	551077	3192777	20	ScRNAseq sorting Breast
					BV650	CD123	BD	7G3	563405	6095619	100	ScRNAseq sorting Breast
					PE	CD1c/BDCA1	Biolegend	L161	331506	B155796	300	ScRNAseq sorting Breast
					FITC	CD3	BD	HIT3a	555339	8333818	50	Pure cDC2 sorting
					FITC	CD14	Miltenyi	TÜK4	130-080-701	5191023186	50	Pure cDC2 sorting
					FITC	CD16	BD	NKP15	335035	8089995	50	Pure cDC2 sorting
					FITC	CD19	Miltenyi	LT19	130-091-328	5191022444	50	Pure cDC2 sorting
					FITC	CD20	BD	2H7	555622	7313759	50	Pure cDC2 sorting
					FITC	CD56	Biolegend	HCD56	318303	B279065	50	Pure cDC2 sorting
					PECy7	CD11c	Biolegend	Bu15	337216	B289308	10	Pure cDC2 sorting
					eFluor 710	CD1c/BDCA1	Thermofisher	L161	46-0015-52	4336341	50	Pure cDC2 sorting
					BV650	CD123	Biolegend	7G3	306020	B207937	50	Pure cDC2 sorting
					PE	CD141	Miltenyi	REA674	130-110-258	5180706304	50	Pure cDC2 sorting
