# Supplementary material for: PD-L1 and ICOSL discriminate human Secretory and Helper dendritic cells in cancer, allergy and autoimmunity
Source: Nat Commun. 2022 Apr 13;13:1983. doi: 10.1038/s41467-022-29516-w (PMC9008048; doi:10.1038/s41467-022-29516-w)
Supplement: Supplementary file 15 — Supplementary Data 12 [file 41467_2022_29516_MOESM15_ESM.xlsx]

## Sheet: Sheet1
List of 119 genes used for supervised analysis of Innate Receptors
ADGRE5
AGER
AIM2
ASGR1
ASGR2
CD163
CD163L1
CD164
CD180
CD206
CD207
CD209
CD302
CD36
CD68
CD69
CD72
CD79A
CD79B
CD97
CGAS
CIITA
CLEC10A
CLEC11A
CLEC12A
CLEC12B
CLEC14A
CLEC16A
CLEC17A
CLEC18B
CLEC18C
CLEC1A
CLEC1B
CLEC2A
CLEC2B
CLEC2D
CLEC2L
CLEC3A
CLEC3B
CLEC4A
CLEC4C
CLEC4D
CLEC4E
CLEC4F
CLEC4G
CLEC4GP1
CLEC4M
CLEC5A
CLEC6A
CLEC7A
CLEC9A
CLECL1
COLEC12
DDX58
DHX58
FRP1
IFIH1
KLRB1
LY75
MARCO
MBL2
MRC1
MRC2
MSR1
NAIP
NLRC3
NLRC4
NLRC5
NLRP1
NLRP10
NLRP11
NLRP12
NLRP13
NLRP14
NLRP2
NLRP3
NLRP4
NLRP5
NLRP6
NLRP7
NLRP8
NLRP9
NLRX1
NOD1
NOD2
OLR1
P2RX1
P2RX2
P2RX3
P2RX4
P2RX5
P2RX6
P2RX7
SCARA3
SCARA5
SCARB1
SCARB2
SCARF1
SCARF2
SSC4D
SSC5D
STAB1
STAB2
STING1
TLR1
TLR10
TLR2
TLR3
TLR4
TLR5
TLR6
TLR7
TLR8
TLR8-AS1
TLR9
TMEM173
TREM1
TREML1
ZBP1
