# Supplementary material for: PD-L1 and ICOSL discriminate human Secretory and Helper dendritic cells in cancer, allergy and autoimmunity
Source: Nat Commun. 2022 Apr 13;13:1983. doi: 10.1038/s41467-022-29516-w (PMC9008048; doi:10.1038/s41467-022-29516-w)
Supplement: Supplementary file 16 — Supplementary Data 13 [file 41467_2022_29516_MOESM16_ESM.xlsx]

## Sheet: Sheet1
ScRNAseq_HNSCC: ICELLNET IN communication scores
Interactions	7_FROM_0	20_FROM_0	7_FROM_1	20_FROM_1	7_FROM_2	20_FROM_2	7_FROM_3	20_FROM_3	7_FROM_4	20_FROM_4	7_FROM_5	20_FROM_5	7_FROM_6	20_FROM_6	7_FROM_7	20_FROM_7	7_FROM_8	20_FROM_8	7_FROM_9	20_FROM_9	7_FROM_10	20_FROM_10	7_FROM_11	20_FROM_11	7_FROM_12	20_FROM_12	7_FROM_13	20_FROM_13	7_FROM_14	20_FROM_14	7_FROM_15	20_FROM_15	7_FROM_16	20_FROM_16	7_FROM_17	20_FROM_17	7_FROM_18	20_FROM_18	7_FROM_20	20_FROM_20	7_FROM_21	20_FROM_21	7_FROM_22	20_FROM_22	7_FROM_23	20_FROM_23
AREG / EGFR	0	0	0	0	0	0	0	0	0	0	0	0	0	0	0	0	0	0	0	0	0	0	0	0	0	0	0	0	0	0	0	0	0	0	0	0	0	0	0	0	0	0	0	0	0	0
BMP2 / BMPR1A + ACVR2A	0	0	0	0	0	0	0	0	0	0	0	0	0	0	0	0	0	0	0	0	0	0	0	0	0	0	0	0	0	0	0	0	0	0	0	0	0	0	0	0	0	0	0	0	0	0
BMP2 / BMPR1A + ACVR2B	0	0	0	0	0	0	0	0	0	0	0	0	0	0	0	0	0	0	0	0	0	0	0	0	0	0	0	0	0	0	0	0	0	0	0	0	0	0	0	0	0	0	0	0	0	0
BMP2 / BMPR1A + BMPR2	0	0	0	0	0	0	0	0	0	0	0	0	0	0	0	0	0	0	0	0	0	0	0	0	0	0	0	0	0	0	0	0	0	0	0	0	0	0	0	0	0	0	0	0	0	0
BMP4 / BMPR1A + ACVR2A	0	0	0	0	0	0	0	0	0	0	0	0	0	0	0	0	0	0	0	0	0	0	0	0	0	0	0	0	0	0	0	0	0	0	0	0	0	0	0	0	0	0	0	0	0	0
BMP4 / BMPR1A + ACVR2B	0	0	0	0	0	0	0	0	0	0	0	0	0	0	0	0	0	0	0	0	0	0	0	0	0	0	0	0	0	0	0	0	0	0	0	0	0	0	0	0	0	0	0	0	0	0
BMP4 / BMPR1A + BMPR2	0	0	0	0	0	0	0	0	0	0	0	0	0	0	0	0	0	0	0	0	0	0	0	0	0	0	0	0	0	0	0	0	0	0	0	0	0	0	0	0	0	0	0	0	0	0
BMP6 / ACVR1 + ACVR2A	0	0	0	0	0	0	0	0	0	0	0	0	0	0	0	0	0	0	0	0	0	0	0	0	0	0	0	0	0	0	0	0	0	0	0	0	0	0	0	0	0	0	0	0	0	0
BMP6 / ACVR1 + ACVR2B	0	0	0	0	0	0	0	0	0	0	0	0	0	0	0	0	0	0	0	0	0	0	0	0	0	0	0	0	0	0	0	0	0	0	0	0	0	0	0	0	0	0	0	0	0	0
BMP6 / ACVR1 + BMPR2	0	0	0	0	0	0	0	0	0	0	0	0	0	0	0	0	8.98204	14.9542	0	0	0	0	0	0	0	0	0	0	0	0	0	0	0	0	0	0	0	0	13.3606	22.2441	0	0	31.4677	52.3905	0	0
BMP6 / BMPR1A + ACVR2A	0	0	0	0	0	0	0	0	0	0	0	0	0	0	0	0	0	0	0	0	0	0	0	0	0	0	0	0	0	0	0	0	0	0	0	0	0	0	0	0	0	0	0	0	0	0
BMP6 / BMPR1A + ACVR2B	0	0	0	0	0	0	0	0	0	0	0	0	0	0	0	0	0	0	0	0	0	0	0	0	0	0	0	0	0	0	0	0	0	0	0	0	0	0	0	0	0	0	0	0	0	0
BMP6 / BMPR1A + BMPR2	0	0	0	0	0	0	0	0	0	0	0	0	0	0	0	0	0	0	0	0	0	0	0	0	0	0	0	0	0	0	0	0	0	0	0	0	0	0	0	0	0	0	0	0	0	0
BMP7 / ACVR1 + ACVR2A	0	0	0	0	0	0	0	0	0	0	0	0	0	0	0	0	0	0	0	0	0	0	0	0	0	0	0	0	0	0	0	0	0	0	0	0	0	0	0	0	0	0	0	0	0	0
BMP7 / ACVR1 + ACVR2B	0	0	0	0	0	0	0	0	0	0	0	0	0	0	0	0	0	0	0	0	0	0	0	0	0	0	0	0	0	0	0	0	0	0	0	0	0	0	0	0	0	0	0	0	0	0
BMP7 / ACVR1 + BMPR2	0	0	0	0	0	0	0	0	0	0	0	0	0	0	0	0	0	0	0	0	0	0	0	0	0	0	0	0	28.3341	47.1733	0	0	0	0	0	0	0	0	0	0	0	0	31.4677	52.3905	0	0
BMP7 / BMPR1A + ACVR2A	0	0	0	0	0	0	0	0	0	0	0	0	0	0	0	0	0	0	0	0	0	0	0	0	0	0	0	0	0	0	0	0	0	0	0	0	0	0	0	0	0	0	0	0	0	0
BMP7 / BMPR1A + ACVR2B	0	0	0	0	0	0	0	0	0	0	0	0	0	0	0	0	0	0	0	0	0	0	0	0	0	0	0	0	0	0	0	0	0	0	0	0	0	0	0	0	0	0	0	0	0	0
BMP7 / BMPR1A + BMPR2	0	0	0	0	0	0	0	0	0	0	0	0	0	0	0	0	0	0	0	0	0	0	0	0	0	0	0	0	0	0	0	0	0	0	0	0	0	0	0	0	0	0	0	0	0	0
BMP8B / ACVR1 + ACVR2A	0	0	0	0	0	0	0	0	0	0	0	0	0	0	0	0	0	0	0	0	0	0	0	0	0	0	0	0	0	0	0	0	0	0	0	0	0	0	0	0	0	0	0	0	0	0
BMP8B / ACVR1 + ACVR2B	0	0	0	0	0	0	0	0	0	0	0	0	0	0	0	0	0	0	0	0	0	0	0	0	0	0	0	0	0	0	0	0	0	0	0	0	0	0	0	0	0	0	0	0	0	0
BMP8B / ACVR1 + BMPR2	0	0	0	0	0	0	0	0	0	0	0	0	0	0	0	0	31.4677	52.3905	0	0	0	0	0	0	0	0	0	0	0	0	0	0	0	0	0	0	0	0	0	0	0	0	0	0	0	0
BMP8B / BMPR1A + ACVR2A	0	0	0	0	0	0	0	0	0	0	0	0	0	0	0	0	0	0	0	0	0	0	0	0	0	0	0	0	0	0	0	0	0	0	0	0	0	0	0	0	0	0	0	0	0	0
BMP8B / BMPR1A + ACVR2B	0	0	0	0	0	0	0	0	0	0	0	0	0	0	0	0	0	0	0	0	0	0	0	0	0	0	0	0	0	0	0	0	0	0	0	0	0	0	0	0	0	0	0	0	0	0
BMP8B / BMPR1A + BMPR2	0	0	0	0	0	0	0	0	0	0	0	0	0	0	0	0	0	0	0	0	0	0	0	0	0	0	0	0	0	0	0	0	0	0	0	0	0	0	0	0	0	0	0	0	0	0
BTLA / TNFRSF14	0	0	13.0824	21.0941	0	0	0	0	0	0	0	0	40.1789	64.7845	0	0	5.76027	9.28788	20.1891	32.553	0	0	0	0	0	0	0	0	0	0	58.4134	94.186	0	0	0	0	0	0	47.0315	75.8338	0	0	0	0	46.984	75.7572
C3 / C3AR1	2.20458	1.16275	0	0	0	0	0	0	0	0	0	0	0	0	0	0	0	0	0	0	0	0	2.7784	1.46539	2.83194	1.49363	0	0	0	0	0	0	0	0	0	0	0	0	1.76761	0.932278	0	0	18.9398	9.9893	0	0
C3 / CR2	0	0	0	0	0	0	0	0	0	0	0	0	0	0	0	0	0	0	0	0	0	0	0	0	0	0	0	0	0	0	0	0	0	0	0	0	0	0	0	0	0	0	0	0	0	0
CCL11 / ACKR1	0	0	0	0	0	0	0	0	0	0	0	0	0	0	0	0	0	0	0	0	0	0	0	0	0	0	0	0	0	0	0	0	0	0	0	0	0	0	0	0	0	0	0	0	0	0
CCL11 / ACKR2	0	0	0	0	0	0	0	0	0	0	0	0	0	0	0	0	0	0	0	0	0	0	0	0	0	0	0	0	0	0	0	0	0	0	0	0	0	0	0	0	0	0	0	0	0	0
CCL11 / CCR2	0	0	0	0	0	0	0	0	0	0	0	0	0	0	0	0	0	0	0	0	0	0	0	0	0	0	0	0	0	0	0	0	0	0	0	0	0	0	0	0	0	0	0	0	0	0
CCL11 / CCR5	0	0	0	0	0	0	0	0	0	0	0	0	0	0	0	0	0	0	0	0	0	0	0	0	0	0	0	0	0	0	0	0	0	0	0	0	0	0	0	0	0	0	50.49	0	0	0
CCL11 / CXCR3	0	0	0	0	0	0	0	0	0	0	0	0	0	0	0	0	0	0	0	0	0	0	0	0	0	0	0	0	0	0	0	0	0	0	0	0	0	0	0	0	0	0	13.5179	3.35258	0	0
CCL13 / ACKR1	0	0	0	0	0	0	0	0	0	0	0	0	0	0	0	0	0	0	0	0	0	0	0	0	0	0	0	0	0	0	0	0	0	0	0	0	0	0	0	0	0	0	0	0	0	0
CCL13 / ACKR2	0	0	0	0	0	0	0	0	0	0	0	0	0	0	0	0	0	0	0	0	0	0	0	0	0	0	0	0	0	0	0	0	0	0	0	0	0	0	0	0	0	0	0	0	0	0
CCL13 / CCR2	0	0	0	0	0	0	0	0	0	0	0	0	0	0	0	0	0	0	0	0	0	0	0	0	0	0	0	0	0	0	0	0	0	0	0	0	0	0	0	0	0	0	0	0	0	0
CCL17 / ACKR1	0	0	0	0	0	0	0	0	0	0	0	0	0	0	0	0	0	0	0	0	0	0	0	0	0	0	0	0	0	0	0	0	0	0	0	0	0	0	0	0	0	0	0	0	0	0
CCL17 / ACKR2	0	0	0	0	0	0	0	0	0	0	0	0	0	0	0	0	0	0	0	0	0	0	0	0	0	0	0	0	0	0	0	0	0	0	0	0	0	0	0	0	0	0	0	0	0	0
CCL17 / CCR4	0	0	0	0	0	0	0	0	0	0	0	0	0	0	0	0	0	0	0	0	0	0	0	0	0	0	0	0	0	0	0	0	0	0	0	0	0	0	0	0	0	0	0	0	0	0
CCL18 / CCR8	0	0	0	0	0	0	0	0	0	0	0	0	0	0	0	0	0	0	0	0	0	0	0	0	0	0	0	0	0	0	0	0	0	0	0	0	0	0	0	0	0	0	0	0	0	0
CCL18 / PITPNM3	0	0	0	0	0	0	0	0	0	0	0	0	0	0	0	0	0	0	0	0	0	0	0	0	0	0	0	0	0	0	0	0	0	0	0	0	0	0	0	0	0	0	0	0	0	0
CCL19 / ACKR4	0	0	0	0	0	0	0	0	0	0	0	0	0	0	0	0	0	0	0	0	0	0	0	0	0	0	0	0	0	0	0	0	0	0	0	0	0	0	0	0	0	0	0	0	0	0
CCL19 / CCR7	0.2357	1.09521	0	0	0	0	0	0	0	0	0	0	0	0	1.05616	4.90758	0.111761	0.519314	0	0	0	0	0	0	0	0	0	0	0	0	0	0	0	0	0	0	0	0	21.521	100	0	0	3.41827	15.8834	0	0
CCL19 / CCRL2	0.308203	0.159113	0	0	0	0	0	0	0	0	0	0	0	0	1.38104	0.712975	0.14614	0.0754462	0	0	0	0	0	0	0	0	0	0	0	0	0	0	0	0	0	0	0	0	28.141	14.5281	0	0	4.46975	2.30755	0	0
CCL2 / ACKR1	0	0	0	0	0	0	0	0	0	0	0	0	0	0	0	0	0	0	0	0	0	0	0	0	0	0	0	0	0	0	0	0	0	0	0	0	0	0	0	0	0	0	0	0	0	0
CCL2 / ACKR2	0	0	0	0	0	0	0	0	0	0	0	0	0	0	0	0	0	0	0	0	0	0	0	0	0	0	0	0	0	0	0	0	0	0	0	0	0	0	0	0	0	0	0	0	0	0
CCL2 / CCR2	0	0	0	0	0	0	0	0	0	0	0	0	0	0	0	0	0	0	0	0	0	0	0	0	0	0	0	0	0	0	0	0	0	0	0	0	0	0	0	0	0	0	0	0	0	0
CCL20 / CCR6	19.2368	30.1145	1.99296	3.11989	17.0815	26.7403	2.6932	4.2161	5.3967	8.44832	1.73992	2.72377	6.15017	9.62783	2.51025	3.92969	1.07494	1.68278	0.707001	1.10678	6.44953	10.0965	2.09565	3.28066	6.96148	10.8979	5.38137	8.42431	2.32989	3.64735	4.13377	6.47125	3.12717	4.89545	1.49685	2.34325	2.87116	4.49469	4.56727	7.14987	5.3622	8.39431	1.8533	2.90127	1.23686	1.93625
CCL21 / ACKR4	0	0	0	0	0	0	0	0	0	0	0	0	0	0	0	0	0	0	0	0	0	0	0	0	0	0	0	0	0	0	0	0	0	0	0	0	0	0	0	0	0	0	0	0	0	0
CCL21 / CCR7	0.266456	1.23812	0	0	0	0	0	0	0	0	0	0	0	0	0.216956	1.00811	0.347234	1.61347	0.374746	1.74131	0	0	0.765078	3.55504	0	0	0	0	0.289119	1.34343	0	0	0	0	0.373955	1.73763	1.2344	5.73578	0.336932	1.5656	0	0	21.521	100	0	0
CCL22 / ACKR2	0	0	0	0	0	0	0	0	0	0	0	0	0	0	0	0	0	0	0	0	0	0	0	0	0	0	0	0	0	0	0	0	0	0	0	0	0	0	0	0	0	0	0	0	0	0
CCL22 / CCR4	0	0	0	0	0	0	0	0	0	0	0	0	0	0	0	0	0	0	0	0	0	0	0	0	0	0	0	0	0	0	0	0	0	0	0	0	0	0	0	0	0	0	0	0	0	0
CCL23 / ACKR2	0	0	0	0	0	0	0	0	0	0	0	0	0	0	0	0	0	0	0	0	0	0	0	0	0	0	0	0	0	0	0	0	0	0	0	0	0	0	0	0	0	0	0	0	0	0
CCL23 / CCR1	8.47681	1.64974	0	0	0	0	0	0	0	0	0	0	0	0	0	0	0	0	0	0	0	0	0	0	14.388	2.80017	0	0	0	0	0	0	0	0	0	0	0	0	0	0	0	0	0	0	0	0
CCL23 / FPR2	4.43285	4.2089	0	0	0	0	0	0	0	0	0	0	0	0	0	0	0	0	0	0	0	0	0	0	7.52405	7.14395	0	0	0	0	0	0	0	0	0	0	0	0	0	0	0	0	0	0	0	0
CCL25 / ACKR4	0	0	0	0	0	0	0	0	0	0	0	0	0	0	0	0	0	0	0	0	0	0	0	0	0	0	0	0	0	0	0	0	0	0	0	0	0	0	0	0	0	0	0	0	0	0
CCL28 / CCR10	0	0	0	0	0	0	0	0	0	0	0	0	0	0	0	0	0	0	0	0	0	0	0	0	0	0	0	0	0	0	0	0	0	0	0	0	0	0	0	0	0	0	0	0	0	0
CCL3 / ACKR2	0	0	0	0	0	0	0	0	0	0	0	0	0	0	0	0	0	0	0	0	0	0	0	0	0	0	0	0	0	0	0	0	0	0	0	0	0	0	0	0	0	0	0	0	0	0
CCL3 / CCR1	14.388	2.80017	5.20529	1.01304	10.1444	1.97428	2.5318	0.492733	2.74596	0.534412	3.24585	0.631701	2.92096	0.568471	7.09812	1.38142	2.4747	0.481621	2.05263	0.399477	3.44244	0.669959	7.7402	1.50638	12.0855	2.35205	3.94501	0.767769	3.61185	0.70293	4.88505	0.950717	5.83658	1.1359	4.74717	0.923883	3.42525	0.666613	5.22585	1.01704	3.71464	0.722935	2.10568	0.409802	3.40077	0.661851
CCL3 / CCR5	50.49	0	18.2662	0	35.5983	0	8.8845	0	9.63602	0	11.3902	0	10.2501	0	24.9085	0	8.68414	0	7.20301	0	12.0801	0	27.1617	0	42.41	0	13.8437	0	12.6746	0	17.1425	0	20.4815	0	16.6586	0	12.0198	0	18.3384	0	13.0353	0	7.38917	0	11.9339	0
CCL4 / ACKR2	0	0	0	0	0	0	0	0	0	0	0	0	0	0	0	0	0	0	0	0	0	0	0	0	0	0	0	0	0	0	0	0	0	0	0	0	0	0	0	0	0	0	0	0	0	0
CCL4 / CCR5	49.1519	0	22.56	0	30.2034	0	9.58443	0	9.08013	0	43.8029	0	10.4085	0	26.3113	0	9.33355	0	8.12774	0	24.4155	0	29.3773	0	50.49	0	18.7312	0	18.1038	0	31.7859	0	30.4039	0	41.0666	0	14.2747	0	20.8199	0	8.83654	0	10.3975	0	15.7784	0
CCL5 / ACKR1	0	0	0	0	0	0	0	0	0	0	0	0	0	0	0	0	0	0	0	0	0	0	0	0	0	0	0	0	0	0	0	0	0	0	0	0	0	0	0	0	0	0	0	0	0	0
CCL5 / ACKR2	0	0	0	0	0	0	0	0	0	0	0	0	0	0	0	0	0	0	0	0	0	0	0	0	0	0	0	0	0	0	0	0	0	0	0	0	0	0	0	0	0	0	0	0	0	0
CCL5 / CCR1	1.25295	0.243846	0.468012	0.0910834	0.953868	0.18564	0.870124	0.169342	2.17643	0.423571	14.388	2.80017	0.769314	0.149722	0.892062	0.173611	0.640276	0.124609	1.09435	0.21298	12.8243	2.49584	0.386827	0.0752833	1.447	0.281611	1.61733	0.314762	1.10576	0.215201	9.1445	1.77968	0.902816	0.175704	13.7483	2.67566	1.56114	0.303826	1.97407	0.384189	0.51984	0.10117	0.752893	0.146526	0.352126	0.0685299
CCL5 / CCR5	4.39681	0	1.64233	0	3.34728	0	3.05341	0	7.63744	0	50.49	0	2.69965	0	3.13039	0	2.24684	0	3.84025	0	45.0027	0	1.35744	0	5.07776	0	5.67549	0	3.8803	0	32.0896	0	3.16813	0	48.245	0	5.4783	0	6.92734	0	1.8242	0	2.64203	0	1.23567	0
CCL7 / ACKR2	0	0	0	0	0	0	0	0	0	0	0	0	0	0	0	0	0	0	0	0	0	0	0	0	0	0	0	0	0	0	0	0	0	0	0	0	0	0	0	0	0	0	0	0	0	0
CCL7 / CCR1	14.388	2.80017	0	0	4.24755	0.826649	0	0	0	0	0	0	0	0	0.95027	0.184939	0	0	0	0	0	0	0	0	5.12904	0.998203	0	0	0	0	0	0	1.73078	0.336841	0	0	0	0	0	0	2.23336	0.434652	0	0	0	0
CCL7 / CCR2	0	0	0	0	0	0	0	0	0	0	0	0	0	0	0	0	0	0	0	0	0	0	0	0	0	0	0	0	0	0	0	0	0	0	0	0	0	0	0	0	0	0	0	0	0	0
CCL7 / CCR5	50.49	0	0	0	14.9054	0	0	0	0	0	0	0	0	0	3.33466	0	0	0	0	0	0	0	0	0	17.9987	0	0	0	0	0	0	0	6.07361	0	0	0	0	0	0	0	7.83724	0	0	0	0	0
CCL8 / ACKR2	0	0	0	0	0	0	0	0	0	0	0	0	0	0	0	0	0	0	0	0	0	0	0	0	0	0	0	0	0	0	0	0	0	0	0	0	0	0	0	0	0	0	0	0	0	0
CCL8 / CCR1	11.9098	2.31787	0	0	2.11447	0.411513	0	0	0	0	0	0	0	0	1.47211	0.286499	0.32357	0.0629725	0	0	0	0	0	0	14.388	2.80017	0	0	0	0	0	0	0	0	0	0	2.17899	0.424071	0.469153	0.0913055	0	0	0	0	0	0
CCL8 / CCR2	0	0	0	0	0	0	0	0	0	0	0	0	0	0	0	0	0	0	0	0	0	0	0	0	0	0	0	0	0	0	0	0	0	0	0	0	0	0	0	0	0	0	0	0	0	0
CCL8 / CCR5	41.7936	0	0	0	7.42002	0	0	0	0	0	0	0	0	0	5.16589	0	1.13546	0	0	0	0	0	0	0	50.49	0	0	0	0	0	0	0	0	0	0	0	7.64645	0	1.64634	0	0	0	0	0	0	0
CD209 / ICAM3	5.35561	1.95362	0	0	0	0	0	0	0	0	0	0	0	0	0	0	0	0	0	0	0	0	0	0	38.0488	13.8795	0	0	0	0	0	0	0	0	0	0	0	0	0	0	0	0	0	0	0	0
CD274 / CD80	9.67613	22.3599	0.904157	2.08935	0.932778	2.15549	1.55216	3.58679	0	0	1.5859	3.66474	3.73275	8.62576	5.5492	12.8233	0.881196	2.03629	1.65471	3.82376	1.06166	2.45331	17.4772	40.3868	6.71734	15.5226	0	0	3.02321	6.98613	2.3971	5.5393	0	0	1.9482	4.50196	0.836802	1.93371	43.2745	100	2.5216	5.82698	3.22182	7.44507	2.90674	6.71699
CD274 / PDCD1	2.40365	1.51057	0.224602	0.14115	0.231711	0.145618	0.385573	0.242313	0	0	0.393953	0.247579	0.927254	0.58273	1.37848	0.866301	0.218898	0.137566	0.411048	0.258322	0.263726	0.165738	4.34151	2.72841	1.66866	1.04866	0	0	0.750997	0.471962	0.595465	0.374218	0	0	0.483953	0.304139	0.20787	0.130635	10.7498	6.7557	0.62639	0.393653	0.800332	0.502967	0.722064	0.45378
CD40LG / CD40	0	0	0	0	0	0	5.331	14.1813	37.5917	100	0	0	0	0	0	0	0	0	0	0	5.46611	14.5408	0	0	0	0	0	0	0	0	31.1147	82.7702	0	0	0	0	0	0	0	0	13.7395	36.5492	0	0	0	0
CD48 / CD2	8.06325	4.95088	5.03649	3.09243	7.92504	4.86602	8.21305	5.04286	9.89894	6.07801	10.8097	6.63719	7.75731	4.76304	7.44916	4.57383	1.96224	1.20483	12.3254	7.56787	9.60062	5.89484	3.79029	2.32726	5.35042	3.28519	3.85512	2.36706	7.13803	4.38279	7.92645	4.86689	3.78924	2.32662	10.1984	6.26186	0.88806	0.545274	3.24943	1.99517	4.48631	2.75462	0.647245	0.397413	10.7615	6.60762
CD58 / CD2	9.62746	5.91132	1.28563	0.789383	5.9868	3.67593	5.7186	3.51126	5.75666	3.53462	8.39521	5.15471	12.2208	7.50364	11.2193	6.88869	1.52902	0.938827	7.12797	4.37662	6.64556	4.08041	7.30452	4.48502	8.1628	5.01201	3.75005	2.30255	6.91588	4.24639	9.08264	5.57679	2.71802	1.66888	8.85648	5.43793	2.47446	1.51934	12.3254	7.56787	4.07282	2.50074	3.29395	2.02251	7.57203	4.64927
CD70 / CD27	0	0	0	0	0	0	1.07264	0.870259	0.507217	0.411517	1.17405	0.952534	2.94766	2.39151	0.242334	0.196612	0.897981	0.728554	1.56822	1.27233	0.813839	0.660288	0	0	0	0	1.18695	0.962999	0	0	1.73761	1.40976	0.554429	0.449822	0.23128	0.187643	0	0	5.29813	4.2985	3.33851	2.70862	0	0	0	0
CD72 / CD5	16.2148	15.8406	11.3289	11.0674	5.26866	5.14706	0	0	0	0	0	0	0	0	13.6017	13.2878	0	0	28.7672	28.1032	0	0	0	0	30.3498	29.6493	0	0	6.11004	5.96902	0	0	0	0	5.82107	5.68672	0	0	11.4136	11.1501	0	0	0	0	0	0
CD80 / CD28	0	1.40405	0	0.191467	0	0	0	0	0	0	0	0	0	0.670872	0	2.13436	0	0.127536	0	0.92478	0	0	0	0	0	1.41773	0	0	0	0	0	0	0	0.24273	0	0	0	0	0	4.93213	0	0.30174	0	0	0	0.942398
CD80 / CTLA4	0	1.21202	0	0.16528	0	0	0	0	0	0	0	0	0	0.579117	0	1.84244	0	0.110093	0	0.798298	0	0	0	0	0	1.22383	0	0	0	0	0	0	0	0.209532	0	0	0	0	0	4.25756	0	0.260471	0	0	0	0.813506
CD84 / CD84	7.56029	26.2815	3.42986	11.923	4.97445	17.2924	10.5017	36.5065	9.71879	33.785	17.9788	62.4986	10.2654	35.685	4.63412	16.1094	1.16883	4.06315	2.98303	10.3698	10.2882	35.7643	0	0	16.163	56.1865	1.74133	6.0533	21.527	74.8333	18.9638	65.9228	2.68963	9.34983	5.00803	17.4091	0	0	16.1094	56.0002	3.72126	12.936	0.987548	3.43296	4.66421	16.214
CD86 / CD28	0	2.49543	0	0.401068	0	0.965621	0	0.11343	0	0.0811437	0	0.132829	0	0.197128	0	2.71635	0	0.104218	0	1.09723	0	0.134607	0	0.127362	0	2.67972	0	0.255687	0	0.132368	0	0.248763	0	0.518133	0	0	0	0.521396	0	4.93213	0	0.162726	0	0.0684062	0	1.11281
CD86 / CTLA4	0	2.15413	0	0.346214	0	0.833553	0	0.0979164	0	0.0700457	0	0.114662	0	0.170167	0	2.34483	0	0.0899638	0	0.947159	0	0.116197	0	0.109943	0	2.31321	0	0.220717	0	0.114264	0	0.214739	0	0.447267	0	0	0	0.450084	0	4.25756	0	0.14047	0	0.0590503	0	0.96061
CDH1 / KLRG1	0	0	0	7.75554	0	0	0	0	0	0	0	0	0	0.979506	0	2.41435	0	0.289986	0	0	0	0	0	0	0	0	0	0	0	0	0	0	0	2.57547	0	0	0	5.28298	0	0.326282	0	0	0	0	0	1.81276
CEACAM1 / HAVCR2	0	0	0	0	0	0	0	0	0	0	0	0	18.5445	6.75518	0	0	0	0	0	0	0	0	100	36.4269	0	0	0	0	16.0095	5.83178	9.88473	3.6007	0	0	0	0	0	0	0	0	0	0	47.5965	17.338	0	0
CSF1 / CSF1R	4.14505	0.896973	0	0	5.17847	1.1206	5.61498	1.21506	5.3445	1.15653	11.5722	2.50417	19.9667	4.32073	4.37753	0.947282	0	0	0	0	8.14056	1.76159	12.1663	2.63274	4.76833	1.03185	0	0	77.4559	16.7612	29.3844	6.35868	7.24167	1.56707	11.741	2.54072	4.71786	1.02093	2.27894	0.493154	5.01775	1.08582	31.4833	6.81287	0	0
CSF2 / CSF2RA + CSF2RB	0	0	0	0	0	0	0	0	0	0	0	0	0	0	0	0	0	0	0	0	0	0	0	0	0	0	0	0	0	0	38.0802	81.0524	0	0	30.3284	64.553	0	0	0	0	0	0	11.4025	24.2698	0	0
CSF3 / CSF3R	6.64179	2.36725	0	0	0	0	0	0	0	0	0	0	0	0	0	0	0	0	0	0	0	0	0	0	0	0	0	0	0	0	0	0	0	0	0	0	0	0	7.47136	2.66293	0	0	0	0	0	0
CTF1 / LIFR + IL6ST	0	0	0	0	0	0	0	0	0	0	0	0	0	0	0	0	0	0	0	0	0	0	0	0	0	0	0	0	0	0	0	0	0	0	0	0	0	0	0	0	0	0	0	0	0	0
CX3CL1 / CX3CR1	0	0	0	0	0	0	0	0	0	0	0	0	0	0	0	0	0	0	0	0	0	0	0	0	0	0	0	0	0	0	0	0	0	0	0	0	0	0	12.3962	0	0	0	67.916	0	0	0
CXCL1 / ACKR1	0	0	0	0	0	0	0	0	0	0	0	0	0	0	0	0	0	0	0	0	0	0	0	0	0	0	0	0	0	0	0	0	0	0	0	0	0	0	0	0	0	0	0	0	0	0
CXCL1 / CXCR2	0	0	0	0	0	0	0	0	0	0	0	0	0	0	0	0	0	0	0	0	0	0	0	0	0	0	0	0	0	0	0	0	0	0	0	0	0	0	0	0	0	0	0	0	0	0
CXCL10 / CXCR3	13.1529	3.26207	1.54546	0.383292	3.48733	0.864897	1.21035	0.30018	1.07627	0.266927	1.44372	0.358059	3.09245	0.766963	8.79798	2.182	1.7538	0.434961	2.15267	0.533886	1.40608	0.348723	2.58513	0.641142	11.3882	2.82441	1.22514	0.30385	1.85865	0.460966	1.85891	0.46103	5.94863	1.47533	1.72385	0.427534	7.45015	1.84772	13.5179	3.35258	0	0	5.3602	1.32939	6.53846	1.62161
CXCL11 / ACKR3	0	13.3735	0	0	0	0	0	0	0	0	0	0	0	0	0	2.16429	0	0	0	0	0	0	0	0	0	5.76121	0	0	0	0	0	0	0	0	0	0	0	6.93617	0	15.5247	0	2.92119	0	7.79691	0	0
CXCL11 / CCR5	43.494	0	0	0	0	0	0	0	0	0	0	0	0	0	7.03882	0	0	0	0	0	0	0	0	0	18.7369	0	0	0	0	0	0	0	0	0	0	0	22.5581	0	50.49	0	9.50043	0	25.3575	0	0	0
CXCL11 / CXCR3	11.6448	2.88804	0	0	0	0	0	0	0	0	0	0	0	0	1.88453	0.467384	0	0	0	0	0	0	0	0	5.01649	1.24415	0	0	0	0	0	0	0	0	0	0	6.03957	1.49788	13.5179	3.35258	2.54358	0.630837	6.78905	1.68376	0	0
CXCL12 / ACKR3	0	0	0	0	0	0	0	0	0	0	0	0	0	0	0	0	0	0	0	0	0	0	0	0	0	1.49595	0	0	0	0	0	0	0	0	0	0	0	0	0	0	0	0	0	15.5247	0	0
CXCL12 / CXCR4	0	0	0	0	0	0	0	0	0	0	0	0	0	0	0	0	0	0	0	0	0	0	0	0	5.14354	5.03603	0	0	0	0	0	0	0	0	0	0	0	0	0	0	0	0	53.3787	52.2629	0	0
CXCL13 / ACKR4	0	0	0	0	0	0	0	0	0	0	0	0	0	0	0	0	0	0	0	0	0	0	0	0	0	0	0	0	0	0	0	0	0	0	0	0	0	0	0	0	0	0	0	0	0	0
CXCL13 / CXCR3	0.157175	0.0389812	0.233485	0.0579069	0.491148	0.12181	0	0	0.429567	0.106537	0.823192	0.204161	0.354283	0.0878661	0.414001	0.102677	0.338633	0.0839848	0	0	0.492637	0.12218	0	0	0.162288	0.0402493	1.16637	0.289273	0.428025	0.106155	13.5179	3.35258	0	0	0.221464	0.0549256	0.370634	0.0919213	0.531618	0.131847	0.810032	0.200897	0.649971	0.1612	0	0
CXCL13 / CXCR5	0	0.139169	0	0.206737	0	0.434883	0	0	0	0.380356	0	0.728888	0	0.313696	0	0.366574	0	0.29984	0	0	0	0.436201	0	0	0	0.143697	0	1.03275	0	0.378991	0	11.9693	0	0	0	0.196094	0	0.328174	0	0.470717	0	0.717235	0	0.575511	0	0
CXCL16 / CXCR6	0	0	0	0	0	0	0	0	0	0	0	0	0	0	0	0	0	0	0	0	0	0	0	0	0	0	0	0	0	0	0	0	0	0	0	0	0	0	0	0	0	0	0	0	0	0
CXCL2 / ACKR1	0	0	0	0	0	0	0	0	0	0	0	0	0	0	0	0	0	0	0	0	0	0	0	0	0	0	0	0	0	0	0	0	0	0	0	0	0	0	0	0	0	0	0	0	0	0
CXCL2 / ACKR1	0	0	0	0	0	0	0	0	0	0	0	0	0	0	0	0	0	0	0	0	0	0	0	0	0	0	0	0	0	0	0	0	0	0	0	0	0	0	0	0	0	0	0	0	0	0
CXCL2 / CXCR2	0	0	0	0	0	0	0	0	0	0	0	0	0	0	0	0	0	0	0	0	0	0	0	0	0	0	0	0	0	0	0	0	0	0	0	0	0	0	0	0	0	0	0	0	0	0
CXCL3 / CXCR2	0	0	0	0	0	0	0	0	0	0	0	0	0	0	0	0	0	0	0	0	0	0	0	0	0	0	0	0	0	0	0	0	0	0	0	0	0	0	0	0	0	0	0	0	0	0
CXCL5 / CXCR2	0	0	0	0	0	0	0	0	0	0	0	0	0	0	0	0	0	0	0	0	0	0	0	0	0	0	0	0	0	0	0	0	0	0	0	0	0	0	0	0	0	0	0	0	0	0
CXCL8 / ACKR1	0	0	0	0	0	0	0	0	0	0	0	0	0	0	0	0	0	0	0	0	0	0	0	0	0	0	0	0	0	0	0	0	0	0	0	0	0	0	0	0	0	0	0	0	0	0
CXCL8 / CXCR1	0	0	0	0	0	0	0	0	0	0	0	0	0	0	0	0	0	0	0	0	0	0	0	0	0	0	0	0	0	0	0	0	0	0	0	0	0	0	0	0	0	0	0	0	0	0
CXCL8 / CXCR2	0	0	0	0	0	0	0	0	0	0	0	0	0	0	0	0	0	0	0	0	0	0	0	0	0	0	0	0	0	0	0	0	0	0	0	0	0	0	0	0	0	0	0	0	0	0
CXCL9 / CXCR3	1.72383	0.427528	0	0	0	0	0	0	0	0	0	0	0	0	4.33818	1.07592	0.490718	0.121704	0	0	0	0	0	0	3.5047	0.869205	0	0	0.247364	0.061349	0	0	0.451789	0.112049	0	0	1.81878	0.451077	7.66615	1.90129	0	0	2.53506	0.628723	13.5179	3.35258
DLL1 / NOTCH1	15.3749	15.0815	0	0	0	0	0	0	0	0	0	0	0	0	0	0	0	0	0	0	0	0	0	0	8.25193	8.09446	0	0	0	0	0	0	0	0	23.0175	22.5782	13.7215	13.4597	0	0	0	0	36.7453	36.0441	0	0
DLL1 / NOTCH2	20.1869	24.3536	0	0	0	0	0	0	0	0	0	0	0	0	0	0	0	0	0	0	0	0	0	0	10.8346	13.0709	0	0	0	0	0	0	0	0	30.2213	36.4592	18.016	21.7346	0	0	0	0	48.2456	58.2038	0	0
DLL1 / NOTCH3	0	0	0	0	0	0	0	0	0	0	0	0	0	0	0	0	0	0	0	0	0	0	0	0	0	0	0	0	0	0	0	0	0	0	0	0	0	0	0	0	0	0	0	0	0	0
DLL4 / NOTCH1	0	0	0	0	0	0	0	0	0	0	0	0	0	0	0	0	0	0	0	0	0	0	0	0	0	0	0	0	0	0	0	0	0	0	0	0	0	0	11.756	11.5317	0	0	36.7453	36.0441	0	0
DLL4 / NOTCH2	0	0	0	0	0	0	0	0	0	0	0	0	0	0	0	0	0	0	0	0	0	0	0	0	0	0	0	0	0	0	0	0	0	0	0	0	0	0	15.4354	18.6213	0	0	48.2456	58.2038	0	0
DLL4 / NOTCH3	0	0	0	0	0	0	0	0	0	0	0	0	0	0	0	0	0	0	0	0	0	0	0	0	0	0	0	0	0	0	0	0	0	0	0	0	0	0	0	0	0	0	0	0	0	0
EDN1 / EDNRA	0	0	0	0	0	0	0	0	0	0	0	0	0	0	0	0	0	0	0	0	0	0	0	0	0	0	0	0	0	0	0	0	0	0	0	0	0	0	0	0	0	0	0	0	0	0
EDN1 / EDNRB	0	0	0	0	0	0	0	0	0	0	0	0	0	0	0	0	0	0	0	0	0	0	0	0	0	0	0	0	0	0	0	0	0	0	0	0	0	0	0	0	0	0	0	0	0	0
EDN3 / EDNRB	0	0	0	0	0	0	0	0	0	0	0	0	0	0	0	0	0	0	0	0	0	0	0	0	0	0	0	0	0	0	0	0	0	0	0	0	0	0	0	0	0	0	0	0	0	0
EFNA4 / EPHA2	0	0	9.97869	11.25	0	0	6.06073	6.83288	5.59189	6.30431	5.9496	6.70759	6.44644	7.26772	4.51482	5.09002	1.50591	1.69776	13.1384	14.8123	11.9137	13.4315	0	0	4.20652	4.74244	0	0	4.31784	4.86794	0	0	8.6763	9.78168	8.89605	10.0294	5.32772	6.00648	3.05327	3.44226	8.5892	9.68348	6.34444	7.15274	0	0
EFNA4 / EPHA3	0	0	0	0	0	0	0	0	0	0	0	0	0	0	0	0	0	0	0	0	0	0	0	0	0	0	0	0	0	0	0	0	0	0	0	0	0	0	0	0	0	0	0	0	0	0
EFNA4 / EPHA4	0	0	0	10.9056	0	0	0	6.62373	0	6.11133	0	6.50227	0	7.04526	0	4.93421	0	1.64579	0	14.3589	0	13.0204	0	0	0	4.59727	0	0	0	4.71893	0	0	0	9.48226	0	9.72242	0	5.82262	0	3.33689	0	9.38707	0	6.93379	0	0
EFNA5 / EPHA2	0	0	0	0	0	0	0	0	0	0	0	0	0	0	0	0	0	0	0	0	0	0	0	0	0	0	0	0	0	0	0	0	0	0	0	0	2.05449	2.31623	0	0	0	0	13.1384	14.8123	0	0
EFNA5 / EPHA3	0	0	0	0	0	0	0	0	0	0	0	0	0	0	0	0	0	0	0	0	0	0	0	0	0	0	0	0	0	0	0	0	0	0	0	0	0	0	0	0	0	0	0	0	0	0
EFNB1 / EPHB1	0	0	0	1.29683	0	0	0	0	0	0	0	0	0	0	0	1.35181	0	0	0	0	0	0	0	0	0	0	0	0	0	1.0577	0	0	0	0	0	0	0	5.70506	0	0.953007	0	0	0	1.60727	0	0
EFNB1 / EPHB2	0	0	0	2.74267	0	0	0	0	0	0	0	0	0	0	0	2.85896	0	0	0	0	0	0	0	0	0	0	0	0	0	2.23694	0	0	0	0	0	0	0	12.0657	0	2.01552	0	0	0	3.39922	0	0
FASLG / FAS	0	0	0	0	0	0	0	0	0	0	19.7538	44.5443	0	0	0	0	0	0	0	0	9.6678	21.8007	0	0	0	0	0	0	4.20382	9.47951	30.4721	68.7137	0	0	37.7998	85.2375	0	0	0	0	0	0	0	0	0	0
FLT3LG / FLT3	0.454414	7.38299	0	0	0	0	6.15488	100	5.71307	92.8218	2.53563	41.1971	3.18678	51.7765	0.391375	6.35878	0.303221	4.92651	1.34947	21.9253	3.76598	61.1869	0	0	0	0	1.3042	21.1897	1.13018	18.3623	2.17011	35.2584	0	0	2.54797	41.3977	0.509949	8.28529	0	0	0.88364	14.3567	1.1419	18.5528	0	0
FN1 / ITGAV	2.19737	1.87224	0	0	0	0	0	0	0	0	0	0	0	0	0	0	0	0	0	0	0	0	0	0	0	0	0	0	0	0	0	0	0	0	0	0	0	0	0	0	0	0	41.8296	35.6403	0	0
GAS6 / MERTK	0	0	0	0	0	0	0	0	0	0	0	0	0	0	0	0	0	0	0	0	0	0	0	0	0	0	0	0	0	0	0	0	0	0	0	0	0	0	0	0	0	0	0	0	0	0
GDF10 / ACVR1B + ACVR2B	0	0	0	0	0	0	0	0	0	0	0	0	0	0	0	0	0	0	0	0	0	0	0	0	0	0	0	0	0	0	0	0	0	0	0	0	0	0	0	0	0	0	0	0	0	0
GDF11 / ACVR1B + ACVR2A	0	0	0	0	0	0	0	0	0	0	0	0	0	0	0	0	0	0	0	0	0	0	0	0	0	0	0	0	0	0	0	0	0	0	0	0	0	0	0	0	0	0	0	0	0	0
GDF11 / ACVR1B + ACVR2B	0	0	0	0	0	0	0	0	0	0	0	0	0	0	0	0	0	0	0	0	0	0	0	0	0	0	0	0	0	0	0	0	0	0	0	0	0	0	0	0	0	0	0	0	0	0
GDF11 / TGFBR1 + ACVR2A	0	0	0	0	0	0	0	0	0	0	0	0	0	0	0	0	0	0	0	0	0	0	0	0	0	0	0	0	0	0	0	0	0	0	0	0	0	0	0	0	0	0	0	0	0	0
GDF11 / TGFBR1 + ACVR2B	0	0	0	0	0	0	0	0	0	0	0	0	0	0	0	0	0	0	0	0	0	0	0	0	0	0	0	0	0	0	0	0	0	0	0	0	0	0	0	0	0	0	0	0	0	0
HBEGF / EGFR	0	0	0	0	0	0	0	0	0	0	0	0	0	0	0	0	0	0	0	0	0	0	0	0	0	0	0	0	0	0	0	0	0	0	0	0	0	0	0	0	0	0	0	0	0	0
HGF / MET	0	0	0	0	0	0	0	0	0	0	0	0	0	0	0	0	0	0	0	0	0	0	0	0	0	0	0	0	0	0	0	0	0	0	0	0	0	0	0	0	0	0	0	0	0	0
HLA-A / KIR3DL2	0	0	0	0	0	0	0	0	0	0	0	0	0	0	0	0	0	0	0	0	0	0	0	0	0	0	0	0	0	0	0	0	0	0	0	0	0	0	0	0	0	0	0	0	0	0
HLA-A / LILRB1	34.452	26.6274	33.4744	25.8718	29.9329	23.1346	39.4556	30.4946	38.3997	29.6785	44.1277	34.1055	46.3824	35.8482	32.8504	25.3895	19.7381	15.2553	35.3376	27.3118	41.3443	31.9543	30.9182	23.8962	35.713	27.602	33.7432	26.0795	38.973	30.1215	43.2186	33.4029	30.6132	23.6605	42.3864	32.7598	17.4886	13.5166	35.987	27.8137	34.0376	26.3071	35.5176	27.4509	35.249	27.2434
HLA-B / KIR3DL1	0	0	0	0	0	0	0	0	0	0	0	0	0	0	0	0	0	0	0	0	0	0	0	0	0	0	0	0	0	0	0	0	0	0	0	0	0	0	0	0	0	0	0	0	0	0
HLA-B / LILRB1	42.4399	32.8011	43.2114	33.3973	40.5464	31.3377	40.5218	31.3186	42.0238	32.4795	44.8671	34.677	46.3824	35.8482	40.0323	30.9403	32.5657	25.1695	40.7355	31.4838	45.0678	34.8321	43.2683	33.4413	42.8604	33.1261	37.109	28.6809	42.8242	33.0981	44.7428	34.581	38.5502	29.7948	44.2288	34.1837	26.7533	20.6772	42.356	32.7363	43.1425	33.3441	37.8058	29.2195	43.0668	33.2856
HLA-C / KIR2DL3	0	0	0	0	0	0	0	0	0	0	0	0	0	0	0	0	0	0	0	0	0	0	0	0	0	0	0	0	0	0	0	0	0	0	0	0	0	0	0	0	0	0	0	0	0	0
HLA-C / LILRB1	35.429	27.3825	34.7072	26.8246	32.2073	24.8925	40.1637	31.0419	40.0761	30.9741	46.3824	35.8482	45.4039	35.0919	35.0121	27.0602	34.8499	26.9349	39.4257	30.4714	45.2346	34.9611	31.9729	24.7113	33.637	25.9975	32.5119	25.1279	39.5198	30.5442	43.6297	33.7207	30.9404	23.9134	44.4345	34.3427	21.5723	16.6729	38.3979	29.6771	34.2513	26.4722	36.8232	28.46	38.2948	29.5974
HLA-DPA1 / LAG3	7.22876	8.39941	7.76109	9.01796	4.26976	4.96123	2.98891	3.47295	2.0994	2.43938	3.93246	4.5693	3.75171	4.35928	12.094	14.0525	2.07343	2.40921	9.71452	11.2877	2.92306	3.39643	1.17948	1.37049	8.63125	10.029	3.31286	3.84936	5.04385	5.86067	3.81591	4.43387	7.39774	8.59576	3.07138	3.56877	3.41802	3.97155	9.5442	11.0898	4.90596	5.70045	1.91581	2.22606	13.8437	16.0856
HLA-DPB1 / LAG3	7.16715	8.32783	8.1743	9.49808	4.51696	5.24845	3.30178	3.83649	2.58549	3.0042	4.54988	5.28671	3.91636	4.5506	12.1432	14.1098	1.84691	2.14601	9.68352	11.2517	3.45309	4.01229	1.06018	1.23187	8.05406	9.35837	4.29857	4.9947	5.48131	6.36898	3.90434	4.53662	7.69484	8.94098	3.3906	3.93969	3.15291	3.66351	9.82263	11.4133	5.3749	6.24533	2.15439	2.50329	13.8437	16.0856
HLA-DQA1 / LAG3	2.74776	3.19274	5.66445	6.58178	1.35051	1.56922	1.03508	1.2027	0.579756	0.673644	1.15211	1.33869	1.6282	1.89188	11.9653	13.903	0.89719	1.04249	10.9313	12.7015	1.1926	1.38574	1.23193	1.43144	4.58458	5.32703	1.75738	2.04197	2.0754	2.4115	2.08906	2.42737	6.09267	7.07934	1.04637	1.21582	2.74061	3.18444	9.95525	11.5674	1.58964	1.84707	0.925971	1.07593	13.8437	16.0856
HLA-DQA2 / LAG3	0	0	0	0	0	0	0	0	0	0	0	0	0	0	13.8437	16.0856	0	0	0	0	0	0	0	0	0	0	0	0	0	0	0	0	0	0	0	0	0	0	8.82139	10.25	0	0	0	0	0	0
HLA-DQB1 / LAG3	5.6208	6.53105	6.3848	7.41878	2.39754	2.78581	1.43671	1.66938	0.739327	0.859057	1.99093	2.31335	1.60969	1.87037	11.7206	13.6186	1.49511	1.73724	10.7647	12.508	1.54935	1.80025	1.67947	1.95145	6.22656	7.23492	2.13049	2.47551	2.45246	2.84963	1.8589	2.15994	6.22154	7.22909	1.845	2.14379	2.83786	3.29743	8.29858	9.64249	1.34807	1.56638	1.00709	1.17019	13.8437	16.0856
HLA-DQB2 / LAG3	0	0	0	0	0	0	0	0	0	0	0	0	0	0	13.8437	16.0856	0	0	4.54766	5.28412	0	0	0	0	0	0	0	0	0	0	0	0	0	0	0	0	0	0	8.05251	9.35657	0	0	0	0	0	0
HLA-DRA / LAG3	10.637	12.3597	10.1329	11.7739	8.21207	9.54196	3.81638	4.43442	3.2774	3.80815	3.86147	4.48681	4.64568	5.39803	13.4243	15.5983	2.93524	3.41058	11.4209	13.2704	4.1832	4.86065	3.7079	4.30837	11.4244	13.2745	6.11315	7.10313	6.29457	7.31394	4.63352	5.38389	9.95333	11.5652	3.65051	4.24169	5.4919	6.38128	11.9598	13.8966	7.218	8.38691	3.22585	3.74825	13.8437	16.0856
HLA-DRB1 / LAG3	9.67736	11.2445	10.032	11.6566	6.88909	8.00474	4.23706	4.92323	2.77321	3.22231	4.81158	5.59078	5.28621	6.14228	12.841	14.9205	2.62199	3.0466	10.3549	12.0318	4.22109	4.90467	1.8352	2.1324	10.4754	12.1718	5.66375	6.58096	5.91555	6.87353	5.03886	5.85487	8.99579	10.4526	4.45334	5.17453	4.22041	4.90388	11.18	12.9905	6.85759	7.96814	2.79352	3.24592	13.8437	16.0856
HLA-DRB5 / LAG3	5.34564	6.21134	4.98144	5.78815	1.68096	1.95318	1.65657	1.92484	0.445524	0.517674	1.83955	2.13745	0.961044	1.11668	11.1183	12.9189	0.90513	1.05171	13.4833	15.6668	1.6018	1.8612	1.0549	1.22573	5.50919	6.40137	0.602974	0.700622	4.99587	5.80492	2.43192	2.82576	4.68071	5.43872	1.92267	2.23403	1.71233	1.98963	9.45916	10.991	0.429399	0.498937	3.6809	4.277	13.8437	16.0856
HLA-E / KLRD1 + KLRC1	0	0	0	0	0	0	0	0	0	0	0	0	0	0	0	0	0	0	0	0	0	0	0	0	0	0	0	0	0	0	0	0	0	0	0	0	0	0	0	0	0	0	0	0	0	0
HLA-F / LILRB1	26.7532	20.6771	31.2479	24.151	18.3552	14.1864	32.7411	25.3051	31.0403	23.9905	38.7608	29.9576	33.4	25.8143	21.5601	16.6634	14.5249	11.226	40.7541	31.4982	36.23	28.0015	24.0262	18.5694	19.7066	15.2309	13.8117	10.6748	24.3862	18.8477	33.2621	25.7077	21.3215	16.4791	46.3824	35.8482	10.5191	8.13001	36.8892	28.511	17.3108	13.3792	31.4835	24.3331	28.9249	22.3556
HMGB1 / HAVCR2	38.8579	14.1547	54.5406	19.8675	37.4351	13.6365	54.8004	19.9621	58.257	21.2212	62.8645	22.8996	57.0366	20.7767	45.2984	16.5008	32.3662	11.79	62.2915	22.6909	61.4949	22.4007	15.1929	5.53431	41.7905	15.223	45.1235	16.4371	52.4815	19.1174	69.4327	25.2922	40.9921	14.9322	63.8912	23.2736	37.4325	13.6355	34.1861	12.453	100	36.4269	59.2265	21.5744	50.86	18.5268
ICOSLG / CD28	0	1.3436	0	4.93213	0	0.628452	0	0.393084	0	0.373847	0	0	0	0	0	1.43476	0	0.272073	0	0.853597	0	0.359208	0	0	0	0.686954	0	0.710238	0	0.720755	0	0	0	2.70156	0	0.340777	0	0	0	2.02545	0	0	0	0.442048	0	3.1324
ICOSLG / CTLA4	0	1.15983	0	4.25756	0	0.542499	0	0.339322	0	0.322716	0	0	0	0	0	1.23853	0	0.234861	0	0.73685	0	0.310079	0	0	0	0.592999	0	0.613099	0	0.622177	0	0	0	2.33207	0	0.294169	0	0	0	1.74843	0	0	0	0.381589	0	2.70398
ICOSLG / ICOS	0.558013	0.3315	2.04838	1.21688	0.261005	0.155055	0.163253	0.096984	0.155264	0.0922377	0	0	0	0	0.595877	0.353993	0.112995	0.0671273	0.35451	0.210604	0.149184	0.088626	0	0	0.285301	0.169489	0.294971	0.175234	0.299339	0.177829	0	0	1.122	0.666545	0.141529	0.0840785	0	0	0.841197	0.499731	0	0	0.183588	0.109065	1.30093	0.772844
IFNB1 / IFNAR1 + IFNAR2	0	0	0	0	0	0	0	0	0	0	0	0	0	0	0	0	0	0	0	0	0	0	0	0	23.6214	24.0375	0	0	0	0	0	0	0	0	0	0	42.3493	43.0955	0	0	0	0	0	0	0	0
IFNG / IFNGR1 + IFNGR2	2.28372	2.49934	0	0	2.60153	2.84716	8.72943	9.55366	8.79836	9.62909	76.8042	84.056	2.49267	2.72802	2.01862	2.20922	2.24908	2.46143	2.62838	2.87655	31.2732	34.226	0	0	2.5615	2.80336	6.25381	6.84429	0	0	71.1019	77.8153	0	0	51.7135	56.5962	0	0	2.18231	2.38837	3.63858	3.98213	5.08323	5.56318	0	0
IFNL1 / IL10RB + IFNLR1	0	0	0	0	0	0	0	0	0	0	0	0	0	0	0	0	0	0	0	0	0	0	0	0	0	0	0	0	0	0	0	0	0	0	0	0	0	0	0	0	0	0	0	0	0	0
IGHG1 + IGLC1 / FCGR2B	16.3776	4.8171	19.5246	5.74271	10.8965	3.20496	14.6726	4.31562	14.8736	4.37474	16.3543	4.81023	16.4128	4.82743	14.0455	4.13115	89.2594	26.2536	24.8969	7.32284	15.8417	4.65948	22.5763	6.6403	18.4417	5.4242	19.8804	5.84735	16.3153	4.79875	17.0872	5.02581	21.4057	6.29598	13.8405	4.07086	17.0888	5.02627	16.0021	4.70664	14.1179	4.15246	10.7984	3.17611	15.4452	4.54284
IGHG1 + IGLC1 / FCGR3B	0	0	0	0	0	0	0	0	0	0	0	0	0	0	0	0	0	0	0	0	0	0	0	0	0	0	0	0	0	0	0	0	0	0	0	0	0	0	0	0	0	0	0	0	0	0
IL10 / IL10RA + IL10RB	50.079	62.0692	0	0	23.2229	28.783	0	0	4.27018	5.29258	14.7098	18.2317	7.78417	9.64791	10.0572	12.4652	0	0	0	0	5.61143	6.95496	0	0	59.1406	73.3005	7.23087	8.96213	0	0	4.29496	5.32329	5.55541	6.88553	0	0	0	0	12.0841	14.9773	0	0	11.3276	14.0397	5.35734	6.64002
IL11 / IL11RA + IL6ST	0	0	0	0	0	0	0	0	0	0	0	0	0	0	0	0	0	0	0	0	0	0	0	0	0	0	0	0	0	0	0	0	0	0	0	0	0	0	0	0	0	0	0	0	0	0
IL13 / IL13RA1 + IL4R	0	0	0	0	0	0	0	0	0	0	0	0	0	0	0	0	0	0	0	0	0	0	0	0	0	0	0	0	0	0	40.6949	82.7944	0	0	0	0	0	0	0	0	0	0	0	0	0	0
IL15 / IL15RA + IL2RB + IL2RG	0	4.42123	0	0	0	2.3335	0	0	0	0	0	2.0073	0	0	0	3.05732	0	1.17408	0	2.5776	0	2.65227	0	0	0	3.36409	0	0	0	0	0	0	0	0	0	2.0637	0	0	0	26.117	0	0	0	3.96825	0	4.46014
IL16 / CD4	15.1165	7.1762	38.8525	18.4443	13.1712	6.25273	46.5647	22.1055	42.8488	20.3415	53.0904	25.2034	30.5784	14.5164	17.8664	8.48167	17.7693	8.43556	59.0195	28.0181	42.3911	20.1242	8.29675	3.93869	11.4261	5.42426	14.3278	6.8018	18.5603	8.81109	40.4311	19.1937	27.1347	12.8816	41.5934	19.7455	7.82257	3.71358	5.86646	2.78497	17.492	8.3039	6.21648	2.95113	31.5004	14.9541
IL17A / IL17RA + IL17RC	0	0	0	0	0	0	0	0	0	0	0	0	0	0	0	0	0	0	0	0	0	0	0	0	0	0	0	0	0	0	51.1034	0	0	0	0	0	0	0	0	0	0	0	0	0	0	0
IL18 / IL18R1 + IL18RAP	3.68078	2.89849	3.17608	2.50106	1.96347	1.54617	0	0	0	0	0	0	0	0	9.13939	7.19696	0.558383	0.439708	0	0	0	0	0	0	4.18946	3.29906	0	0	10.2356	8.06018	0	0	2.06876	1.62908	2.9022	2.28538	15.3395	12.0793	5.43871	4.2828	0	0	0	0	2.66122	2.09562
IL1A / IL1R1 + IL1RAP	20.0286	26.3565	0	0	10.3775	13.6562	0	0	0	0	0.919978	1.21064	0	0	9.09452	11.9679	0.67322	0.885918	0	0	0	0	9.34201	12.2935	4.77839	6.28808	0	0	1.94717	2.56236	0	0	0	0	0	0	11.5535	15.2037	3.58505	4.71772	0	0	0	0	7.87867	10.3679
IL1A / IL1R2 + IL1RAP	25.1018	14.5036	0	0	13.0061	7.51479	0	0	0	0	1.153	0.666194	0	0	11.3981	6.58572	0.843742	0.487506	0	0	0	0	11.7083	6.76494	5.98873	3.46023	0	0	2.44037	1.41002	0	0	0	0	0	0	14.4799	8.36634	4.49312	2.59608	0	0	0	0	9.87428	5.70527
IL1B / IL1R1 + IL1RAP	20.0286	26.3565	3.33806	4.39269	19.0436	25.0603	2.79824	3.68232	3.71781	4.89242	2.90955	3.8288	3.32976	4.38177	14.3384	18.8685	2.21919	2.92032	1.92356	2.5313	3.42172	4.50278	17.3384	22.8163	10.5191	13.8426	5.39714	7.10232	3.74731	4.93124	3.48264	4.58295	6.53187	8.59555	3.11473	4.0988	4.73664	6.23314	7.05463	9.28348	4.3882	5.77462	2.19036	2.88238	7.14886	9.40748
IL1B / IL1R2 + IL1RAP	25.1018	14.5036	4.18357	2.41723	23.8673	13.7903	3.50702	2.02632	4.65951	2.69222	3.64652	2.10692	4.17317	2.41122	17.9703	10.3831	2.7813	1.60701	2.41079	1.39293	4.28842	2.47781	21.7301	12.5555	13.1836	7.61734	6.7642	3.90829	4.69648	2.71358	4.36477	2.52192	8.18635	4.72999	3.90367	2.2555	5.9364	3.43	8.84152	5.10855	5.49971	3.17768	2.74516	1.58613	8.95962	5.17678
IL1RN / IL1R1	19.6846	36.8356	1.79347	3.35612	14.7577	27.616	1.74705	3.26924	1.98777	3.71971	1.62679	3.04421	2.94972	5.5198	10.2474	19.1759	1.46725	2.74566	1.18676	2.22077	1.8966	3.5491	24.3524	45.5705	11.6472	21.7953	3.18252	5.95543	2.35305	4.40325	1.83083	3.42602	3.32481	6.2217	1.97967	3.70455	5.01601	9.38643	6.68553	12.5106	2.60915	4.88248	1.95456	3.65756	1.33994	2.50742
IL1RN / IL1R2	30.9194	11.1543	2.81709	1.01627	23.1806	8.36245	2.74417	0.989967	3.12228	1.12637	2.55528	0.921824	4.63326	1.67146	16.0961	5.8067	2.30468	0.831421	1.86409	0.672476	2.97908	1.07471	38.2514	13.7993	18.2948	6.59988	4.99893	1.80338	3.69604	1.33336	2.87576	1.03744	5.22243	1.88401	3.10956	1.12178	7.87887	2.84232	10.5013	3.78836	4.09831	1.47848	3.07012	1.10755	2.1047	0.759278
IL21 / IL21R + IL2RG	0	0	0	0	0	0	0	0	0	0	0	0	0	0	0	0	0	0	0	0	0	0	0	0	0	0	0	0	0	0	28.6595	45.7038	0	0	0	0	0	0	0	0	0	0	0	0	0	0
IL22 / IL22RA1 + IL20RB	0	0	0	0	0	0	0	0	0	0	0	0	0	0	0	0	0	0	0	0	0	0	0	0	0	0	0	0	0	0	0	0	0	0	0	0	0	0	0	0	0	0	0	0	0	0
IL22 / IL22RA2	0	0	0	0	0	0	0	0	100	0	0	0	0	0	0	0	0	0	0	0	0	0	0	0	0	0	0	0	0	0	0	0	0	0	0	0	0	0	0	0	0	0	0	0	0	0
IL23A + IL12B / IL23R + IL12RB1	0	0	0	0	0	0	0	0	0	0	0	0	0	0	0	0	0	0	0	0	0	0	0	0	0	0	0	0	0	0	0	0	0	0	0	0	0	0	0	37.0613	0	0	0	0	0	0
IL24 / IL22RA1 + IL20RB	0	0	0	0	0	0	0	0	0	0	0	0	0	0	0	0	0	0	0	0	0	0	0	0	0	0	0	0	0	0	0	0	0	0	0	0	0	0	0	0	0	0	0	0	0	0
IL27 + EBI3 / IL27RA + IL6ST	0	0	0	0	0	0	0	0	0	0	0	0	0	0	2.4298	1.98845	0	0	0	0	0	0	0	0	0	0	0	0	0	0	0	0	0	0	0	0	0	0	29.3344	24.0061	0	0	0	0	0	0
IL27 + IL12A / IL27RA + IL12RB2	0	0	0	0	0	0	0	0	0	0	0	0	0	0	0	0	0	0	0	0	0	0	0	0	0	0	0	0	0	0	0	0	0	0	0	0	0	0	0	0	0	0	0	0	0	0
IL34 / CSF1R	0	0	0	0	0	0	0	0	0	0	0	0	0	0	0	0	0	0	0	0	0	0	0	0	0	0	0	0	0	0	0	0	0	0	0	0	0	0	0	0	0	0	77.4559	16.7612	0	0
IL34 + CSF1 / CSF1R	0	0	0	0	0	0	0	0	0	0	0	0	0	0	0	0	0	0	0	0	0	0	0	0	0	0	0	0	0	0	0	0	0	0	0	0	0	0	0	0	0	0	49.3818	10.686	0	0
IL36G / IL1RL2 + IL1RAP	0	0	0	0	0	0	0	0	0	0	0	0	0	0	0	0	0	0	0	0	0	0	0	0	0	0	0	0	0	0	0	0	0	0	0	0	0	0	0	0	0	0	0	0	0	0
IL36RN / IL1RL2	0	0	0	0	0	0	0	0	0	0	0	0	0	0	0	0	0	0	0	0	0	0	0	0	0	0	0	0	0	0	0	0	0	0	0	0	0	0	0	0	0	0	0	0	0	0
IL6 / IL6R + IL6ST	27.7196	57.7653	2.51844	5.24821	20.2787	42.2591	2.25484	4.69888	2.73447	5.6984	1.65634	3.45167	2.95519	6.15837	5.35328	11.1558	1.37694	2.86941	1.85539	3.86648	3.02983	6.31391	2.14603	4.47214	14.8988	31.0478	3.31529	6.90877	2.28947	4.77105	2.19055	4.56492	2.36566	4.92982	1.44092	3.00276	1.8799	3.91754	9.9552	20.7458	2.4825	5.17332	6.38335	13.3024	1.8283	3.81002
IL7 / IL7R + IL2RG	0	0	0	0	0	0	45.4867	75.0594	0	0	0	0	0	0	0	0	0	0	42.4318	70.0184	0	0	0	0	0	0	0	0	0	0	0	0	0	0	0	0	0	0	18.74	30.9237	0	0	34.4567	56.8585	0	0
INHBA / ACVR1B + ACVR2A	0	0	0	0	0	0	0	0	0	0	0	0	0	0	0	0	0	0	0	0	0	0	0	0	0	0	0	0	0	0	0	0	0	0	0	0	0	0	0	0	0	0	0	0	0	0
INHBA / ACVR1B + ACVR2B	0	0	0	0	0	0	0	0	0	0	0	0	0	0	0	0	0	0	0	0	0	0	0	0	0	0	0	0	0	0	0	0	0	0	0	0	0	0	0	0	0	0	0	0	0	0
INHBA + INHBB / ACVR1B + ACVR2A	0	0	0	0	0	0	0	0	0	0	0	0	0	0	0	0	0	0	0	0	0	0	0	0	0	0	0	0	0	0	0	0	0	0	0	0	0	0	0	0	0	0	0	0	0	0
INHBA + INHBB / ACVR1B + ACVR2B	0	0	0	0	0	0	0	0	0	0	0	0	0	0	0	0	0	0	0	0	0	0	0	0	0	0	0	0	0	0	0	0	0	0	0	0	0	0	0	0	0	0	0	0	0	0
INHBA + INHBB / ACVR1C + ACVR2A	0	0	0	0	0	0	0	0	0	0	0	0	0	0	0	0	0	0	0	0	0	0	0	0	0	0	0	0	0	0	0	0	0	0	0	0	0	0	0	0	0	0	0	0	0	0
INHBA + INHBB / ACVR1C + ACVR2B	0	0	0	0	0	0	0	0	0	0	0	0	0	0	0	0	0	0	0	0	0	0	0	0	0	0	0	0	0	0	0	0	0	0	0	0	0	0	0	0	0	0	0	0	0	0
JAG1 / NOTCH1	6.95285	6.82017	6.59228	6.46649	4.64026	4.55171	0	0	0	0	0	0	0	0	2.53514	2.48677	0	0	0	0	0	0	0	0	13.7903	13.5271	0	0	2.0646	2.0252	0	0	0	0	10.2109	10.0161	11.3224	11.1063	9.60473	9.42145	0	0	36.7453	36.0441	0	0
JAG1 / NOTCH2	9.1289	11.0132	8.65548	10.442	6.09253	7.35007	0	0	0	0	0	0	0	0	3.32858	4.01562	0	0	0	0	0	0	0	0	18.1063	21.8435	0	0	2.71076	3.27029	0	0	0	0	13.4067	16.1739	14.866	17.9344	12.6107	15.2137	0	0	48.2456	58.2038	0	0
JAG1 / NOTCH3	0	0	0	0	0	0	0	0	0	0	0	0	0	0	0	0	0	0	0	0	0	0	0	0	0	0	0	0	0	0	0	0	0	0	0	0	0	0	0	0	0	0	0	0	0	0
JAG2 / NOTCH1	0	0	0	0	0	0	0	0	0	0	0	0	0	0	0	0	0	0	0	0	0	0	0	0	0	0	0	0	24.5877	24.1185	0	0	0	0	0	0	0	0	0	0	0	0	36.7453	36.0441	0	0
JAG2 / NOTCH2	0	0	0	0	0	0	0	0	0	0	0	0	0	0	0	0	0	0	0	0	0	0	0	0	0	0	0	0	32.283	38.9464	0	0	0	0	0	0	0	0	0	0	0	0	48.2456	58.2038	0	0
JAG2 / NOTCH3	0	0	0	0	0	0	0	0	0	0	0	0	0	0	0	0	0	0	0	0	0	0	0	0	0	0	0	0	0	0	0	0	0	0	0	0	0	0	0	0	0	0	0	0	0	0
KITLG / KIT	0	0	0	0	0	0	0	0	0	0	0	0	0	0	0	0	0	0	0	0	0	0	0	0	0	0	0	0	0	0	0	0	0	0	0	0	0	0	0	0	0	0	0	0	0	0
LGALS1 / CD69	22.7441	7.21228	11.3818	3.60923	19.8169	6.28405	5.78752	1.83525	6.94518	2.20235	7.06492	2.24032	9.27334	2.94062	20.3028	6.43812	9.41831	2.98659	6.17953	1.95956	8.73472	2.76982	1.71416	0.543568	22.1744	7.03161	10.044	3.185	18.8822	5.98764	7.85481	2.4908	9.90704	3.14157	9.7992	3.10738	5.4034	1.71345	27.1363	8.60507	6.38345	2.02422	20.0696	6.36417	19.4738	6.17525
LGALS1 / LGALS1	62.708	83.8143	31.3809	41.9431	54.6374	73.0273	15.9568	21.3276	19.1486	25.5936	19.4787	26.0349	25.5676	34.1731	55.9769	74.8177	25.9673	34.7074	17.0376	22.7721	24.0825	32.1883	4.72611	6.31683	61.1371	81.7147	27.6923	37.0131	52.0601	69.5826	21.6565	28.9457	27.3147	36.5084	27.0174	36.111	14.8977	19.912	74.8177	100	17.5998	23.5236	55.334	73.9584	53.6914	71.763
LGALS9 / HAVCR2	55.7736	20.3166	73.2276	26.6746	39.4859	14.3835	23.8115	8.67381	17.4063	6.34058	19.4999	7.1032	35.1645	12.8094	79.9561	29.1256	6.48191	2.36116	19.5013	7.10373	29.2506	10.6551	13.1434	4.78774	51.5488	18.7777	20.485	7.46207	36.7602	13.3906	27.7194	10.0973	52.2323	19.0266	28.995	10.562	14.6263	5.32792	100	36.4269	42.1587	15.3571	51.8893	18.9017	79.1834	28.8441
LIF / LIFR + IL6ST	0	0	0	0	0	0	0	0	0	0	0	0	0	0	0	0	0	0	0	0	0	0	0	0	0	0	0	0	0	0	0	0	0	0	0	0	0	0	0	0	0	0	0	0	0	0
LTA / TNFRSF14	0	0	11.3875	18.3612	0	0	29.2834	47.2167	19.0275	30.6801	0	0	58.4134	94.186	0	0	0	0	35.1191	56.6262	22.6112	36.4584	0	0	0	0	0	0	0	0	26.0735	42.041	0	0	22.4448	36.1901	0	0	0	0	0	0	0	0	0	0
LTA / TNFRSF1A	0	0	8.48991	5.04555	0	0	21.8322	12.9749	14.1859	8.43071	0	0	43.5501	25.8818	0	0	0	0	26.183	15.5606	16.8578	10.0186	0	0	0	0	0	0	0	0	19.4391	11.5526	0	0	16.7337	9.94482	0	0	0	0	0	0	0	0	0	0
LTA / TNFRSF1B	0	0	8.94642	15.5396	0	0	23.0062	39.9609	14.9487	25.9654	0	0	45.8918	79.7124	0	0	0	0	27.5909	47.9245	17.7642	30.8558	0	0	0	0	0	0	0	0	20.4843	35.5805	0	0	17.6335	30.6287	0	0	0	0	0	0	0	0	0	0
LTB + LTA / LTBR	0	0	22.283	9.8375	0	0	34.498	15.2302	27.0077	11.9233	0	0	46.0998	20.3521	0	0	0	0	39.5747	17.4714	22.8628	10.0935	0	0	0	0	0	0	0	0	18.7042	8.25751	0	0	14.9716	6.60966	0	0	0	0	0	0	0	0	0	0
LY9 / LY9	0.153979	0.106553	1.77671	1.22947	0	0	0.826413	0.571874	1.01484	0.702268	2.01894	1.3971	0.492449	0.340773	0.174209	0.120552	0.883952	0.611691	4.17384	2.88828	1.89595	1.31199	0	0	0.332605	0.230161	0	0	0	0	1.54585	1.06972	0.734125	0.508011	0.588422	0.407186	0	0	0.120552	0.0834215	0.217573	0.150559	0.301639	0.208733	0	0
MICA / KLRK1	0	0	0	0	0	0	0	0	0	0	0	0	0	0	0	0	0	0	0	0	0	0	0	0	0	0	0	0	0	0	0	0	0	0	0	0	0	0	0	0	0	0	0	0	0	0
MICB / KLRK1	0	0	0	0	0	0	0	0	0	0	0	0	0	0	0	0	0	0	0	0	0	0	0	0	0	0	0	0	0	0	0	0	0	0	0	0	0	0	0	0	0	0	0	0	0	0
MIF / CD74	68.4533	64.9146	60.0138	56.9113	51.8125	49.134	67.7153	64.2147	93.1508	88.3352	70.5702	66.922	75.6017	71.6934	59.349	56.2809	69.9478	66.3318	59.5237	56.4465	63.5651	60.2791	14.6684	13.9101	43.3755	41.1331	37.0547	35.1391	53.7485	50.9699	82.1431	77.8967	39.8009	37.7434	80.4215	76.264	85.7961	81.3608	55.7432	52.8615	57.4836	54.5119	79.7764	75.6523	88.5941	84.0142
MIF / CXCR2	0	0	0	0	0	0	0	0	0	0	0	0	0	0	0	0	0	0	0	0	0	0	0	0	0	0	0	0	0	0	0	0	0	0	0	0	0	0	0	0	0	0	0	0	0	0
MIF / CXCR4	39.2262	38.4062	34.39	33.6712	29.6904	29.0698	38.8032	37.9922	53.3787	52.2629	40.4392	39.5939	43.3224	42.4169	34.009	33.2982	40.0826	39.2447	34.1092	33.3962	36.425	35.6637	8.40551	8.22981	24.8557	24.3361	21.2336	20.7898	30.7998	30.156	47.0709	46.087	22.8073	22.3306	46.0844	45.1211	49.1642	48.1365	31.9428	31.2751	32.9401	32.2516	45.7147	44.7591	50.7675	49.7064
NCR3LG1 / NCR3	0	0	0	0	0	0	0	0	0	0	0	0	0	0	0	0	0	0	0	0	0	0	0	0	0	0	0	0	0	0	0	0	0	0	0	0	0	0	0	0	0	0	0	0	0	0
OSM / OSMR + IL6ST	0	0	0	0	0	0	0	0	0	0	0	0	0	0	0	0	0	0	0	0	0	0	0	0	0	0	0	0	0	0	0	0	0	0	0	0	0	0	0	0	0	0	0	0	0	0
PDCD1LG2 / PDCD1	1.22612	0.770552	0	0	0	0	0	0	0	0	0	0	0	0	0	0	0	0	0	0	0	0	0	0	2.30712	1.4499	0	0	2.11795	1.33102	0	0	0	0	0	0	0	0	10.7498	6.7557	0	0	1.44218	0.906336	0	0
PDGFA / PDGFRA	0	0	0	0	0	0	0	0	0	0	0	0	0	29.6634	0	0	0	0	0	0	0	0	0	0	0	5.45827	0	0	0	5.08413	0	8.72939	0	0	0	5.32719	0	8.72551	0	17.3919	0	0	0	56.0935	0	0
PDGFB / PDGFRA	0	11.5159	0	34.0505	0	0	0	0	0	0	0	0	0	0	0	29.7536	0	0	0	0	0	0	0	0	0	26.7283	0	0	0	0	0	0	0	25.2106	0	0	0	0	0	29.9172	0	0	0	56.0935	0	13.8453
PDGFB / PDGFRB	0	0	0	0	0	0	0	0	0	0	0	0	0	0	0	0	0	0	0	0	0	0	0	0	0	0	0	0	0	0	0	0	0	0	0	0	0	0	0	0	0	0	0	0	0	0
PDGFC / PDGFRA	0	13.5346	0	0	0	0	0	0	0	0	0	0	0	0	0	0	0	0	0	0	0	0	0	0	0	56.0935	0	0	0	0	0	0	0	0	0	0	0	0	0	23.9652	0	0	0	10.5638	0	0
PLAU / PLAUR	21.9348	9.90628	11.2435	5.07783	6.68455	3.01891	0	0	0	0	0	0	1.69485	0.765435	12.237	5.52654	1.40132	0.632873	0	0	0	0	54.9303	24.8079	33.5594	15.1562	0	0	9.15543	4.13482	2.45517	1.10881	8.71626	3.93648	4.5502	2.05498	11.621	5.24835	6.62449	2.99179	5.06612	2.28799	47.4104	21.4117	0	0
PPBP / ACKR1	0	0	0	0	0	0	0	0	0	0	0	0	0	0	0	0	0	0	0	0	0	0	0	0	0	0	0	0	0	0	0	0	0	0	0	0	0	0	0	0	0	0	0	0	0	0
PPBP / CXCR1	0	0	0	0	0	0	0	0	0	0	0	0	0	0	0	0	0	0	0	0	0	0	0	0	0	0	0	0	0	0	0	0	0	0	0	0	0	0	0	0	0	0	0	0	0	0
PPBP / CXCR2	0	0	0	0	0	0	0	0	0	0	0	0	0	0	0	0	0	0	0	0	0	0	0	0	0	0	0	0	0	0	0	0	0	0	0	0	0	0	0	0	0	0	0	0	0	0
PVR / CD226	3.32718	1.44667	0	0	0	0	0	0	0	0	0	0	0	0	3.08593	1.34177	0	0	0	0	0	0	0	0	2.84085	1.23521	0	0	1.70788	0.742593	0	0	0	0	0	0	1.15749	0.503283	29.8315	12.9709	0	0	15.9127	6.91892	0	0
PVR / CD96	0.558764	0.806948	0	0	0	0	0	0	0	0	0	0	0	0	0.518248	0.748436	0	0	0	0	0	0	0	0	0.477091	0.688998	0	0	0.28682	0.414216	0	0	0	0	0	0	0.194389	0.280729	5.00988	7.2351	0	0	2.67237	3.85935	0	0
PVR / TIGIT	0.41602	0.252162	0	0	0	0	0	0	0	0	0	0	0	0	0.385855	0.233877	0	0	0	0	0	0	0	0	0.355211	0.215304	0	0	0.213548	0.129437	0	0	0	0	0	0	0.144729	0.0877245	3.73004	2.26088	0	0	1.98968	1.206	0	0
SEMA3F / NRP2	0	0	0	0	0	0	0	0	0	0	0	0	0	0	0	0	0	0	0	0	0	0	0	0	0	0	0	0	0	0	0	0	0	0	0	0	5.40811	59.4967	0	0	0	0	9.08976	100	0	0
SEMA4A / NRP1	10.3202	9.51567	8.01918	7.39405	4.27996	3.94632	2.42895	2.2396	2.1624	1.99383	3.33316	3.07332	1.80605	1.66526	8.42237	7.76581	4.83572	4.45876	1.76816	1.63033	3.9861	3.67536	5.28029	4.86867	16.6203	15.3247	0	0	9.51613	8.7743	1.99782	1.84208	5.71767	5.27195	2.20697	2.03493	1.80278	1.66225	7.84266	7.23129	2.43183	2.24226	3.0001	2.76623	20.0943	18.5278
SEMA4A / PLXNB1	0	0	0	0	0	0	0	0	0	0	0	0	0	0	0	0	0	0	0	0	0	0	0	0	0	0	0	0	0	0	0	0	0	0	0	0	0	0	0	0	0	0	0	0	0	0
SEMA4A / PLXNB2	42.8538	30.3323	33.2991	23.5694	17.7723	12.5793	10.086	7.13898	8.97922	6.35556	13.8407	9.79656	7.49949	5.3082	34.9733	24.7544	20.08	14.2128	7.34217	5.19685	16.552	11.7156	21.926	15.5194	69.0146	48.8491	0	0	39.5151	27.9691	8.2958	5.87184	23.7422	16.8049	9.1643	6.48656	7.48594	5.29861	32.5661	23.0505	10.098	7.14744	12.4577	8.81766	83.44	59.0595
SEMA4A / PLXND1	20.4392	30.0135	15.8821	23.3217	8.47651	12.4471	4.81056	7.06396	4.28266	6.28877	6.60135	9.69361	3.5769	5.25242	16.6806	24.4942	9.5772	14.0634	3.50186	5.14223	7.8945	11.5925	10.4577	15.3563	32.9167	48.3357	0	0	18.8468	27.6751	3.9567	5.81013	11.3239	16.6283	4.37093	6.4184	3.57043	5.24292	15.5325	22.8083	4.81626	7.07233	5.94172	8.72499	39.7969	58.4388
SEMA4C / PLXNB2	13.9827	9.89703	0	0	0	0	0	0	22.0497	15.6069	15.7153	11.1234	0	0	17.3413	12.2743	0	0	0	0	0	0	0	0	24.9679	17.6725	0	0	0	0	14.6942	10.4007	0	0	0	0	23.7172	16.7872	39.5366	27.9843	0	0	83.44	59.0595	0	0
SEMA4D / CD72	26.2344	22.014	25.6702	21.5406	21.227	17.8122	30.4513	25.5526	42.2856	35.483	43.5272	36.5249	24.6072	20.6486	12.9054	10.8293	15.1028	12.6732	42.5748	35.7257	44.8166	37.6068	44.4904	37.3331	13.371	11.2199	0	0	38.0801	31.954	43.7293	36.6945	21.5738	18.1032	36.379	30.5266	9.40729	7.89392	8.97602	7.53203	9.98066	8.37505	10.5426	8.84661	5.29382	4.44219
SEMA4D / PLXNB1	0	0	0	0	0	0	0	0	0	0	0	0	0	0	0	0	0	0	0	0	0	0	0	0	0	0	0	0	0	0	0	0	0	0	0	0	0	0	0	0	0	0	0	0	0	0
SEMA4D / PLXNB2	48.8435	34.5718	47.7931	33.8283	39.5208	27.9731	56.6947	40.1289	78.7279	55.7242	81.0395	57.3604	45.814	32.4275	24.0275	17.0069	28.1187	19.9026	79.2662	56.1053	83.44	59.0595	82.8327	58.6296	24.8942	17.6203	0	0	70.8979	50.1821	81.4158	57.6268	40.1664	28.4301	67.7308	47.9404	17.5146	12.397	16.7117	11.8286	18.5821	13.1526	19.6284	13.8931	9.85609	6.97622
SEMA7A / ITGA1 + ITGB1	0	0	0	0	0	0	0	0	0	0	0	0	0	0	0	0	0	0	0	0	0	0	0	0	0	0	0	0	0	0	0	0	0	0	0	0	0	0	0	0	0	0	0	0	0	0
SEMA7A / PLXNC1	3.73621	5.90463	63.2758	100	3.56963	5.64137	2.51401	3.9731	2.8635	4.52543	4.68586	7.40545	2.53527	4.0067	14.7785	23.3556	2.47029	3.904	18.6862	29.5313	4.746	7.5005	0	0	4.46965	7.06375	0	0	21.4071	33.8315	5.14135	8.12529	27.1087	42.8421	2.18315	3.45021	2.56381	4.05181	41.9679	66.3253	0	0	2.96769	4.69009	23.8776	37.7357
SLAMF1 / SLAMF1	4.17687	42.1842	1.01813	10.2826	1.01601	10.2611	5.84881	59.0698	4.71842	47.6535	4.01392	40.5385	8.91355	90.0222	0.980399	9.90151	2.46073	24.852	5.6767	57.3316	4.74995	47.972	0	0	0.918536	9.27672	1.36589	13.7947	0	0	5.76162	58.1893	1.24826	12.6068	0	0	0	0	9.90151	100	1.77814	17.9583	0	0	0	0
SLAMF6 / SLAMF6	0	0	0	0	0	0	0	0	0	0	0	0	0	0	0	0	0	0	0	0	0	0	0	0	0	0	0	0	0	0	0	0	0	0	0	0	0	0	0	0	0	0	0	0	0	0
TGFA / EGFR	0	0	0	0	0	0	0	0	0	0	0	0	0	0	0	0	0	0	0	0	0	0	0	0	0	0	0	0	0	0	0	0	0	0	0	0	0	0	0	0	0	0	0	0	0	0
TGFB1 / TGFBR1 + TGFBR2	11.0854	12.7826	14.6103	16.8471	7.49254	8.63965	10.3	11.877	11.3465	13.0836	14.7027	16.9537	5.47857	6.31735	13.1965	15.2169	4.5747	5.27509	18.527	21.3635	18.6865	21.5474	8.6515	9.97606	9.14562	10.5458	3.65524	4.21487	10.6592	12.2912	9.68275	11.1652	9.07385	10.4631	26.2736	30.2962	5.10827	5.89035	6.30327	7.26831	0.961524	1.10874	14.9079	17.1903	14.0372	16.1864
TGFB2 / TGFBR1 + TGFBR2	0	0	0	0	0	0	0	0	0	0	0	0	0	0	0	0	0	0	0	0	0	0	0	0	0	0	0	0	0	0	0	0	0	0	0	0	0	0	0	0	0	0	26.2736	30.2962	0	0
TGFB3 / TGFBR1 + TGFBR2	0	0	0	0	0	0	0	0	0	0	0	0	0	0	0	0	0	0	0	0	0	0	0	0	0	0	0	0	0	0	0	0	0	0	0	0	0	0	0	0	0	0	26.2736	30.2962	4.26605	4.91919
TNF / TNFRSF1A	43.5501	25.8818	10.1885	6.055	18.0103	10.7035	12.4959	7.4263	10.6844	6.34972	19.1466	11.3788	3.20211	1.90301	23.5967	14.0235	2.47881	1.47315	21.0942	12.5363	17.7081	10.5239	17.2689	10.2629	26.9636	16.0245	5.01308	2.97927	4.34593	2.58279	9.28168	5.5161	15.3503	9.12266	10.1288	6.01954	8.92073	5.30159	18.2813	10.8646	0	0	3.8952	2.31491	29.4255	17.4876
TNF / TNFRSF1B	45.8918	79.7124	10.7363	18.6486	18.9787	32.9653	13.1678	22.872	11.2589	19.5563	20.1761	35.0452	3.37429	5.86103	24.8655	43.1905	2.61209	4.53711	22.2285	38.6101	18.6603	32.4122	18.1975	31.6084	28.4134	49.3531	5.28264	9.17576	4.57962	7.95464	9.78077	16.9888	16.1757	28.0965	10.6734	18.5394	9.40041	16.3282	19.2644	33.4615	0	0	4.10464	7.12962	31.0077	53.8594
TNFSF10 / TNFRSF10A	13.6043	0	7.14977	0	5.79285	0	6.15358	0	6.17918	0	9.17845	0	5.51074	0	13.115	0	3.00148	0	5.17134	0	7.93716	0	15.795	0	12.0389	0	2.7713	0	25.9295	0	10.3036	0	6.53732	0	12.8641	0	4.32815	0	7.63183	0	9.66569	0	12.4706	0	11.1913	0
TNFSF10 / TNFRSF10B	38.6345	29.6631	20.3045	15.5896	16.451	12.6309	17.4754	13.4174	17.5481	13.4732	26.0657	20.0129	15.6498	12.0158	37.2451	28.5963	8.52385	6.54451	14.686	11.2757	22.5406	17.3064	44.856	34.4399	34.1891	26.25	7.87017	6.04262	73.6366	56.5373	29.2611	22.4663	18.5652	14.2541	36.5326	28.0493	12.2914	9.43721	21.6735	16.6407	27.4494	21.0753	35.4149	27.1912	31.782	24.4018
TNFSF10 / TNFRSF10C	0	0	0	0	0	0	0	0	0	0	0	0	0	0	0	0	0	0	0	0	0	0	0	0	0	0	0	0	0	0	0	0	0	0	0	0	0	0	0	0	0	0	0	0	0	0
TNFSF10 / TNFRSF10D	20.0705	24.2271	10.5481	12.7326	8.54624	10.3162	9.07843	10.9586	9.11619	11.0042	13.5411	16.3454	8.13005	9.81378	19.3487	23.3558	4.42811	5.34518	7.62932	9.20935	11.7098	14.1348	23.3026	28.1285	17.7611	21.4395	4.08853	4.93526	38.254	46.1764	15.201	18.3492	9.64456	11.642	18.9785	22.909	6.38535	7.70776	11.2593	13.5911	14.2599	17.2131	18.398	22.2082	16.5106	19.93
TNFSF10 / TNFRSF11B	0	52.4664	0	27.5739	0	22.3408	0	23.732	0	23.8307	0	35.3978	0	21.2528	0	50.5796	0	11.5756	0	19.9439	0	30.6106	0	60.9154	0	46.4295	0	10.6879	0	100	0	39.7372	0	25.2119	0	49.612	0	16.692	0	29.433	0	37.2768	0	48.0942	0	43.1606
TNFSF11 / TNFRSF11A	0	0	0	0	0	0	0	0	0	0	0	0	0	0	0	0	0	0	0	100	0	0	0	0	0	0	0	0	0	0	0	0	0	0	0	0	0	0	0	0	0	0	0	0	0	0
TNFSF11 / TNFRSF11B	0	0	0	0	0	0	0	0	0	0	0	0	0	0	0	0	0	0	0	100	0	0	0	0	0	0	0	0	0	0	0	0	0	0	0	0	0	0	0	0	0	0	0	0	0	0
TNFSF12 / TNFRSF12A	4.34173	0.918114	3.61565	0.764575	2.38483	0.504302	3.94199	0.833583	3.4322	0.725782	5.34977	1.13128	2.84532	0.601679	7.84168	1.65822	0.439562	0.092951	6.08578	1.28691	4.4209	0.934855	0	0	9.01936	1.90726	2.31004	0.488487	7.455	1.57645	4.94003	1.04463	2.17708	0.460371	5.19644	1.09885	0	0	4.28658	0.906451	0	0	6.1379	1.29794	0	0
TNFSF13B / TNFRSF13B	0	0	0	0	0	0	0	0	0	0	0	0	0	0	0	0	0	0	0	0	0	0	0	0	0	0	0	0	0	0	0	0	0	0	0	0	0	0	0	0	0	0	0	0	0	0
TNFSF13B / TNFRSF13C	0	0	0	0	0	0	0	0	0	0	0	0	0	0	0	0	0	0	0	0	0	0	0	0	0	0	0	0	0	0	0	0	0	0	0	0	0	0	0	0	0	0	0	0	0	0
TNFSF13B / TNFRSF17	0	0	0	0	0	0	0	0	0	0	0	0	0	0	0	0	0	0	0	0	0	0	0	0	0	0	0	0	0	0	0	0	0	0	0	0	0	0	0	0	0	0	0	0	0	0
TNFSF14 / LTBR	20.8669	9.2123	0	0	16.2415	7.17028	6.48832	2.86446	7.96082	3.51454	17.4553	7.70615	5.31498	2.34645	4.63767	2.04744	0	0	0	0	23.3877	10.3252	51.0389	22.5326	2.42437	1.07031	0	0	6.43067	2.83901	12.1576	5.36734	0	0	42.7025	18.8523	3.91349	1.72773	0	0	0	0	0	0	0	0
TNFSF14 / TNFRSF14	23.8819	38.5072	0	0	18.5882	29.9716	7.4258	11.9734	9.11106	14.6907	19.9773	32.2115	6.08293	9.80814	5.30776	8.55825	0	0	0	0	26.7669	43.1591	58.4134	94.186	2.77466	4.47387	0	0	7.35982	11.867	13.9142	22.4354	0	0	48.8724	78.8021	4.47894	7.22186	0	0	0	0	0	0	0	0
TNFSF15 / TNFRSF25	6.23484	7.358	0	0	3.02751	3.5729	0	0	0	0	0	0	0	0	0	0	0	0	0	0	0	0	0	0	0.899045	1.061	0	0	0	0	0	0	0	0	0	0	0	0	0	0	0	0	0	0	0	0
TNFSF18 / TNFRSF18	0	0	0	0	0	0	0	0	0	0	0	0	0	0	6.52183	12.775	0	0	0	0	0	0	0	0	0	0	0	0	0	0	0	0	0	0	0	0	0	0	2.13203	4.17622	0	0	0	0	0	0
TNFSF4 / TNFRSF4	0	0	0.378902	0.885137	0	0	0	0	0	0	0	0	0	0	0.801311	1.87191	0	0	0	0	0	0	0	0	0	0	0	0	0	0	4.34	10.1385	0	0	1.13961	2.66218	0	0	6.4844	15.1479	0	0	0	0	0	0
TNFSF8 / TNFRSF8	0	17.4562	0	3.37462	0	13.7932	0	4.49084	0	15.0751	0	6.94454	0	0	0	2.22511	0	1.43171	0	0	0	7.21025	0	0	0	0	0	0	0	0	0	26.0151	0	0	0	3.16077	0	0	0	0	0	0	0	0	0	0
TNFSF9 / TNFRSF9	1.55594	11.4397	5.7782	42.4828	0.65752	4.83426	1.12673	8.28403	1.03359	7.59926	10.7254	78.8557	0.902645	6.63648	3.46873	25.503	0.794169	5.83894	2.26655	16.6643	2.51306	18.4767	0	0	1.54792	11.3807	1.00638	7.39914	0.63159	4.64361	4.13248	30.3831	3.60996	26.5414	2.30047	16.9137	0.95462	7.01862	8.5582	62.9222	0.380541	2.79784	1.15769	8.51164	2.40255	17.6642
TSLP / IL7R + CRLF2	0	0	0	0	0	0	0	0	0	0	0	0	0	0	0	0	0	0	0	0	0	0	0	0	0	0	0	0	18.2977	91.6566	0	0	0	0	0	0	7.43336	37.235	0	0	0	0	0	0	0	0
TXLNA / STX1A	0	0	0	0	0	0	0	0	0	0	0	0	0	0	0	0	0	0	0	0	0	0	0	0	0	0	0	0	0	0	0	0	0	0	0	0	0	0	0	0	0	0	0	0	0	0
TXLNA / STX3	5.55161	2.62648	9.88167	4.67503	4.08121	1.93083	6.25873	2.96101	5.21828	2.46878	7.65436	3.62129	5.03422	2.3817	4.48268	2.12076	2.31013	1.09293	9.73095	4.60373	8.73277	4.13149	0	0	6.05193	2.86318	0	0	6.06531	2.86951	11.1818	5.29015	3.51325	1.66213	8.89303	4.20731	2.87784	1.36151	4.58683	2.17004	0	0	16.496	7.80429	5.99923	2.83825
TXLNA / STX4	19.0311	25.2662	33.8747	44.9729	13.9905	18.5742	21.4551	28.4844	17.8884	23.7491	26.2394	34.8361	17.2575	22.9115	15.3668	20.4013	7.91921	10.5137	33.358	44.287	29.9362	39.7441	0	0	20.7462	27.5432	0	0	20.7921	27.6041	38.3317	50.8902	12.0435	15.9893	30.4856	40.4734	9.86533	13.0975	15.7238	20.8753	0	0	56.5489	75.0757	20.5656	27.3034
VCAM1 / ITGA4 + ITGB1	0	0	0	0	0	0	0	0	0	0	9.32013	13.0772	0	0	0	0	0	0	0	0	0	0	0	0	0	0	0	0	0	0	31.5656	44.29	0	0	7.17167	10.0627	0	0	2.37521	3.33268	0	0	37.7301	52.9395	6.07121	8.51859
VCAM1 / ITGA9 + ITGB1	0	0	0	0	0	0	0	0	0	0	0	0	0	0	0	0	0	0	0	0	0	0	0	0	0	0	0	0	0	0	0	0	0	0	0	0	0	0	0	0	0	0	0	0	0	0
VCAN / CD44	36.909	27.611	1.44876	1.0838	61.9615	46.3525	1.91229	1.43056	2.9007	2.16997	2.52431	1.8884	1.75043	1.30947	7.58283	5.6726	1.56697	1.17223	0	0	2.1509	1.60905	0	0	12.7142	9.5113	4.36082	3.26227	2.17575	1.62764	2.74516	2.05361	1.43565	1.07399	2.42825	1.81654	1.76942	1.32368	4.1653	3.116	2.07221	1.55019	9.71132	7.26489	0	0
VEGFA / FLT1	47.249	28.5487	2.92357	1.76647	40.5694	24.5128	2.15958	1.30485	3.61446	2.18392	2.11912	1.28041	2.85424	1.72459	22.8496	13.8061	3.1084	1.87815	1.45264	0.877712	4.02006	2.42899	20.0285	12.1016	27.3979	16.5543	6.22258	3.7598	19.7913	11.9583	2.39203	1.44531	5.26819	3.18314	2.27978	1.37748	6.87072	4.15141	20.0735	12.1288	3.10853	1.87823	11.5578	6.98344	1.62654	0.982785
VEGFA / KDR	0	0	0	0	0	0	0	0	0	0	0	0	0	0	0	0	0	0	0	0	0	0	0	0	0	0	0	0	0	0	0	0	0	0	0	0	0	0	0	0	0	0	0	0	0	0
VEGFA / NRP1	20.0943	18.5278	1.24335	1.14642	17.2535	15.9085	0.918433	0.846837	1.53717	1.41734	0.90123	0.830975	1.21386	1.11924	9.71757	8.96004	1.32195	1.2189	0.617785	0.569626	1.70967	1.57639	8.51779	7.85379	11.6519	10.7436	2.64636	2.44007	8.41693	7.7608	1.01729	0.937988	2.24048	2.06582	0.969553	0.893972	2.92201	2.69422	8.53692	7.87143	1.32201	1.21895	4.91535	4.53218	0.691741	0.637817
VEGFB / FLT1	5.38193	3.25186	47.249	28.5487	2.94904	1.78186	4.03384	2.43732	7.96822	4.81454	11.8728	7.17377	3.77551	2.28123	13.583	8.20712	8.04186	4.85904	24.4134	14.751	11.014	6.65486	0	0	11.2553	6.80066	5.59647	3.38149	21.8333	13.1921	11.0024	6.64783	21.4299	12.9483	13.8344	8.35898	10.3716	6.26671	9.29519	5.61632	0	0	23.7119	14.3272	22.5003	13.5951
VEGFC / FLT4	0	0	0	0	0	0	0	0	0	0	0	0	0	0	0	0	0	0	0	0	0	0	0	0	0	0	0	0	0	0	0	0	0	0	0	0	0	0	0	0	0	0	0	0	0	0
VTN / ITGAV	0	0	0	0	0	0	0	0	0	0	0	0	0	0	0	0	0	0	0	0	0	0	0	0	7.19375	6.12932	0	0	0	0	0	0	0	0	0	0	0	0	41.8296	35.6403	0	0	0	0	0	0
WNT5A / FZD5	0	0	0	0	0	0	0	0	0	0	0	0	0	0	0	5.52456	0	0	0	0	0	0	0	0	0	11.7188	0	0	0	0	0	0	0	0	0	0	0	11.0788	0	0	0	0	0	64.4893	0	0
WNT5B / FZD1 + LRP5	0	0	0	0	0	0	0	0	0	0	0	0	0	0	0	0	0	0	0	0	0	0	0	0	0	0	0	0	0	0	0	0	0	0	0	0	0	0	0	0	0	0	0	0	0	0
WNT5B / FZD1 + LRP6	0	0	0	0	0	0	0	0	0	0	0	0	0	0	0	0	0	0	0	0	0	0	0	0	0	0	0	0	0	0	0	0	0	0	0	0	0	0	0	0	0	0	0	0	0	0
WNT5B / FZD10 + LRP5	0	0	0	0	0	0	0	0	0	0	0	0	0	0	0	0	0	0	0	0	0	0	0	0	0	0	0	0	0	0	0	0	0	0	0	0	0	0	0	0	0	0	0	0	0	0
WNT5B / FZD10 + LRP6	0	0	0	0	0	0	0	0	0	0	0	0	0	0	0	0	0	0	0	0	0	0	0	0	0	0	0	0	0	0	0	0	0	0	0	0	0	0	0	0	0	0	0	0	0	0
WNT5B / FZD2 + LRP5	0	0	0	0	0	0	0	0	0	0	0	0	0	0	0	0	0	0	0	0	0	0	0	0	0	0	0	0	0	0	0	0	0	0	0	0	0	0	0	0	0	0	0	0	0	0
WNT5B / FZD2 + LRP6	0	0	0	0	0	0	0	0	0	0	0	0	0	0	0	0	0	0	0	0	0	0	0	0	0	0	0	0	0	0	0	0	0	0	0	0	0	0	0	0	0	0	0	0	0	0
WNT5B / FZD3 + LRP5	0	0	0	0	0	0	0	0	0	0	0	0	0	0	0	0	0	0	0	0	0	0	0	0	0	0	0	0	0	0	0	0	0	0	0	0	0	0	0	0	0	0	0	0	0	0
WNT5B / FZD3 + LRP6	0	0	0	0	0	0	0	0	0	0	0	0	0	0	0	0	0	0	0	0	0	0	0	0	0	0	0	0	0	0	0	0	0	0	0	0	0	0	0	0	0	0	0	0	0	0
WNT5B / FZD5 + LRP5	0	0	0	0	0	0	0	0	0	0	0	0	0	0	0	0	0	0	0	0	0	0	0	0	0	0	0	0	0	0	0	0	0	0	0	0	0	0	0	0	0	0	0	0	0	0
WNT5B / FZD5 + LRP6	0	0	0	0	0	0	0	0	0	0	0	0	0	0	0	0	0	0	0	0	0	0	0	0	0	0	0	0	0	0	0	0	0	0	0	0	0	0	0	0	0	0	0	0	0	0
WNT5B / FZD6 + LRP5	0	0	0	0	0	0	0	0	0	0	0	0	0	0	0	0	0	0	0	0	0	0	0	0	0	0	0	0	0	0	0	0	0	0	0	0	0	0	0	0	0	0	0	0	0	0
WNT5B / FZD6 + LRP6	0	0	0	0	0	0	0	0	0	0	0	0	0	0	0	0	0	0	0	0	0	0	0	0	0	0	0	0	0	0	0	0	0	0	0	0	0	0	0	0	0	0	0	0	0	0
WNT5B / FZD7 + LRP5	0	0	0	0	0	0	0	0	0	0	0	0	0	0	0	0	0	0	0	0	0	0	0	0	0	0	0	0	0	0	0	0	0	0	0	0	0	0	0	0	0	0	0	0	0	0
WNT5B / FZD7 + LRP6	0	0	0	0	0	0	0	0	0	0	0	0	0	0	0	0	0	0	0	0	0	0	0	0	0	0	0	0	0	0	0	0	0	0	0	0	0	0	0	0	0	0	0	0	0	0
WNT5B / FZD8 + LRP5	0	0	0	0	0	0	0	0	0	0	0	0	0	0	0	0	0	0	0	0	0	0	0	0	0	0	0	0	0	0	0	0	0	0	0	0	0	0	0	0	0	0	0	0	0	0
WNT5B / FZD8 + LRP6	0	0	0	0	0	0	0	0	0	0	0	0	0	0	0	0	0	0	0	0	0	0	0	0	0	0	0	0	0	0	0	0	0	0	0	0	0	0	0	0	0	0	0	0	0	0
XCL1 / XCR1	0	0	0	0	0	0	0	0	0	0	0	0	0	0	0	0	0	0	0	0	0	0	0	0	0	0	0	0	0	0	0	0	0	0	0	0	0	0	0	0	0	0	0	0	0	0
XCL2 / XCR1	0	0	0	0	0	0	0	0	0	0	0	0	0	0	0	0	0	0	0	0	0	0	0	0	0	0	0	0	0	0	0	0	0	0	0	0	0	0	0	0	0	0	0	0	0	0
