# Supplementary material for: PD-L1 and ICOSL discriminate human Secretory and Helper dendritic cells in cancer, allergy and autoimmunity
Source: Nat Commun. 2022 Apr 13;13:1983. doi: 10.1038/s41467-022-29516-w (PMC9008048; doi:10.1038/s41467-022-29516-w)
Supplement: Supplementary file 17 — Supplementary Data 14 [file 41467_2022_29516_MOESM17_ESM.xlsx]

## Sheet: Sheet1
ScRNAseq_HNSCC: ICELLNET OUT communication scores
Interactions	7_TO_0	20_TO_0	7_TO_1	20_TO_1	7_TO_2	20_TO_2	7_TO_3	20_TO_3	7_TO_4	20_TO_4	7_TO_5	20_TO_5	7_TO_6	20_TO_6	7_TO_7	20_TO_7	7_TO_8	20_TO_8	7_TO_9	20_TO_9	7_TO_10	20_TO_10	7_TO_11	20_TO_11	7_TO_12	20_TO_12	7_TO_13	20_TO_13	7_TO_14	20_TO_14	7_TO_15	20_TO_15	7_TO_16	20_TO_16	7_TO_17	20_TO_17	7_TO_18	20_TO_18	7_TO_20	20_TO_20	7_TO_21	20_TO_21	7_TO_22	20_TO_22	7_TO_23	20_TO_23
AREG / EGFR	0	0	0	0	0	0	0	0	0	0	0	0	0	0	0	0	0	0	0	0	0	0	0	0	0	0	0	0	0	0	0	0	0	0	0	0	64.8413	29.6843	0	0	0	0	70.4146	32.2358	0	0
BMP2 / BMPR1A + ACVR2A	0	0	0	0	0	0	0	0	0	0	0	0	0	0	0	0	0	0	0	0	0	0	0	0	0	0	0	0	0	0	0	0	0	0	0	0	0	0	0	0	0	0	0	0	0	0
BMP2 / BMPR1A + ACVR2B	0	0	0	0	0	0	0	0	0	0	0	0	0	0	0	0	0	0	0	0	0	0	0	0	0	0	0	0	0	0	0	0	0	0	0	0	0	0	0	0	0	0	0	0	0	0
BMP2 / BMPR1A + BMPR2	0	0	0	0	0	0	0	0	0	0	0	0	0	0	0	0	0	0	0	0	0	0	0	0	0	0	0	0	0	0	0	0	0	0	0	0	0	0	0	0	0	0	0	0	0	0
BMP4 / BMPR1A + ACVR2A	0	0	0	0	0	0	0	0	0	0	0	0	0	0	0	0	0	0	0	0	0	0	0	0	0	0	0	0	0	0	0	0	0	0	0	0	0	0	0	0	0	0	0	0	0	0
BMP4 / BMPR1A + ACVR2B	0	0	0	0	0	0	0	0	0	0	0	0	0	0	0	0	0	0	0	0	0	0	0	0	0	0	0	0	0	0	0	0	0	0	0	0	0	0	0	0	0	0	0	0	0	0
BMP4 / BMPR1A + BMPR2	0	0	0	0	0	0	0	0	0	0	0	0	0	0	0	0	0	0	0	0	0	0	0	0	0	0	0	0	0	0	0	0	0	0	0	0	0	0	0	0	0	0	0	0	0	0
BMP6 / ACVR1 + ACVR2A	0	0	0	0	0	0	0	0	0	29.6969	0	0	0	0	0	0	0	0	0	0	0	0	0	0	0	0	0	0	0	0	0	0	0	0	0	24.5724	0	0	0	0	0	0	0	32.4278	0	23.8465
BMP6 / ACVR1 + ACVR2B	0	0	0	0	0	0	0	0	0	0	0	0	0	0	0	0	0	0	0	0	0	0	0	0	0	0	0	0	0	0	0	0	0	0	0	0	0	0	0	0	0	0	0	42.4582	0	0
BMP6 / ACVR1 + BMPR2	0	20.5327	0	16.1351	0	0	0	19.1174	0	13.0153	0	15.7597	0	16.0079	0	13.3606	0	4.71339	0	10.5599	0	0	0	0	0	20.3624	0	0	0	20.0908	0	19.0937	0	0	0	13.1056	0	0	0	22.2441	0	0	0	42.4582	0	8.30559
BMP6 / BMPR1A + ACVR2A	0	0	0	0	0	0	0	0	0	0	0	0	0	0	0	0	0	0	0	0	0	0	0	0	0	0	0	0	0	0	0	0	0	0	0	0	0	0	0	0	0	0	0	15.247	0	0
BMP6 / BMPR1A + ACVR2B	0	0	0	0	0	0	0	0	0	0	0	0	0	0	0	0	0	0	0	0	0	0	0	0	0	0	0	0	0	0	0	0	0	0	0	0	0	0	0	0	0	0	0	19.9632	0	0
BMP6 / BMPR1A + BMPR2	0	0	0	0	0	0	0	0	0	0	0	0	0	0	0	0	0	0	0	0	0	0	0	0	0	0	0	0	0	20.3559	0	17.256	0	0	0	0	0	0	0	0	0	0	0	19.9632	0	0
BMP7 / ACVR1 + ACVR2A	0	0	0	0	0	0	0	0	0	0	0	0	0	0	0	0	0	0	0	0	0	0	0	0	0	0	0	0	0	0	0	0	0	0	0	0	0	0	0	0	0	0	0	0	0	0
BMP7 / ACVR1 + ACVR2B	0	0	0	0	0	0	0	0	0	0	0	0	0	0	0	0	0	0	0	0	0	0	0	0	0	0	0	0	0	0	0	0	0	0	0	0	0	0	0	0	0	0	0	0	0	0
BMP7 / ACVR1 + BMPR2	0	0	0	0	0	0	0	0	0	0	0	0	0	0	0	0	0	0	0	0	0	0	0	0	0	0	0	0	0	0	0	0	0	0	0	0	0	0	0	0	0	0	0	0	0	0
BMP7 / BMPR1A + ACVR2A	0	0	0	0	0	0	0	0	0	0	0	0	0	0	0	0	0	0	0	0	0	0	0	0	0	0	0	0	0	0	0	0	0	0	0	0	0	0	0	0	0	0	0	0	0	0
BMP7 / BMPR1A + ACVR2B	0	0	0	0	0	0	0	0	0	0	0	0	0	0	0	0	0	0	0	0	0	0	0	0	0	0	0	0	0	0	0	0	0	0	0	0	0	0	0	0	0	0	0	0	0	0
BMP7 / BMPR1A + BMPR2	0	0	0	0	0	0	0	0	0	0	0	0	0	0	0	0	0	0	0	0	0	0	0	0	0	0	0	0	0	0	0	0	0	0	0	0	0	0	0	0	0	0	0	0	0	0
BMP8B / ACVR1 + ACVR2A	0	0	0	0	0	0	0	0	0	0	0	0	0	0	0	0	0	0	0	0	0	0	0	0	0	0	0	0	0	0	0	0	0	0	0	0	0	0	0	0	0	0	0	0	0	0
BMP8B / ACVR1 + ACVR2B	0	0	0	0	0	0	0	0	0	0	0	0	0	0	0	0	0	0	0	0	0	0	0	0	0	0	0	0	0	0	0	0	0	0	0	0	0	0	0	0	0	0	0	0	0	0
BMP8B / ACVR1 + BMPR2	0	0	0	0	0	0	0	0	0	0	0	0	0	0	0	0	0	0	0	0	0	0	0	0	0	0	0	0	0	0	0	0	0	0	0	0	0	0	0	0	0	0	0	0	0	0
BMP8B / BMPR1A + ACVR2A	0	0	0	0	0	0	0	0	0	0	0	0	0	0	0	0	0	0	0	0	0	0	0	0	0	0	0	0	0	0	0	0	0	0	0	0	0	0	0	0	0	0	0	0	0	0
BMP8B / BMPR1A + ACVR2B	0	0	0	0	0	0	0	0	0	0	0	0	0	0	0	0	0	0	0	0	0	0	0	0	0	0	0	0	0	0	0	0	0	0	0	0	0	0	0	0	0	0	0	0	0	0
BMP8B / BMPR1A + BMPR2	0	0	0	0	0	0	0	0	0	0	0	0	0	0	0	0	0	0	0	0	0	0	0	0	0	0	0	0	0	0	0	0	0	0	0	0	0	0	0	0	0	0	0	0	0	0
BTLA / TNFRSF14	0	54.422	0	38.5439	0	31.5869	0	75.4733	0	61.9639	0	73.9826	0	74.8012	0	47.0315	0	27.3708	0	70.1711	0	47.7961	0	58.3125	0	62.6707	0	21.8889	0	49.0034	0	59.5544	0	39.0038	0	52.5106	0	12.7837	0	75.8338	0	38.5995	0	80.515	0	43.5723
C3 / C3AR1	0	6.96884	0	0.399455	0	4.08099	0	0.637086	0	0.524805	0	0.590291	0	1.18323	0	1.76761	0	0	0	0	0	0.799183	0	4.90995	0	9.33277	0	0.868629	0	3.60329	0	0	0	0	0	0.972275	0	0	0	0.932278	0	0	0	0	0	0
C3 / CR2	0	0	0	0	0	0	0	0	0	0	0	0	0	0	0	0	0	0	0	9.33277	0	0	0	0	0	0	0	0	0	0	0	0	0	0	0	0	0	0	0	0	0	0	0	0	0	0
CCL11 / ACKR1	0	0	0	0	0	0	0	0	0	0	0	0	0	0	0	0	0	0	0	0	0	0	0	0	0	0	0	0	0	0	0	0	0	0	0	0	0	0	0	0	0	0	0	0	0	0
CCL11 / ACKR2	0	0	0	0	0	0	0	0	0	0	0	0	0	0	0	0	0	0	0	0	0	0	0	0	0	0	0	0	0	0	0	0	0	0	0	0	0	0	0	0	0	0	0	0	0	0
CCL11 / CCR2	0	0	0	0	0	0	0	0	0	0	0	0	0	0	0	0	0	0	0	0	0	0	0	0	0	0	0	0	0	0	0	0	0	0	0	0	0	0	0	0	0	0	0	0	0	0
CCL11 / CCR5	0	0	0	0	0	0	0	0	0	0	0	0	0	0	0	0	0	0	0	0	0	0	0	0	0	0	0	0	0	0	0	0	0	0	0	0	0	0	0	0	0	0	0	0	0	0
CCL11 / CXCR3	0	0	0	0	0	0	0	0	0	0	0	0	0	0	0	0	0	0	0	0	0	0	0	0	0	0	0	0	0	0	0	0	0	0	0	0	0	0	0	0	0	0	0	0	0	0
CCL13 / ACKR1	0	0	0	0	0	0	0	0	0	0	0	0	0	0	0	0	0	0	0	0	0	0	0	0	0	0	0	0	0	0	0	0	0	0	0	0	0	0	0	0	0	0	0	0	0	0
CCL13 / ACKR2	0	0	0	0	0	0	0	0	0	0	0	0	0	0	0	0	0	0	0	0	0	0	0	0	0	0	0	0	0	0	0	0	0	0	0	0	0	0	0	0	0	0	0	0	0	0
CCL13 / CCR2	0	0	0	0	0	0	0	0	0	0	0	0	0	0	0	0	0	0	0	0	0	0	0	0	0	0	0	0	0	0	0	0	0	0	0	0	0	0	0	0	0	0	0	0	0	0
CCL17 / ACKR1	0	0	0	0	0	0	0	0	0	0	0	0	0	0	0	0	0	0	0	0	0	0	0	0	0	0	0	0	0	0	0	0	0	0	0	0	0	0	0	0	0	0	16.2527	100	0	0
CCL17 / ACKR2	0	0	0	0	0	0	0	0	0	0	0	0	0	0	0	0	0	0	0	0	0	0	0	0	0	0	0	0	3.75157	23.0827	0	0	0	0	0	0	0	0	0	0	0	0	16.2527	100	0	0
CCL17 / CCR4	0	0	0	0	0	0	16.2527	100	8.32604	51.2285	5.0774	31.2403	10.1935	62.7189	0	0	0	0	0	0	0	0	0	0	0	0	0	0	0	0	4.4411	27.3252	0	0	0	0	0	0	0	0	2.82273	17.3677	0	0	0	0
CCL18 / CCR8	0	0	0	0	0	0	0	0	0	0	0	0	0	0	0	0	0	0	0	0	0	0	0	0	0	0	0	0	0	0	0	0	0	0	0	0	0	0	0	0	0	0	0	0	0	0
CCL18 / PITPNM3	0	0	0	0	0	0	0	0	0	0	0	0	0	0	0	0	0	0	0	0	0	0	0	0	0	0	0	0	0	0	0	0	0	0	0	0	0	0	0	0	0	0	0	0	0	0
CCL19 / ACKR4	0	0	0	0	0	0	0	0	0	0	0	0	0	0	0	0	0	0	0	0	0	0	0	0	0	0	0	0	0	0	0	0	0	0	0	0	4.90758	100	0	0	0	0	0	0	0	0
CCL19 / CCR7	0.223909	4.56252	1.33529	27.2087	0.173906	3.54363	1.44757	29.4966	1.81151	36.9125	1.1212	22.8462	0.55872	11.3849	1.05616	21.521	0.155755	3.17377	1.50967	30.7621	0.7602	15.4903	0	0	0.148605	3.02808	0.39321	8.0123	0.0876845	1.78672	0.626278	12.7615	1.08251	22.0579	0.234654	4.78145	0.217508	4.43209	4.90758	100	0.374772	7.63659	0.137653	2.8049	0.210996	4.29939
CCL19 / CCRL2	4.90758	100	0.320685	6.53449	2.84216	57.9138	0	0	0	0	0.367997	7.49854	0.601808	12.2628	1.38104	28.141	0.128272	2.61375	0.199572	4.06661	0.41506	8.45753	4.85922	99.0146	4.01767	81.8668	0	0	0.608768	12.4047	0.414225	8.44051	0.378413	7.71079	0.276667	5.63756	0.445619	9.08023	0.712975	14.5281	0.286495	5.83781	0.169002	3.4437	0.16431	3.34808
CCL2 / ACKR1	0	0	0	0	0	0	0	0	0	0	0	0	0	0	0	0	0	0	0	0	0	0	0	0	0	0	0	0	0	0	0	0	0	0	0	0	0	0	0	0	0	0	14.1834	7.5738	0	0
CCL2 / ACKR2	0	0	0	0	0	0	0	0	0	0	0	0	0	0	0	0	0	0	0	0	0	0	0	0	0	0	0	0	3.2739	1.74824	0	0	0	0	0	0	0	0	0	0	0	0	14.1834	7.5738	0	0
CCL2 / CCR2	10.8348	5.78572	11.7676	6.28382	11.9945	6.40499	0	0	0	0	14.1834	7.5738	0	0	0	0	5.18699	2.76981	0	0	0	0	0	0	0	0	0	0	0	0	0	0	0	0	0	0	0	0	0	0	0	0	0	0	0	0
CCL20 / CCR6	0.878078	1.59762	1.66579	3.03081	0	0	11.3703	20.6877	10.1589	18.4837	0	0	13.0492	23.7423	2.51025	4.56727	0.634182	1.15386	6.67606	12.1468	5.13775	9.34787	0	0	1.47007	2.67472	2.64252	4.80794	0	0	2.55027	4.64008	2.1191	3.8556	0	0	0	0	3.92969	7.14987	4.77177	8.68199	0	0	1.48267	2.69765
CCL21 / ACKR4	0	0	0	0	0	0	0	0	0	0	0	0	0	0	0	0	0	0	0	0	0	0	0	0	0	0	0	0	0	0	0	0	0	0	0	0	1.00811	1.5656	0	0	0	0	0	0	0	0
CCL21 / CCR7	0.0459954	0.0714307	0.274295	0.425979	0.0357238	0.055479	0.29736	0.461799	0.372121	0.577902	0.230316	0.357681	0.114772	0.178241	0.216956	0.336932	0.0319953	0.0496886	0.310117	0.481611	0.15616	0.242516	0	0	0.0305265	0.0474075	0.0807732	0.12544	0.0180121	0.0279728	0.12865	0.199793	0.222369	0.345339	0.0482025	0.0748584	0.0446806	0.0693888	1.00811	1.5656	0.0769856	0.119558	0.0282766	0.0439135	0.0433428	0.0673112
CCL22 / ACKR2	0	0	0	0	0	0	0	0	0	0	0	0	0	0	0	0	0	0	0	0	0	0	0	0	0	0	0	0	1.6463	23.0827	0	0	0	0	0	0	0	0	0	0	0	0	7.13217	100	0	0
CCL22 / CCR4	0	0	0	0	0	0	7.13217	100	3.6537	51.2285	2.22811	31.2403	4.47322	62.7189	0	0	0	0	0	0	0	0	0	0	0	0	0	0	0	0	1.94888	27.3252	0	0	0	0	0	0	0	0	1.2387	17.3677	0	0	0	0
CCL23 / ACKR2	0	0	0	0	0	0	0	0	0	0	0	0	0	0	0	0	0	0	0	0	0	0	0	0	0	0	0	0	0	0	0	0	0	0	0	0	0	0	0	0	0	0	0	0	0	0
CCL23 / CCR1	0	0	0	0	0	0	0	0	0	0	0	0	0	0	0	0	0	0	0	0	0	0	0	0	0	0	0	0	0	0	0	0	0	0	0	0	0	0	0	0	0	0	0	0	0	0
CCL23 / FPR2	0	0	0	0	0	0	0	0	0	0	0	0	0	0	0	0	0	0	0	0	0	0	0	0	0	0	0	0	0	0	0	0	0	0	0	0	0	0	0	0	0	0	0	0	0	0
CCL25 / ACKR4	0	0	0	0	0	0	0	0	0	0	0	0	0	0	0	0	0	0	0	0	0	0	0	0	0	0	0	0	0	0	0	0	0	0	0	0	0	0	0	0	0	0	0	0	0	0
CCL28 / CCR10	0	0	0	0	0	0	0	0	0	0	0	0	0	0	0	0	0	0	0	0	0	0	0	0	0	0	0	0	0	0	0	0	0	0	0	0	0	0	0	0	0	0	0	0	0	0
CCL3 / ACKR2	0	0	0	0	0	0	0	0	0	0	0	0	0	0	0	0	0	0	0	0	0	0	0	0	0	0	0	0	11.3875	8.38382	0	0	0	0	0	0	0	0	0	0	0	0	49.3334	36.3208	0	0
CCL3 / CCR1	23.2071	17.0858	2.66938	1.96528	16.5293	12.1693	0	0	0	0	0	0	2.98056	2.19438	7.09812	5.22585	0.989023	0.728149	2.8772	2.11829	3.11565	2.29384	49.3334	36.3208	35.8229	26.3739	0	0	0	0	5.14111	3.78504	2.41574	1.77855	5.47915	4.03392	0	0	1.38142	1.01704	0	0	3.62224	2.6668	0	0
CCL3 / CCR5	25.5521	18.8122	9.98488	7.35118	5.94797	4.37908	0	0	7.01535	5.16492	49.3334	36.3208	19.8478	14.6125	24.9085	18.3384	0	0	0	0	8.64234	6.36276	0	0	26.0052	19.1458	0	0	0	0	29.5152	21.73	0	0	12.5017	9.20414	0	0	0	0	0	0	0	0	0	0
CCL4 / ACKR2	0	0	0	0	0	0	0	0	0	0	0	0	0	0	0	0	0	0	0	0	0	0	0	0	0	0	0	0	12.0288	9.51831	0	0	0	0	0	0	0	0	0	0	0	0	52.1119	41.2357	0	0
CCL4 / CCR5	26.9912	21.3579	10.5472	8.34594	6.28296	4.97166	0	0	7.41045	5.86383	52.1119	41.2357	20.9656	16.5899	26.3113	20.8199	0	0	0	0	9.12907	7.22377	0	0	27.4698	21.7366	0	0	0	0	31.1775	24.6705	0	0	13.2058	10.4496	0	0	0	0	0	0	0	0	0	0
CCL5 / ACKR1	0	0	0	0	0	0	0	0	0	0	0	0	0	0	0	0	0	0	0	0	0	0	0	0	0	0	0	0	0	0	0	0	0	0	0	0	0	0	0	0	0	0	6.20002	13.7202	0	0
CCL5 / ACKR2	0	0	0	0	0	0	0	0	0	0	0	0	0	0	0	0	0	0	0	0	0	0	0	0	0	0	0	0	1.43113	3.16699	0	0	0	0	0	0	0	0	0	0	0	0	6.20002	13.7202	0	0
CCL5 / CCR1	2.91657	6.45416	0.335476	0.742385	2.07733	4.59698	0	0	0	0	0	0	0.374585	0.828929	0.892062	1.97407	0.124296	0.275059	0.361595	0.800184	0.391562	0.866498	6.20002	13.7202	4.50208	9.96277	0	0	0	0	0.646113	1.4298	0.303601	0.671846	0.688597	1.52382	0	0	0.173611	0.384189	0	0	0.455228	1.00739	0	0
CCL5 / CCR5	3.21128	7.10633	1.25486	2.77691	0.747516	1.6542	0	0	0.88166	1.95105	6.20002	13.7202	2.49438	5.51989	3.13039	6.92734	0	0	0	0	1.08613	2.40354	0	0	3.26822	7.23234	0	0	0	0	3.70935	8.20853	0	0	1.57116	3.47687	0	0	0	0	0	0	0	0	0	0
CCL7 / ACKR2	0	0	0	0	0	0	0	0	0	0	0	0	0	0	0	0	0	0	0	0	0	0	0	0	0	0	0	0	1.52452	0	0	0	0	0	0	0	0	0	0	0	0	0	6.60458	0	0	0
CCL7 / CCR1	3.10688	0	0.357367	0	2.21288	0	0	0	0	0	0	0	0.399027	0	0.95027	0	0.132407	0	0.38519	0	0.417112	0	6.60458	0	4.79584	0	0	0	0	0	0.688273	0	0.323411	0	0.733529	0	0	0	0.184939	0	0	0	0.484932	0	0	0
CCL7 / CCR2	5.04532	0	5.47969	0	5.58535	0	0	0	0	0	6.60458	0	0	0	0	0	2.41536	0	0	0	0	0	0	0	0	0	0	0	0	0	0	0	0	0	0	0	0	0	0	0	0	0	0	0	0	0
CCL7 / CCR5	3.42082	0	1.33674	0	0.796293	0	0	0	0.93919	0	6.60458	0	2.65715	0	3.33466	0	0	0	0	0	1.15701	0	0	0	3.48148	0	0	0	0	0	3.95139	0	0	0	1.67368	0	0	0	0	0	0	0	0	0	0	0
CCL8 / ACKR2	0	0	0	0	0	0	0	0	0	0	0	0	0	0	0	0	0	0	0	0	0	0	0	0	0	0	0	0	2.36171	0.752661	0	0	0	0	0	0	0	0	0	0	0	0	10.2315	3.26072	0	0
CCL8 / CCR1	4.81303	1.53388	0.553616	0.176434	3.42808	1.09251	0	0	0	0	0	0	0.618154	0.197002	1.47211	0.469153	0.205118	0.0653699	0.596718	0.19017	0.64617	0.20593	10.2315	3.26072	7.4295	2.36773	0	0	0	0	1.06624	0.339804	0.501013	0.15967	1.13635	0.362147	0	0	0.286499	0.0913055	0	0	0.751234	0.239413	0	0
CCL8 / CCR2	7.81598	2.4909	8.48887	2.70535	8.65256	2.75751	0	0	0	0	10.2315	3.26072	0	0	0	0	3.74176	1.19248	0	0	0	0	0	0	0	0	0	0	0	0	0	0	0	0	0	0	0	0	0	0	0	0	0	0	0	0
CCL8 / CCR5	5.29937	1.68888	2.07081	0.659955	1.23358	0.393134	0	0	1.45495	0.463683	10.2315	3.26072	4.11633	1.31185	5.16589	1.64634	0	0	0	0	1.79238	0.571219	0	0	5.39334	1.71882	0	0	0	0	6.12131	1.95082	0	0	2.59279	0.826306	0	0	0	0	0	0	0	0	0	0
CD209 / ICAM3	0	0	0	0	0	0	0	0	0	0	0	0	0	0	0	0	0	0	0	0	0	0	0	0	0	0	0	0	0	0	0	0	0	0	0	0	0	0	0	0	0	0	0	0	0	0
CD274 / CD80	3.65044	28.4673	0.497803	3.88203	0	0	0	0	0	0	0	0	1.74423	13.6021	5.5492	43.2745	0.331586	2.58582	2.40437	18.7501	0	0	0	0	3.68602	28.7448	0	0	0	0	0	0	0.631084	4.9214	0	0	0	0	12.8233	100	0.784505	6.11783	0	0	2.45018	19.1073
CD274 / PDCD1	0.547587	4.27027	2.13461	16.6464	0	0	1.50957	11.7721	3.66854	28.6085	8.81989	68.7804	2.57131	20.0519	1.37848	10.7498	0.3625	2.8269	0	0	1.81725	14.1715	0	0	0.822795	6.41643	2.05407	16.0183	0	0	12.8233	100	1.47594	11.5098	0	0	0	0	0.866301	6.7557	0.275091	2.14525	0	0	0.67187	5.23946
CD40LG / CD40	0	0	0	0	0	0	0	0	0	0	0	0	0	0	0	0	0	0	0	0	0	0	0	0	0	0	0	0	0	0	0	0	0	0	0	0	0	0	0	0	0	0	0	0	0	0
CD48 / CD2	3.33099	1.45302	3.92728	1.71313	6.17832	2.69507	46.6496	20.3492	47.6005	20.764	55.5023	24.2109	55.9322	24.3984	7.44916	3.24943	3.97497	1.73394	2.47878	1.08128	36.7087	16.0128	0	0	3.87074	1.68847	23.6383	10.3114	4.12161	1.7979	60.4375	26.3637	6.60975	2.88327	37.7269	16.457	1.94787	0.849689	4.57383	1.99517	26.4361	11.5318	0	0	0	0
CD58 / CD2	5.01684	5.51146	5.91491	6.49808	9.30524	10.2227	70.2594	77.1866	71.6917	78.76	83.5927	91.8343	84.24	92.5456	11.2193	12.3254	5.98675	6.577	3.73331	4.10139	55.2873	60.7383	0	0	5.82976	6.40454	35.602	39.1121	6.2076	6.81962	91.0255	100	9.95502	10.9365	56.8208	62.423	2.93371	3.22296	6.88869	7.56787	39.8158	43.7413	0	0	0	0
CD70 / CD27	0.139343	3.04644	0.149968	3.27873	0.217968	4.76541	2.45738	53.7255	1.35996	29.7328	3.222	70.4423	4.57395	100	0.242334	5.29813	2.70911	59.2291	2.37384	51.8991	1.1873	25.9578	0	0	0.152223	3.32803	1.28164	28.0203	0.127391	2.78513	2.77389	60.6453	0.385332	8.42449	0.206712	4.51933	0.140068	3.0623	0.196612	4.2985	2.24197	49.0161	0.282553	6.17744	0	0
CD72 / CD5	0	0	3.35532	2.81554	3.46806	2.91014	32.2195	27.0363	38.4786	32.2885	41.4654	34.7947	44.8166	37.6068	13.6017	11.4136	2.97348	2.49513	0	0	17.4634	14.654	0	0	0	0	12.4313	10.4314	0	0	29.0945	24.414	4.59804	3.85834	0	0	0	0	13.2878	11.1501	37.9745	31.8654	0	0	5.98178	5.01948
CD80 / CD28	0	0	2.60577	6.02149	0	0	41.1985	95.2027	31.2936	72.3142	43.2745	100	34.8741	80.5881	0	0	2.47658	5.72295	0	0	11.433	26.4198	0	0	0	0	12.7226	29.3997	0	0	20.1252	46.5059	0	0	0	0	0	0	2.13436	4.93213	16.3382	37.7548	0	0	0	0
CD80 / CTLA4	0.93712	2.16552	1.10259	2.5479	2.08329	4.81413	22.97	53.0798	7.7748	17.9662	11.4965	26.5665	43.2745	100	0	0	1.52143	3.51577	0	0	4.52829	10.4641	0	0	1.67704	3.87536	12.2995	28.4221	0	0	27.203	62.8616	2.26121	5.22527	1.41014	3.2586	1.81675	4.19819	1.84244	4.25756	6.98545	16.1422	0	0	0.9419	2.17657
CD84 / CD84	7.56029	26.2815	3.42986	11.923	4.97445	17.2924	10.5017	36.5065	9.71879	33.785	17.9788	62.4986	10.2654	35.685	4.63412	16.1094	1.16883	4.06315	2.98303	10.3698	10.2882	35.7643	0	0	16.163	56.1865	1.74133	6.0533	21.527	74.8333	18.9638	65.9228	2.68963	9.34983	5.00803	17.4091	0	0	16.1094	56.0002	3.72126	12.936	0.987548	3.43296	4.66421	16.214
CD86 / CD28	0	0	3.31631	6.02149	0	0	52.4324	95.2027	39.8267	72.3142	55.0745	100	44.3835	80.5881	0	0	3.15189	5.72295	0	0	14.5506	26.4198	0	0	0	0	16.1917	29.3997	0	0	25.6129	46.5059	0	0	0	0	0	0	2.71635	4.93213	20.7933	37.7548	0	0	0	0
CD86 / CTLA4	1.19265	2.16552	1.40324	2.5479	2.65136	4.81413	29.2334	53.0798	9.89482	17.9662	14.6314	26.5665	55.0745	100	0	0	1.93629	3.51577	0	0	5.76306	10.4641	0	0	2.13434	3.87536	15.6533	28.4221	0	0	34.6207	62.8616	2.87779	5.22527	1.79466	3.2586	2.31214	4.19819	2.34483	4.25756	8.89024	16.1422	0	0	1.19874	2.17657
CDH1 / KLRG1	0	0	0	0	0	0	0	0	3.2759	0.442714	31.1306	4.20708	0	0	0	0	0	0	0	0	19.2265	2.59832	0	0	2.59175	0.350256	0	0	26.0178	3.51612	0	0	0	0	16.0747	2.17238	0	0	2.41435	0.326282	0	0	0	0	0	0
CEACAM1 / HAVCR2	0	0	0	0	0	0	0	0	0	0	0	0	0	0	0	0	0	0	0	0	0	0	0	0	0	0	0	0	0	0	0	0	0	0	0	0	0	0	0	0	0	0	0	0	0	0
CSF1 / CSF1R	3.65273	1.90161	1.62868	0.847887	1.29213	0.672681	0	0	0	0	0	0	0.324354	0.168858	4.37753	2.27894	0.20424	0.106327	0	0	0.303759	0.158136	0	0	5.65164	2.94224	0	0	0	0	0	0	1.44817	0.753914	0	0	0.719326	0.37448	0.947282	0.493154	0.719281	0.374457	0	0	0.870825	0.45335
CSF2 / CSF2RA + CSF2RB	0	0	0	0	0	0	0	0	0	0	0	0	0	0	0	0	0	0	0	0	0	0	0	0	0	0	0	0	0	0	0	0	0	0	0	0	0	0	0	0	0	0	0	0	0	0
CSF3 / CSF3R	0	19.1211	0	3.39795	0	30.1554	0	1.27887	0	1.9943	0	1.30683	0	0	0	7.47136	0	1.3074	0	0	0	1.4295	0	100	0	7.85171	0	0	0	1.54906	0	2.53165	0	2.92147	0	2.04957	0	2.30775	0	2.66293	0	2.07029	0	3.66774	0	2.85753
CTF1 / LIFR + IL6ST	0	0	0	0	0	0	0	0	0	0	0	0	0	0	0	0	0	0	0	0	0	0	0	0	0	0	0	0	0	0	0	0	0	0	0	0	0	0	0	0	0	0	0	0	0	0
CX3CL1 / CX3CR1	0	6.8875	0	0	0	6.91593	0	0	0	0	0	0	0	7.62035	0	12.3962	0	0	0	0	0	0	0	0	0	0	0	0	0	0	0	0	0	4.41118	0	18.2523	0	0	0	0	0	0	0	0	0	0
CXCL1 / ACKR1	0	0	0	0	0	0	0	0	0	0	0	0	0	0	0	0	0	0	0	0	0	0	0	0	0	0	0	0	0	0	0	0	0	0	0	0	0	0	0	0	0	0	20.1016	19.2713	0	0
CXCL1 / CXCR2	0	0	0	0	0	0	0	0	0	0	0	0	0	0	0	0	0	0	0	0	0	0	20.1016	19.2713	0	0	0	0	0	0	0	0	0	0	0	0	0	0	0	0	0	0	1.03202	0.989397	0	0
CXCL10 / CXCR3	3.03487	4.663	65.0841	100	5.63807	8.66275	14.7783	22.7065	12.2702	18.8529	32.2373	49.5318	28.7608	44.1903	8.79798	13.5179	5.67063	8.71278	3.13521	4.81717	27.5974	42.4028	0	0	6.77249	10.4058	14.4352	22.1793	5.81129	8.9289	13.7107	21.0661	27.4248	42.1376	29.2049	44.8726	3.12077	4.79499	2.182	3.35258	8.45475	12.9905	1.8746	2.88027	6.17216	9.48337
CXCL11 / ACKR3	2.23787	16.0524	0	0	0	0	0	0	0	0	0	0	0	0	0	0	0	0	0	0	0	0	0	0	0.960979	6.89318	0	0	0	0	0	0	0	0	0	0	0	0	2.16429	15.5247	0	0	13.941	100	0	0
CXCL11 / CCR5	7.22069	51.7946	2.8216	20.2396	1.68082	12.0567	0	0	1.98245	14.2203	13.941	100	5.60872	40.2318	7.03882	50.49	0	0	0	0	2.44222	17.5182	0	0	7.34873	52.713	0	0	0	0	8.34063	59.828	0	0	3.53282	25.3412	0	0	0	0	0	0	0	0	0	0
CXCL11 / CXCR3	0.650069	4.663	13.941	100	1.20767	8.66275	3.16552	22.7065	2.62828	18.8529	6.90523	49.5318	6.16057	44.1903	1.88453	13.5179	1.21465	8.71278	0.671561	4.81717	5.91137	42.4028	0	0	1.45067	10.4058	3.09202	22.1793	1.24478	8.9289	2.93683	21.0661	5.8744	42.1376	6.25569	44.8726	0.66847	4.79499	0.467384	3.35258	1.81101	12.9905	0.401539	2.88027	1.32208	9.48337
CXCL12 / ACKR3	0	0	0	0	0	0	0	0	0	0	0	0	0	0	0	0	0	0	0	0	0	0	0	0	0	0	0	0	0	0	0	0	0	0	0	0	0	0	0	0	0	0	0	0	0	0
CXCL12 / CXCR4	0	0	0	0	0	0	0	0	0	0	0	0	0	0	0	0	0	0	0	0	0	0	0	0	0	0	0	0	0	0	0	0	0	0	0	0	0	0	0	0	0	0	0	0	0	0
CXCL13 / ACKR4	0	0	0	0	0	0	0	0	0	0	0	0	0	0	0	0	0	0	0	0	0	0	0	0	0	0	0	0	0	0	0	0	0	0	0	0	3.06262	3.93271	0	0	0	0	0	0	0	0
CXCL13 / CXCR3	0.14281	0.183382	3.06262	3.93271	0.265307	0.340681	0.695415	0.892981	0.577392	0.741428	1.51697	1.94794	1.35338	1.73787	0.414001	0.531618	0.266839	0.342648	0.147532	0.189445	1.29864	1.66758	0	0	0.318689	0.409228	0.679268	0.872246	0.273458	0.351147	0.645175	0.828468	1.29051	1.65715	1.37428	1.76471	0.146852	0.188573	0.102677	0.131847	0.39785	0.510879	0.0882118	0.113273	0.29044	0.372953
CXCL13 / CXCR5	0	0	0	0	0	0	0	0	0.379663	0.487524	0.919945	1.1813	0.31206	0.400715	0	0	0	0	3.06262	3.93271	0	0	0	0	0	0	0	0	0	0	0.373986	0.480235	0	0	0	0	0	0	0.366574	0.470717	0	0	0	0	0	0
CXCL16 / CXCR6	0	0	0	0	0	0	19.2912	31.9241	10.7447	17.7808	30.1205	49.8449	60.4285	100	0	0	2.06992	3.42541	0	0	28.5344	47.2202	0	0	0	0	13.6484	22.586	0	0	53.3175	88.2323	0	0	5.91574	9.78965	0	0	0	0	0	0	0	0	0	0
CXCL2 / ACKR1	0	0	0	0	0	0	0	0	0	0	0	0	0	0	0	0	0	0	0	0	0	0	0	0	0	0	0	0	0	0	0	0	0	0	0	0	0	0	0	0	0	0	33.5307	20.8013	0	0
CXCL2 / ACKR1	0	0	0	0	0	0	0	0	0	0	0	0	0	0	0	0	0	0	0	0	0	0	0	0	0	0	0	0	0	0	0	0	0	0	0	0	0	0	0	0	0	0	33.5307	20.8013	0	0
CXCL2 / CXCR2	0	0	0	0	0	0	0	0	0	0	0	0	0	0	0	0	0	0	0	0	0	0	33.5307	20.8013	0	0	0	0	0	0	0	0	0	0	0	0	0	0	0	0	0	0	1.72148	1.06795	0	0
CXCL3 / CXCR2	0	0	0	0	0	0	0	0	0	0	0	0	0	0	0	0	0	0	0	0	0	0	27.2555	20.6198	0	0	0	0	0	0	0	0	0	0	0	0	0	0	0	0	0	0	1.39931	1.05863	0	0
CXCL5 / CXCR2	0	0	0	0	0	0	0	0	0	0	0	0	0	0	0	0	0	0	0	0	0	0	0	0	0	0	0	0	0	0	0	0	0	0	0	0	0	0	0	0	0	0	0	0	0	0
CXCL8 / ACKR1	0	0	0	0	0	0	0	0	0	0	0	0	0	0	0	0	0	0	0	0	0	0	0	0	0	0	0	0	0	0	0	0	0	0	0	0	0	0	0	0	0	0	48.6139	38.7396	0	0
CXCL8 / CXCR1	0	0	0	0	0	0	0	0	0	0	0	0	0	0	0	0	0	0	0	0	0	0	48.6139	38.7396	0	0	0	0	0	0	0	0	0	0	0	0	0	0	0	0	0	0	4.66241	3.7154	0	0
CXCL8 / CXCR2	0	0	0	0	0	0	0	0	0	0	0	0	0	0	0	0	0	0	0	0	0	0	48.6139	38.7396	0	0	0	0	0	0	0	0	0	0	0	0	0	0	0	0	0	0	2.49585	1.9889	0	0
CXCL9 / CXCR3	1.49646	2.64444	32.0922	56.7112	2.78007	4.91275	7.28702	12.8772	6.05029	10.6917	15.8958	28.0901	14.1816	25.0609	4.33818	7.66615	2.79612	4.94112	1.54593	2.73187	13.608	24.0471	0	0	3.33943	5.90123	7.11781	12.5781	2.86548	5.06369	6.76057	11.9468	13.5229	23.8967	14.4006	25.4478	1.53882	2.7193	1.07592	1.90129	4.16894	7.36708	0.924341	1.63344	3.04342	5.37813
DLL1 / NOTCH1	0	0	0	0	0	0	0	0	0	0	0	0	0	0	0	0	0	0	0	0	0	0	0	0	0	0	0	0	0	0	0	0	0	0	0	0	0	0	0	0	0	0	0	0	0	0
DLL1 / NOTCH2	0	0	0	0	0	0	0	0	0	0	0	0	0	0	0	0	0	0	0	0	0	0	0	0	0	0	0	0	0	0	0	0	0	0	0	0	0	0	0	0	0	0	0	0	0	0
DLL1 / NOTCH3	0	0	0	0	0	0	0	0	0	0	0	0	0	0	0	0	0	0	0	0	0	0	0	0	0	0	0	0	0	0	0	0	0	0	0	0	0	0	0	0	0	0	0	0	0	0
DLL4 / NOTCH1	0	24.2781	0	14.9674	0	18.791	0	17.942	0	21.6398	0	18.7517	0	12.4615	0	11.756	0	4.11738	0	18.2292	0	20.2268	0	29.312	0	17.6041	0	0	0	10.5101	0	29.1695	0	13.5155	0	31.9933	0	6.52097	0	11.5317	0	0	0	31.8545	0	4.90828
DLL4 / NOTCH2	0	31.9933	0	21.3993	0	27.4112	0	4.05635	0	6.08122	0	5.43321	0	5.21568	0	15.4354	0	4.72729	0	7.1333	0	7.04224	0	17.2502	0	17.1986	0	6.3942	0	10.626	0	8.68604	0	14.3143	0	13.4201	0	7.16478	0	18.6213	0	0	0	27.6795	0	28.3013
DLL4 / NOTCH3	0	0	0	0	0	0	0	0	0	0	0	0	0	0	0	0	0	0	0	0	0	0	0	0	0	0	0	0	0	0	0	0	0	0	0	0	0	4.03793	0	0	0	0	0	31.9933	0	0
EDN1 / EDNRA	0	0	0	0	0	0	0	0	0	0	0	0	0	0	0	0	0	0	0	0	0	0	0	0	0	0	0	0	0	0	0	0	0	0	0	0	0	0	0	0	0	0	0	0	0	0
EDN1 / EDNRB	0	0	0	0	0	0	0	0	0	0	0	0	0	0	0	0	0	0	0	0	0	0	0	0	0	0	0	0	0	0	0	0	0	0	0	0	0	0	0	0	0	0	0	0	0	0
EDN3 / EDNRB	0	0	0	0	0	0	0	0	0	0	0	0	0	0	0	0	0	0	0	0	0	0	0	0	0	0	0	0	0	0	0	0	0	0	0	0	0	0	0	0	0	0	0	0	0	0
EFNA4 / EPHA2	0	0	34.3635	23.2392	0	0	0	0	0	0	0	0	0	0	4.51482	3.05327	0	0	0	0	0	0	0	0	0	0	0	0	0	0	0	0	7.85025	5.30894	0	0	7.94856	5.37542	5.09002	3.44226	0	0	24.8444	16.8017	12.1195	8.19612
EFNA4 / EPHA3	0	0	0	0	0	0	0	0	0	0	0	0	0	0	0	0	0	0	0	0	0	0	0	0	0	0	0	0	0	0	0	0	0	0	0	0	0	0	0	0	0	0	34.3635	23.2392	0	0
EFNA4 / EPHA4	0	0	0	0	0	0	0	0	18.1707	12.2884	32.3555	21.8813	0	0	0	0	0	0	21.5494	14.5733	20.6354	13.9552	0	0	0	0	0	0	0	0	0	0	0	0	34.3635	23.2392	0	0	4.93421	3.33689	0	0	0	0	0	0
EFNA5 / EPHA2	0	0	0	0	0	0	0	0	0	0	0	0	0	0	0	0	0	0	0	0	0	0	0	0	0	0	0	0	0	0	0	0	0	0	0	0	0	0	0	0	0	0	0	0	0	0
EFNA5 / EPHA3	0	0	0	0	0	0	0	0	0	0	0	0	0	0	0	0	0	0	0	0	0	0	0	0	0	0	0	0	0	0	0	0	0	0	0	0	0	0	0	0	0	0	0	0	0	0
EFNB1 / EPHB1	0	0	23.695	16.7046	0	0	0	0	0	0	0	0	0	0	0	0	0	0	0	0	0	0	3.54841	2.50157	0	0	0	0	0	0	0	0	9.06466	6.39044	0	0	0	0	1.35181	0.953007	0	0	0	0	0	0
EFNB1 / EPHB2	7.7877	5.4902	0	0	5.36715	3.78375	0	0	0	0	0	0	0	0	0	0	0	0	0	0	0	0	0	0	23.695	16.7046	0	0	0	0	0	0	0	0	0	0	0	0	2.85896	2.01552	0	0	14.7901	10.4268	0	0
FASLG / FAS	0	0	0	0	0	0	0	0	0	0	0	0	0	0	0	0	0	0	0	0	0	0	0	0	0	0	0	0	0	0	0	0	0	0	0	0	0	0	0	0	0	0	0	0	0	0
FLT3LG / FLT3	0	0	1.06579	0	0	0	0	0	0	0	0	0	0	0	0.391375	0	0.0852458	0	0	0	0	0	0	0	0	0	0	0	0	0	0	0	0.357398	0	0	0	0	0	6.35878	0	0	0	0	0	1.42013	0
FN1 / ITGAV	0	0	0	0	0	0	0	0	0	0	0	0	0	0	0	0	0	0	0	0	0	0	0	0	0	0	0	0	0	0	0	0	0	0	0	0	0	0	0	0	0	0	0	0	0	0
GAS6 / MERTK	10.5298	10.4642	0	0	7.44181	7.39542	0	0	0	0	0	0	0	0	0	0	0.986114	0.979967	0	0	0	0	0	0	38.413	38.1736	0	0	0	0	0	0	0	0	0	0	0	0	0	0	0	0	2.97361	2.95508	0	0
GDF10 / ACVR1B + ACVR2B	0	0	0	0	0	0	0	0	0	0	0	0	0	0	0	0	0	0	0	0	0	0	0	0	0	0	0	0	0	0	0	0	0	0	0	0	0	0	0	0	0	0	0	0	0	0
GDF11 / ACVR1B + ACVR2A	0	0	0	0	0	0	0	0	0	0	0	0	0	0	0	0	0	0	0	0	0	0	0	0	0	0	0	0	0	0	0	0	0	0	20.9563	17.2358	0	0	0	0	0	0	22.3906	18.4155	0	0
GDF11 / ACVR1B + ACVR2B	0	0	0	0	0	0	0	0	0	0	0	0	0	0	0	0	0	0	0	0	0	0	0	0	0	0	0	0	0	0	0	0	0	0	0	0	0	0	0	0	0	0	29.3165	24.1118	0	0
GDF11 / TGFBR1 + ACVR2A	0	0	0	0	0	0	0	0	13.6329	11.2126	0	0	0	0	0	0	0	0	0	0	0	0	0	0	0	0	0	0	0	0	0	0	0	0	28.5068	23.4459	0	0	0	0	0	0	16.0575	13.2067	10.5833	8.7044
GDF11 / TGFBR1 + ACVR2B	0	0	0	0	0	0	0	0	0	0	0	0	0	0	0	0	0	0	0	0	15.397	12.6635	0	0	0	0	0	0	0	0	0	0	0	0	0	0	0	0	0	0	0	0	21.0244	17.2918	0	0
HBEGF / EGFR	0	0	0	0	0	0	0	0	0	0	0	0	0	0	0	0	0	0	0	0	0	0	0	0	0	0	0	0	0	0	0	0	0	0	0	0	46.6068	11.0044	0	0	0	0	50.6128	11.9502	0	0
HGF / MET	0	0	0	0	0	0	0	0	0	0	0	0	0	0	0	0	0	0	0	0	0	0	0	0	0	0	0	0	0	0	0	0	0	0	0	0	0	0	0	0	0	0	0	0	0	0
HLA-A / KIR3DL2	0	0	0	0	0	0	0	0	0	0	0	0	0	0	0	0	0	0	0	0	39.8588	43.6645	0	0	0	0	0	0	0	0	0	0	0	0	70.8251	77.5875	0	0	0	0	0	0	0	0	0	0
HLA-A / LILRB1	70.8251	77.5875	28.28	30.9802	29.3055	32.1036	0	0	0	0	0	0	0	0	32.8504	35.987	4.62689	5.06866	18.9482	20.7574	6.49977	7.12037	0	0	50.931	55.7939	0	0	0	0	4.1114	4.50396	14.0121	15.3499	3.16502	3.46722	10.5385	11.5447	25.3895	27.8137	0	0	0	0	0	0
HLA-B / KIR3DL1	0	0	0	0	0	0	0	0	0	0	0	0	0	0	0	0	0	0	0	0	0	0	0	0	0	0	0	0	0	0	0	0	0	0	86.3093	91.3191	0	0	0	0	0	0	0	0	0	0
HLA-B / LILRB1	86.3093	91.3191	34.4627	36.4631	35.7125	37.7854	0	0	0	0	0	0	0	0	40.0323	42.356	5.63844	5.96573	23.0908	24.4311	7.92079	8.38055	0	0	62.0658	65.6684	0	0	0	0	5.01026	5.30108	17.0754	18.0666	3.85698	4.08086	12.8425	13.5879	30.9403	32.7363	0	0	0	0	0	0
HLA-C / KIR2DL3	0	0	0	0	0	0	0	0	0	0	0	0	0	0	0	0	0	0	0	0	22.1161	24.2548	0	0	0	0	0	0	0	0	0	0	0	0	75.4857	82.7854	0	0	0	0	0	0	0	0	0	0
HLA-C / LILRB1	75.4857	82.7854	30.1409	33.0556	31.2339	34.2544	0	0	0	0	0	0	0	0	35.0121	38.3979	4.93135	5.40824	20.1951	22.148	6.92748	7.59739	0	0	54.2824	59.5318	0	0	0	0	4.38195	4.8057	14.9341	16.3783	3.37329	3.6995	11.232	12.3181	27.0602	29.6771	0	0	0	0	0	0
HLA-DPA1 / LAG3	3.98513	3.14495	10.1737	8.02881	0	0	4.88266	3.85325	16.2068	12.7899	72.9741	57.589	20.5653	16.2295	12.094	9.5442	2.85258	2.25117	0	0	62.6791	49.4646	0	0	11.7727	9.29068	17.8719	14.104	5.49118	4.33349	87.3608	68.9426	11.2712	8.8949	25.5466	20.1607	5.46551	4.31322	14.0525	11.0898	8.34801	6.58801	4.90287	3.8692	22.566	17.8084
HLA-DPB1 / LAG3	4.00137	3.2367	10.2152	8.26303	0	0	4.90256	3.96567	16.2728	13.1631	73.2714	59.2691	20.6491	16.703	12.1432	9.82263	2.8642	2.31684	0	0	62.9345	50.9076	0	0	11.8207	9.56171	17.9447	14.5154	5.51356	4.45991	87.7167	70.9538	11.3171	9.15439	25.6507	20.7488	5.48778	4.43905	14.1098	11.4133	8.38203	6.7802	4.92285	3.98208	22.6579	18.3279
HLA-DQA1 / LAG3	3.94275	3.2804	10.0655	8.37459	0	0	4.83073	4.01921	16.0344	13.3408	72.198	60.0693	20.3466	16.9285	11.9653	9.95525	2.82224	2.34812	0	0	62.0125	51.5949	0	0	11.6475	9.69081	17.6818	14.7114	5.43279	4.52012	86.4317	71.9118	11.1513	9.27799	25.275	21.029	5.40738	4.49899	13.903	11.5674	8.25923	6.87174	4.85073	4.03584	22.326	18.5754
HLA-DQA2 / LAG3	4.56169	2.90677	11.6456	7.42076	0	0	5.58908	3.56144	18.5516	11.8213	83.5319	53.2276	23.5406	15.0004	13.8437	8.82139	3.26528	2.08068	0	0	71.7475	45.7185	0	0	13.476	8.58707	20.4575	13.0358	6.28564	4.0053	100	63.7214	12.9019	8.22126	29.2427	18.6339	6.25625	3.98657	16.0856	10.25	9.55579	6.08908	5.61221	3.57618	25.8308	16.4597
HLA-DQB1 / LAG3	3.86209	2.7345	9.85961	6.98096	0	0	4.73191	3.35036	15.7064	11.1207	70.721	50.0731	19.9303	14.1114	11.7206	8.29858	2.7645	1.95737	0	0	60.7439	43.0089	0	0	11.4092	8.07814	17.3201	12.2632	5.32165	3.76792	84.6635	59.9448	10.9232	7.73402	24.7579	17.5295	5.29677	3.7503	13.6186	9.64249	8.09027	5.72821	4.7515	3.36423	21.8693	15.4842
HLA-DQB2 / LAG3	4.56169	2.65342	11.6456	6.77397	0	0	5.58908	3.25102	18.5516	10.791	83.5319	48.5883	23.5406	13.693	13.8437	8.05251	3.26528	1.89933	0	0	71.7475	41.7336	0	0	13.476	7.83861	20.4575	11.8996	6.28564	3.65619	100	58.1674	12.9019	7.50469	29.2427	17.0097	6.25625	3.6391	16.0856	9.35657	9.55579	5.55836	5.61221	3.26448	25.8308	15.0251
HLA-DRA / LAG3	4.42349	3.94092	11.2928	10.0609	0	0	5.41975	4.82849	17.9895	16.027	81.0012	72.1645	22.8274	20.3371	13.4243	11.9598	3.16636	2.82093	0	0	69.5738	61.9837	0	0	13.0677	11.6421	19.8378	17.6736	6.09522	5.43026	96.9705	86.3915	12.511	11.1461	28.3568	25.2632	6.06672	5.40487	15.5983	13.8966	9.2663	8.2554	5.44219	4.84847	25.0482	22.3156
HLA-DRB1 / LAG3	4.23128	3.68396	10.8021	9.40485	0	0	5.18425	4.51366	17.2078	14.982	77.4814	67.4591	21.8355	19.0111	12.841	11.18	3.02877	2.63699	0	0	66.5506	57.9422	0	0	12.4999	10.883	18.9758	16.5212	5.83036	5.07619	92.7567	80.7585	11.9674	10.4194	27.1246	23.616	5.8031	5.05246	14.9205	12.9905	8.86364	7.71712	5.2057	4.53234	23.9598	20.8606
HLA-DRB5 / LAG3	3.66364	3.11693	9.35299	7.95727	0	0	4.48877	3.81892	14.8994	12.676	67.0871	57.0759	18.9062	16.0849	11.1183	9.45916	2.62245	2.23111	0	0	57.6227	49.0238	0	0	10.823	9.2079	16.4301	13.9783	5.0482	4.29487	80.3132	68.3283	10.3619	8.81565	23.4858	19.9811	5.0246	4.27479	12.9189	10.991	7.67456	6.52931	4.50735	3.83473	20.7455	17.6497
HLA-E / KLRD1 + KLRC1	0	0	0	0	0	0	0	0	0	0	0	0	0	0	0	0	0	0	0	0	15.6571	17.3867	0	0	0	0	0	0	0	0	8.50014	9.43912	0	0	63.4494	70.4584	0	0	0	0	0	0	0	0	0	0
HLA-F / LILRB1	46.4833	79.5327	18.5605	31.7569	19.2335	32.9085	0	0	0	0	0	0	0	0	21.5601	36.8892	3.03668	5.19574	12.4359	21.2778	4.26587	7.29888	0	0	33.4266	57.1927	0	0	0	0	2.69836	4.61688	9.19627	15.7348	2.07724	3.55415	6.91653	11.8342	16.6634	28.511	0	0	0	0	0	0
HMGB1 / HAVCR2	35.8285	27.0393	6.36372	4.80261	19.4111	14.6493	4.28235	3.23183	2.82082	2.12883	5.63327	4.25136	13.109	9.8932	45.2984	34.1861	1.81964	1.37326	0	0	8.15713	6.15608	0	0	36.5315	27.5699	0	0	33.3471	25.1666	36.5365	27.5736	7.45408	5.6255	27.2269	20.5478	8.82571	6.66065	16.5008	12.453	5.15338	3.88919	0	0	40.6725	30.695
ICOSLG / CD28	0	0	1.75166	2.47281	0	0	27.6946	39.0964	21.0363	29.6969	29.0901	41.0664	23.4432	33.0946	0	0	1.66481	2.35021	0	0	7.68555	10.8497	0	0	0	0	8.5524	12.0734	0	0	13.5286	19.0983	0	0	0	0	0	0	1.43476	2.02545	10.9829	15.5045	0	0	0	0
ICOSLG / CTLA4	0.629954	0.889303	0.741186	1.04633	1.40044	1.97699	15.441	21.798	5.2264	7.37809	7.72822	10.9099	29.0901	41.0664	0	0	1.02274	1.4438	0	0	3.04402	4.29724	0	0	1.12735	1.59147	8.26801	11.6719	0	0	18.2865	25.815	1.52004	2.14583	0.94793	1.33819	1.22126	1.72405	1.23853	1.74843	4.69578	6.62902	0	0	0.633167	0.89384
ICOSLG / ICOS	0.951311	1.34296	0.954768	1.34784	1.41094	1.99181	16.6846	23.5536	16.0007	22.5881	14.0083	19.7755	29.0901	41.0664	0.595877	0.841197	1.09925	1.55181	0.644495	0.909832	5.33011	7.5245	0	0	0.934461	1.31918	7.77818	10.9804	1.36227	1.92312	18.8255	26.5759	3.08648	4.35718	1.32015	1.86365	0	0	0.353993	0.499731	8.04793	11.3612	0	0	0	0
IFNB1 / IFNAR1 + IFNAR2	0	0	0	0	0	0	0	0	0	0	0	0	0	0	0	0	0	0	0	0	0	0	0	0	0	0	0	0	0	0	0	0	0	0	0	0	0	0	0	0	0	0	0	0	0	0
IFNG / IFNGR1 + IFNGR2	2.1356	2.30878	0.714237	0.772154	1.82228	1.97005	0.387129	0.418522	0.472285	0.510583	0	0	0.389616	0.42121	2.01862	2.18231	0.373267	0.403536	0.914324	0.988467	0.501624	0.542301	1.17697	1.27241	2.35533	2.54632	0.429771	0.464621	0.992333	1.0728	0.349263	0.377584	0.579493	0.626484	0.511607	0.553094	1.17101	1.26597	2.20922	2.38837	0.342105	0.369847	1.6485	1.78218	1.28702	1.39138
IFNL1 / IL10RB + IFNLR1	0	0	0	0	0	0	0	0	0	0	0	0	0	0	0	0	0	0	0	0	0	0	0	0	0	0	0	0	0	0	0	0	0	0	0	0	0	0	0	0	0	0	0	0	0	0
IGHG1 + IGLC1 / FCGR2B	13.3714	15.2342	0.988606	1.12633	3.22514	3.67442	0	0	0	0	0	0	0	0	14.0455	16.0021	5.96877	6.80026	9.72431	11.079	0	0	8.9495	10.1962	15.7355	17.9276	0	0	2.98617	3.40216	0	0	3.30174	3.7617	1.88285	2.14514	0.674794	0.768798	4.13115	4.70664	0	0	0	0	0	0
IGHG1 + IGLC1 / FCGR3B	0	0	0	0	0	0	0	0	0	0	0	0	0	0	0	0	0	0	0	0	0	0	15.7355	17.9276	0	0	0	0	0	0	0	0	0	0	0	0	0	0	0	0	0	0	0.604531	0.688746	0	0
IL10 / IL10RA + IL10RB	13.6819	16.4392	11.3156	13.5961	11.5998	13.9376	8.49428	10.2061	7.96279	9.56754	8.06578	9.69128	8.74176	10.5035	10.0572	12.0841	2.95816	3.55432	6.49695	7.80629	6.76091	8.12345	5.15218	6.1905	13.0794	15.7153	3.02474	3.63432	4.43593	5.32991	7.216	8.67025	7.01756	8.43182	7.69824	9.24967	2.45651	2.95157	12.4652	14.9773	2.99952	3.60402	3.00228	3.60733	4.27874	5.14104
IL11 / IL11RA + IL6ST	0	0	0	0	0	0	0	0	0	0	0	0	0	0	0	0	0	0	0	0	0	0	0	0	0	0	0	0	0	0	0	0	0	0	0	0	0	0	0	0	0	0	0	0	0	0
IL13 / IL13RA1 + IL4R	0	0	0	0	0	0	0	0	0	0	0	0	0	0	0	0	0	0	0	0	0	0	0	0	0	0	0	0	0	0	0	0	0	0	0	0	0	0	0	0	0	0	0	0	0	0
IL15 / IL15RA + IL2RB + IL2RG	1.7779	15.1877	0	0	0	0	4.51867	38.6005	3.745	31.9914	4.64562	39.685	7.4955	64.03	0	0	1.05159	8.98314	1.73582	14.8281	5.3267	45.5031	0	0	1.81183	15.4775	0	0	0	0	4.88457	41.7262	0	0	8.48837	72.5115	0	0	3.05732	26.117	0	0	0	0	0	0
IL16 / CD4	12.8039	4.2042	30.272	9.93987	8.34501	2.74009	8.13812	2.67216	9.33592	3.06546	4.6237	1.5182	16.1462	5.30163	17.8664	5.86646	1.86888	0.613651	0	0	2.30935	0.758277	0	0	18.5654	6.09598	4.66408	1.53146	2.2954	0.753699	12.6567	4.15585	19.1648	6.2928	1.22101	0.400921	2.25992	0.74205	8.48167	2.78497	8.60783	2.82639	2.55072	0.837533	6.95271	2.28293
IL17A / IL17RA + IL17RC	0	0	0	0	0	0	0	0	0	0	0	0	0	0	0	0	0	0	0	0	0	0	0	0	0	0	0	0	0	0	0	0	0	0	0	0	0	0	0	0	0	0	0	0	0	0
IL18 / IL18R1 + IL18RAP	0	0	14.3241	8.52407	0	0	0	0	0	0	0	0	28.5914	17.0143	9.13939	5.43871	0	0	0	0	39.2523	23.3584	14.391	8.56385	0	0	0	0	13.9051	8.27474	26.1907	15.5857	0	0	59.5808	35.4556	0	0	7.19696	4.2828	16.2636	9.6782	0	0	0	0
IL1A / IL1R1 + IL1RAP	26.4642	10.4322	0	0	23.0841	9.09974	4.41176	1.73911	0	0	0	0	9.4677	3.73216	9.09452	3.58505	0	0	0	0	0	0	21.7728	8.58281	11.0743	4.36548	0	0	0	0	0	0	0	0	0	0	2.99427	1.18034	11.9679	4.71772	4.67779	1.84398	14.239	5.613	0	0
IL1A / IL1R2 + IL1RAP	15.923	6.27685	0	0	14.0991	5.55784	3.76055	1.4824	0	0	0	0	10.0639	3.96717	11.3981	4.49312	0	0	0	0	0	0	45.4076	17.8996	8.65083	3.41015	0	0	0	0	0	0	3.4037	1.34173	0	0	2.29986	0.906604	6.58572	2.59608	5.19391	2.04744	2.91534	1.14922	0	0
IL1B / IL1R1 + IL1RAP	41.7235	20.5283	0	0	36.3944	17.9064	6.95559	3.42221	0	0	0	0	14.9268	7.3441	14.3384	7.05463	0	0	0	0	0	0	34.327	16.8892	17.4598	8.59034	0	0	0	0	0	0	0	0	0	0	4.72077	2.32266	18.8685	9.28348	7.37501	3.62857	22.4492	11.0452	0	0
IL1B / IL1R2 + IL1RAP	25.1043	12.3515	0	0	22.2286	10.9367	5.92888	2.91706	0	0	0	0	15.8667	7.80656	17.9703	8.84152	0	0	0	0	0	0	71.5897	35.2227	13.6389	6.71045	0	0	0	0	0	0	5.36627	2.64025	0	0	3.62597	1.78401	10.3831	5.10855	8.18873	4.02892	4.59633	2.26143	0	0
IL1RN / IL1R1	27.9173	18.2136	0	0	19.4629	12.6978	5.74218	3.74627	0	0	0	0	26.5709	17.3352	10.2474	6.68553	0	0	0	0	0	0	9.67482	6.31197	14.4074	9.39957	0	0	0	0	0	0	0	0	0	0	3.49325	2.27904	19.1759	12.5106	4.24692	2.77074	42.0797	27.4533	2.27331	1.48313
IL1RN / IL1R2	10.1067	6.59372	1.24758	0.81394	7.26042	4.73679	4.1721	2.72193	0	0	0	0	30.0226	19.5871	16.0961	10.5013	0	0	0	0	1.75624	1.14579	42.0797	27.4533	8.79161	5.73576	7.96305	5.19519	0	0	0	0	3.90386	2.54693	0	0	2.06088	1.34454	5.8067	3.78836	5.23578	3.41589	1.76397	1.15084	5.29532	3.45473
IL21 / IL21R + IL2RG	0	0	0	0	0	0	0	0	0	0	0	0	0	0	0	0	0	0	0	0	0	0	0	0	0	0	0	0	0	0	0	0	0	0	0	0	0	0	0	0	0	0	0	0	0	0
IL22 / IL22RA1 + IL20RB	0	0	0	0	0	0	0	0	0	0	0	0	0	0	0	0	0	0	0	0	0	0	0	0	0	0	0	0	0	0	0	0	0	0	0	0	0	0	0	0	0	0	0	0	0	0
IL22 / IL22RA2	0	0	0	0	0	0	0	0	0	0	0	0	0	0	0	0	0	0	0	0	0	0	0	0	0	0	0	0	0	0	0	0	0	0	0	0	0	0	0	0	0	0	0	0	0	0
IL23A + IL12B / IL23R + IL12RB1	0	0	0	0	0	0	0	0	0	0	0	0	0	94.6365	0	0	0	0	0	0	0	0	0	0	0	0	0	0	0	0	0	0	0	0	0	0	0	0	0	37.0613	0	0	0	0	0	0
IL24 / IL22RA1 + IL20RB	0	0	0	0	0	0	0	0	0	0	0	0	0	0	0	0	0	0	0	0	0	0	0	0	0	0	0	0	0	0	0	0	0	0	0	0	0	0	0	0	0	0	0	0	0	0
IL27 + EBI3 / IL27RA + IL6ST	1.88708	22.7822	1.83381	22.1391	1.86846	22.5574	4.77336	57.6274	4.86413	58.7234	3.69937	44.6614	4.8939	59.0828	2.4298	29.3344	1.13298	13.6782	2.33496	28.1893	3.62831	43.8036	0	0	1.8481	22.3116	1.11929	13.5129	1.67973	20.279	4.62254	55.8067	0.964297	11.6417	3.57637	43.1765	0	0	1.98845	24.0061	1.09222	13.1861	2.25485	27.2221	1.18909	14.3556
IL27 + IL12A / IL27RA + IL12RB2	0	0	0	0	0	0	8.86159	59.9786	0	0	0	0	13.6183	92.1736	0	0	0	0	0	0	6.60468	44.703	0	0	0	0	0	0	0	0	0	0	0	0	12.9724	87.8023	0	0	0	0	0	0	0	0	0	0
IL34 / CSF1R	0	0	0	0	0	0	0	0	0	0	0	0	0	0	0	0	0	0	0	0	0	0	0	0	0	0	0	0	0	0	0	0	0	0	0	0	0	0	0	0	0	0	0	0	0	0
IL34 + CSF1 / CSF1R	0	0	0	0	0	0	0	0	0	0	0	0	0	0	0	0	0	0	0	0	0	0	0	0	0	0	0	0	0	0	0	0	0	0	0	0	0	0	0	0	0	0	0	0	0	0
IL36G / IL1RL2 + IL1RAP	0	10.2351	0	0	0	9.32802	0	0	0	0	0	0	0	0	0	0	0	0	0	0	0	0	0	0	0	0	0	0	0	0	0	0	0	0	0	0	0	0	0	0	0	0	0	0	0	0
IL36RN / IL1RL2	0	0	0	0	0	0	0	0	0	0	0	0	0	0	0	0	0	0	0	0	0	0	0	0	0	0	0	0	0	0	0	0	0	0	0	0	0	0	0	0	0	0	0	0	0	0
IL6 / IL6R + IL6ST	11.0206	20.4944	5.23	9.72594	12.1299	22.5573	7.53088	14.0048	7.51914	13.9829	3.1869	5.9265	5.8327	10.8467	5.35328	9.9552	2.16748	4.03074	2.28393	4.2473	0	0	0	0	9.59688	17.8468	2.209	4.10796	4.52583	8.41643	6.85048	12.7394	2.9781	5.5382	0	0	0	0	11.1558	20.7458	2.27648	4.23344	11.7338	21.8207	6.87706	12.7889
IL7 / IL7R + IL2RG	0	12.151	0	6.98065	0	5.80213	0	23.1931	0	34.9397	0	20.0209	0	28.3115	0	18.74	0	3.67586	0	5.19067	0	32.4814	0	5.54251	0	16.3726	0	10.1184	0	5.93002	0	22.8789	0	8.40162	0	20.3955	0	4.11662	0	30.9237	0	12.4801	0	1.04143	0	0
INHBA / ACVR1B + ACVR2A	0	0	0	0	0	0	0	0	0	0	0	0	0	0	0	0	0	0	0	0	0	0	0	0	0	0	0	0	0	0	0	0	0	0	8.04044	44.6997	0	0	0	0	0	0	8.59076	47.7592	0	0
INHBA / ACVR1B + ACVR2B	0	0	0	0	0	0	0	0	0	0	0	0	0	0	0	0	0	0	0	0	0	0	0	0	0	0	0	0	0	0	0	0	0	0	0	0	0	0	0	0	0	0	11.248	62.5319	0	0
INHBA + INHBB / ACVR1B + ACVR2A	0	0	0	0	0	0	0	0	0	0	0	0	0	0	0	0	0	0	0	0	0	0	0	0	0	0	0	0	0	0	0	0	0	0	8.04044	44.6997	0	0	0	0	0	0	8.59076	47.7592	0	0
INHBA + INHBB / ACVR1B + ACVR2B	0	0	0	0	0	0	0	0	0	0	0	0	0	0	0	0	0	0	0	0	0	0	0	0	0	0	0	0	0	0	0	0	0	0	0	0	0	0	0	0	0	0	11.248	62.5319	0	0
INHBA + INHBB / ACVR1C + ACVR2A	0	0	0	0	0	0	0	0	0	0	0	0	0	0	0	0	0	0	0	0	0	0	0	0	0	0	0	0	0	0	0	0	0	0	0	0	0	0	0	0	0	0	0	0	0	0
INHBA + INHBB / ACVR1C + ACVR2B	0	0	0	0	0	0	0	0	0	0	0	0	0	0	0	0	0	0	0	0	0	0	0	0	0	0	0	0	0	0	0	0	0	0	0	0	0	0	0	0	0	0	0	0	0	0
JAG1 / NOTCH1	5.23547	19.8353	3.22767	12.2285	4.05221	15.3523	3.86912	14.6587	4.66654	17.6798	4.04372	15.3202	2.68727	10.1811	2.53514	9.60473	0.887897	3.36392	3.93106	14.8934	4.36183	16.5254	6.32103	23.948	3.79626	14.3826	0	0	2.26645	8.58676	6.29029	23.8316	2.91456	11.0422	6.89924	26.1387	1.40622	5.32766	2.48677	9.42145	0	0	6.86931	26.0253	1.05845	4.01009
JAG1 / NOTCH2	6.89924	26.1387	4.61469	17.4833	5.91112	22.3951	0.874736	3.31405	1.31139	4.96838	1.17165	4.43895	1.12474	4.26123	3.32858	12.6107	1.01942	3.86221	1.53827	5.82793	1.51863	5.75354	3.71993	14.0935	3.70882	14.0513	1.37888	5.22409	2.29145	8.68147	1.87311	7.09653	3.08683	11.6949	2.89398	10.9642	1.54506	5.85365	4.01562	15.2137	0	0	5.96898	22.6143	6.10306	23.1223
JAG1 / NOTCH3	0	0	0	0	0	0	0	0	0	0	0	0	0	0	0	0	0	0	0	0	0	0	0	0	0	0	0	0	0	0	0	0	0	0	0	0	0.870765	3.29901	0	0	0	0	6.89924	26.1387	0	0
JAG2 / NOTCH1	0	0	0	0	0	0	0	0	0	0	0	0	0	0	0	0	0	0	0	0	0	0	0	0	0	0	0	0	0	0	0	0	0	0	0	0	0	0	0	0	0	0	0	0	0	0
JAG2 / NOTCH2	0	0	0	0	0	0	0	0	0	0	0	0	0	0	0	0	0	0	0	0	0	0	0	0	0	0	0	0	0	0	0	0	0	0	0	0	0	0	0	0	0	0	0	0	0	0
JAG2 / NOTCH3	0	0	0	0	0	0	0	0	0	0	0	0	0	0	0	0	0	0	0	0	0	0	0	0	0	0	0	0	0	0	0	0	0	0	0	0	0	0	0	0	0	0	0	0	0	0
KITLG / KIT	0	0	0	0	0	0	0	0	0	0	0	0	0	0	0	0	0	0	0	0	0	0	0	0	0	0	0	0	0	0	0	0	0	0	0	0	0	0	0	0	0	0	0	0	0	0
LGALS1 / CD69	16.7542	22.3934	24.834	33.1927	12.8522	17.1781	45.1068	60.2889	50.9308	68.0732	66.3054	88.6226	19.5657	26.1511	20.3028	27.1363	9.13369	12.2079	73.2743	97.9371	58.4769	78.1591	36.2922	48.5075	14.3779	19.2173	15.2993	20.4488	74.8177	100	47.9551	64.0959	22.4818	30.0488	68.5199	91.5825	11.8576	15.8486	6.43812	8.60507	12.4138	16.592	10.896	14.5634	10.5639	14.1196
LGALS1 / LGALS1	62.708	83.8143	31.3809	41.9431	54.6374	73.0273	15.9568	21.3276	19.1486	25.5936	19.4787	26.0349	25.5676	34.1731	55.9769	74.8177	25.9673	34.7074	17.0376	22.7721	24.0825	32.1883	4.72611	6.31683	61.1371	81.7147	27.6923	37.0131	52.0601	69.5826	21.6565	28.9457	27.3147	36.5084	27.0174	36.111	14.8977	19.912	74.8177	100	17.5998	23.5236	55.334	73.9584	53.6914	71.763
LGALS9 / HAVCR2	63.2407	79.0943	11.2326	14.0484	34.2624	42.8515	7.55877	9.45364	4.97902	6.22719	9.94328	12.4359	23.1387	28.9393	79.9561	100	3.21185	4.01702	0	0	14.3981	18.0075	0	0	64.4817	80.6464	0	0	58.8609	73.6166	64.4905	80.6574	13.1572	16.4555	48.0581	60.1057	15.5782	19.4835	29.1256	36.4269	9.09623	11.3765	0	0	71.791	89.788
LIF / LIFR + IL6ST	0	0	0	0	0	0	0	0	0	0	0	0	0	0	0	0	0	0	0	0	0	0	0	0	0	0	0	0	0	0	0	0	0	0	0	0	0	0	0	0	0	0	0	5.12931	0	0
LTA / TNFRSF14	0	0	0	0	0	0	0	0	0	0	0	0	0	0	0	0	0	0	0	0	0	0	0	0	0	0	0	0	0	0	0	0	0	0	0	0	0	0	0	0	0	0	0	0	0	0
LTA / TNFRSF1A	0	0	0	0	0	0	0	0	0	0	0	0	0	0	0	0	0	0	0	0	0	0	0	0	0	0	0	0	0	0	0	0	0	0	0	0	0	0	0	0	0	0	0	0	0	0
LTA / TNFRSF1B	0	0	0	0	0	0	0	0	0	0	0	0	0	0	0	0	0	0	0	0	0	0	0	0	0	0	0	0	0	0	0	0	0	0	0	0	0	0	0	0	0	0	0	0	0	0
LTB + LTA / LTBR	0	0	0	0	0	0	0	0	0	0	0	0	0	0	0	0	0	0	0	0	0	0	0	0	0	0	0	0	0	0	0	0	0	0	0	0	0	0	0	0	0	0	0	0	0	0
LY9 / LY9	0.153979	0.106553	1.77671	1.22947	0	0	0.826413	0.571874	1.01484	0.702268	2.01894	1.3971	0.492449	0.340773	0.174209	0.120552	0.883952	0.611691	4.17384	2.88828	1.89595	1.31199	0	0	0.332605	0.230161	0	0	0	0	1.54585	1.06972	0.734125	0.508011	0.588422	0.407186	0	0	0.120552	0.0834215	0.217573	0.150559	0.301639	0.208733	0	0
MICA / KLRK1	0	0	0	0	0	0	0	0	0	0	18.4718	59.9632	0	0	0	0	0	0	0	0	14.2826	46.3643	0	0	0	0	0	0	0	0	0	0	0	0	24.0056	77.9272	0	0	0	0	0	0	0	0	0	0
MICB / KLRK1	0	0	0	0	0	0	0	0	0	0	27.5658	53.1675	0	0	0	0	0	0	0	0	21.3142	41.1098	0	0	0	0	0	0	0	0	0	0	0	0	35.824	69.0956	0	0	0	0	0	0	0	0	0	0
MIF / CD74	43.8909	41.2242	55.4662	52.0963	35.1734	33.0364	23.2344	21.8228	20.064	18.845	23.595	22.1615	30.7477	28.8796	59.349	55.7432	22.1181	20.7743	51.8384	48.6889	23.6892	22.2499	14.648	13.7581	50.7732	47.6884	32.503	30.5283	30.596	28.7372	24.9626	23.446	52.4633	49.2759	23.973	22.5165	25.5157	23.9654	56.2809	52.8615	37.0422	34.7916	22.55	21.1799	63.7128	59.8419
MIF / CXCR2	0	0	0	0	0	0	0	0	0	0	0	0	0	0	0	0	0	0	0	0	0	0	63.7128	59.8419	0	0	0	0	0	0	0	0	0	0	0	0	0	0	0	0	0	0	3.27104	3.0723	0	0
MIF / CXCR4	25.6079	24.0521	59.057	55.469	23.282	21.8675	49.7232	46.7022	54.3642	51.0613	63.7128	59.8419	31.0321	29.1467	34.009	31.9428	14.4605	13.582	48.3126	45.3774	58.5511	54.9938	23.6319	22.1962	24.8771	23.3657	30.3863	28.5402	19.0816	17.9223	48.331	45.3946	49.6165	46.602	49.2941	46.2992	11.4678	10.771	33.2982	31.2751	26.2603	24.6649	10.7236	10.072	22.6919	21.3132
NCR3LG1 / NCR3	0	0	0	0	0	0	8.61534	20.0996	0	0	0	0	9.60632	22.4116	0	0	0	0	42.8632	100	22.1592	51.6974	0	0	0	0	0	0	4.70509	10.977	2.83361	6.61082	0	0	40.7507	95.0716	0	0	0	0	8.22706	19.1938	0	0	0	0
OSM / OSMR + IL6ST	0	0	0	0	0	0	0	0	0	0	0	0	0	0	0	0	0	0	0	0	0	0	0	0	0	0	0	0	0	0	0	0	0	0	0	0	0	0	0	0	0	0	22.1863	11.8077	0	0
PDCD1LG2 / PDCD1	0	4.27027	0	16.6464	0	0	0	11.7721	0	28.6085	0	68.7804	0	20.0519	0	10.7498	0	2.8269	0	0	0	14.1715	0	0	0	6.41643	0	16.0183	0	0	0	100	0	11.5098	0	0	0	0	0	6.7557	0	2.14525	0	0	0	5.23946
PDGFA / PDGFRA	0	0	0	0	0	0	0	0	0	0	0	0	0	0	0	0	0	0	0	0	0	0	0	0	0	0	0	0	0	0	0	0	0	0	0	0	0	0	0	17.3919	0	0	0	31.0051	0	0
PDGFB / PDGFRA	0	0	0	0	0	0	0	0	0	0	0	0	0	0	0	0	0	0	0	0	0	0	0	0	0	0	0	0	0	0	0	0	0	0	0	0	0	0	29.7536	29.9172	0	0	53.0429	53.3345	0	0
PDGFB / PDGFRB	0	0	0	0	0	0	0	0	0	0	0	0	0	0	0	0	0	0	0	0	0	0	0	0	0	0	0	0	0	0	0	0	0	0	0	0	0	0	0	0	0	0	53.0429	53.3345	0	0
PDGFC / PDGFRA	0	0	0	0	0	0	0	0	0	0	0	0	0	0	0	0	0	0	0	0	0	0	0	0	0	0	0	0	0	0	0	0	0	0	0	0	0	0	0	23.9652	0	0	0	42.7236	0	0
PLAU / PLAUR	22.2773	12.0598	6.23071	3.37299	21.2698	11.5144	2.43477	1.31806	4.11116	2.22557	2.66794	1.44429	3.15801	1.70959	12.237	6.62449	1.99252	1.07865	1.00119	0.541992	3.1331	1.6961	16.3407	8.846	17.3765	9.40673	4.22625	2.28787	9.23354	4.99857	3.05506	1.65385	5.69049	3.08054	2.92993	1.58611	3.45661	1.87123	5.52654	2.99179	4.42089	2.39324	5.10217	2.76206	7.24815	3.92378
PPBP / ACKR1	0	0	0	0	0	0	0	0	0	0	0	0	0	0	0	0	0	0	0	0	0	0	0	0	0	0	0	0	0	0	0	0	0	0	0	0	0	0	0	0	0	0	0	0	0	0
PPBP / CXCR1	0	0	0	0	0	0	0	0	0	0	0	0	0	0	0	0	0	0	0	0	0	0	0	0	0	0	0	0	0	0	0	0	0	0	0	0	0	0	0	0	0	0	0	0	0	0
PPBP / CXCR2	0	0	0	0	0	0	0	0	0	0	0	0	0	0	0	0	0	0	0	0	0	0	0	0	0	0	0	0	0	0	0	0	0	0	0	0	0	0	0	0	0	0	0	0	0	0
PVR / CD226	1.4178	13.7058	0	0	0.829695	8.02063	2.4211	23.4046	5.37438	51.9539	1.51692	14.664	1.96475	18.9932	3.08593	29.8315	0.557232	5.38673	1.50889	14.5864	5.34088	51.63	0	0	1.81366	17.5326	1.44676	13.9858	4.28007	41.3753	7.996	77.297	0	0	6.60238	63.8249	0	0	1.34177	12.9709	1.77383	17.1475	0	0	10.3445	100
PVR / CD96	0.466009	4.50488	0.590484	5.70818	0.753652	7.28553	4.10411	39.6742	6.02295	58.2236	7.62232	73.6846	5.54674	53.6201	0.518248	5.00988	0.415212	4.01384	1.88678	18.2394	9.22629	89.1901	0	0	0.404621	3.91145	1.56982	15.1754	0.78935	7.63061	10.3445	100	0.567428	5.4853	9.78746	94.615	0.72962	7.0532	0.748436	7.2351	1.9736	19.0788	0.26142	2.52714	0	0
PVR / TIGIT	0.270266	2.61265	0.425432	4.11264	0.573936	5.54822	6.38807	61.7532	2.9899	28.9032	5.12129	49.5072	10.3445	100	0.385855	3.73004	0.368335	3.56068	0.302736	2.92654	3.05207	29.5042	0	0	0.454409	4.39275	2.42158	23.4093	0.329536	3.18561	9.8501	95.2205	1.33705	12.9252	3.587	34.6754	0.551232	5.32873	0.233877	2.26088	4.36995	42.2441	0.564138	5.4535	0	0
SEMA3F / NRP2	0	0	0	0	0	0	0	0	0	0	0	0	0	0	0	0	0	0	0	0	0	0	0	0	0	0	0	0	0	0	0	0	0	0	0	0	0	0	0	0	0	0	0	0	0	0
SEMA4A / NRP1	22.5058	20.9567	28.8232	26.8393	0	0	0	0	0	0	0	0	4.55676	4.24312	8.42237	7.84266	0	0	0	0	0	0	0	0	41.9143	39.0293	0	0	0	0	0	0	9.29176	8.65221	0	0	2.44763	2.27916	7.76581	7.23129	0	0	16.3437	15.2188	4.39134	4.08908
SEMA4A / PLXNB1	0	0	0	0	0	0	0	0	0	0	0	0	0	0	0	0	0	0	0	0	0	0	0	0	0	0	0	0	0	0	0	0	0	0	0	0	12.0919	11.2596	0	0	0	0	41.9143	39.0293	0	0
SEMA4A / PLXNB2	32.4614	30.2271	39.8819	37.1368	27.5344	25.6392	0	0	0	0	0	0	0	0	34.9733	32.5661	5.32109	4.95484	4.67131	4.34978	0	0	0	0	24.9572	23.2394	0	0	0	0	0	0	20.6147	19.1958	0	0	23.2281	21.6293	24.7544	23.0505	0	0	41.9143	39.0293	25.2512	23.5132
SEMA4A / PLXND1	21.9381	20.4281	5.56899	5.18568	12.4642	11.6063	0	0	8.60314	8.01098	6.4204	5.97849	0	0	16.6806	15.5325	0	0	0	0	10.3821	9.66752	0	0	31.8619	29.6689	0	0	5.58884	5.20416	0	0	4.34627	4.04711	10.9219	10.1702	0	0	24.4942	22.8083	0	0	41.9143	39.0293	8.51187	7.926
SEMA4C / PLXNB2	16.0958	36.697	19.7752	45.0857	13.6528	31.1271	0	0	0	0	0	0	0	0	17.3413	39.5366	2.63843	6.01539	2.31624	5.28082	0	0	0	0	12.3749	28.2137	0	0	0	0	0	0	10.2217	23.3045	0	0	11.5175	26.2589	12.2743	27.9843	0	0	20.783	47.3833	12.5207	28.546
SEMA4D / CD72	15.3848	10.7005	10.749	7.47616	4.99896	3.47688	0	0	0	0	0	0	0	0	12.9054	8.97602	0	0	27.2946	18.984	0	0	0	0	28.7961	20.0284	0	0	5.79727	4.03213	0	0	0	0	5.52309	3.84143	0	0	10.8293	7.53203	0	0	0	0	0	0
SEMA4D / PLXNB1	0	0	0	0	0	0	0	0	0	0	0	0	0	0	0	0	0	0	0	0	0	0	0	0	0	0	0	0	0	0	0	0	0	0	0	0	8.30741	5.77798	0	0	0	0	28.7961	20.0284	0	0
SEMA4D / PLXNB2	22.3018	15.5114	27.3998	19.0572	18.9168	13.157	0	0	0	0	0	0	0	0	24.0275	16.7117	3.65572	2.54263	3.2093	2.23214	0	0	0	0	17.1462	11.9256	0	0	0	0	0	0	14.1628	9.85053	0	0	15.9583	11.0993	17.0069	11.8286	0	0	28.7961	20.0284	17.3482	12.0661
SEMA7A / ITGA1 + ITGB1	0	0	0	0	0	0	0	0	0	0	13.7564	39.0654	0	0	0	0	0	0	0	0	11.9924	34.0559	0	0	0	0	0	0	0	0	17.7215	50.3255	0	0	13.7405	39.0203	0	0	0	0	0	0	22.2279	63.1227	0	0
SEMA7A / PLXNC1	21.8422	62.0274	5.0306	14.2859	14.8462	42.1603	0	0	3.10944	8.83017	0	0	2.78753	7.91602	14.7785	41.9679	2.07996	5.90668	8.21638	23.3329	0	0	20.0791	57.0206	23.2577	66.0472	0	0	10.6164	30.1483	0	0	3.77948	10.733	4.57843	13.0018	4.42281	12.5599	23.3556	66.3253	0	0	6.41634	18.2211	8.23926	23.3978
SLAMF1 / SLAMF1	4.17687	42.1842	1.01813	10.2826	1.01601	10.2611	5.84881	59.0698	4.71842	47.6535	4.01392	40.5385	8.91355	90.0222	0.980399	9.90151	2.46073	24.852	5.6767	57.3316	4.74995	47.972	0	0	0.918536	9.27672	1.36589	13.7947	0	0	5.76162	58.1893	1.24826	12.6068	0	0	0	0	9.90151	100	1.77814	17.9583	0	0	0	0
SLAMF6 / SLAMF6	0	0	0	0	0	0	0	0	0	0	0	0	0	0	0	0	0	0	0	0	0	0	0	0	0	0	0	0	0	0	0	0	0	0	0	0	0	0	0	0	0	0	0	0	0	0
TGFA / EGFR	0	0	0	0	0	0	0	0	0	0	0	0	0	0	0	0	0	0	0	0	0	0	0	0	0	0	0	0	0	0	0	0	0	0	0	0	56.3982	92.085	0	0	0	0	61.2458	100	0	0
TGFB1 / TGFBR1 + TGFBR2	12.839	6.13255	40.9183	19.5445	11.5887	5.53535	8.81039	4.20827	11.8545	5.66229	19.6043	9.36399	6.90501	3.29817	13.1965	6.30327	2.95247	1.41024	11.5062	5.49593	13.1156	6.26466	11.7748	5.62422	16.1321	7.70546	0	0	14.1309	6.74961	13.9979	6.68609	14.5506	6.9501	23.4266	11.1897	5.94485	2.83955	15.2169	7.26831	6.9412	3.31545	28.9809	13.8427	5.83348	2.78636
TGFB2 / TGFBR1 + TGFBR2	0	0	0	0	0	0	0	0	0	0	0	0	0	0	0	0	0	0	0	0	0	0	0	0	0	0	0	0	0	0	0	0	0	0	0	0	0	0	0	0	0	0	0	0	0	0
TGFB3 / TGFBR1 + TGFBR2	0	0	0	0	0	0	0	0	0	0	0	0	0	0	0	0	0	0	0	0	0	0	0	0	0	0	0	0	0	0	0	0	0	0	0	0	0	0	0	0	0	0	0	0	0	0
TNF / TNFRSF1A	31.61	24.4896	12.1542	9.41638	33.9416	26.296	4.45889	3.45449	4.43795	3.43827	9.23361	7.15366	5.75208	4.45638	23.5967	18.2813	1.79323	1.38929	0	0	7.79528	6.03934	54.1829	41.9778	36.8399	28.5415	0	0	0	0	6.7633	5.23981	11.6596	9.03321	7.89953	6.1201	25.8511	20.0279	14.0235	10.8646	0	0	53.4716	41.4267	24.7101	19.144
TNF / TNFRSF1B	54.1829	41.9778	24.245	18.7836	47.0145	36.4242	28.6003	22.1579	18.8496	14.6036	30.8735	23.919	51.9283	40.231	24.8655	19.2644	3.6579	2.83393	11.7251	9.08393	23.9734	18.5732	39.498	30.6008	36.3958	28.1973	17.6946	13.7087	4.38476	3.39706	31.4147	24.3383	13.1163	10.1618	33.0475	25.6033	5.48488	4.24937	43.1905	33.4615	16.0755	12.4544	7.76812	6.01829	11.6146	8.9983
TNFSF10 / TNFRSF10A	30.068	17.497	0	0	34.3004	19.9599	50.5796	29.433	29.4152	17.1172	22.7229	13.2228	18.3622	10.6853	13.115	7.63183	9.66294	5.62301	43.2922	25.1924	20.6081	11.9922	0	0	27.3684	15.9261	0	0	30.2712	17.6153	20.2882	11.806	0	0	18.1264	10.548	0	0	0	0	0	0	0	0	0	0
TNFSF10 / TNFRSF10B	27.7499	16.1481	9.60919	5.59174	32.6439	18.996	11.924	6.93874	17.8107	10.3643	11.561	6.72753	0	0	37.2451	21.6735	4.52591	2.6337	18.3586	10.6832	13.0957	7.62058	10.3202	6.00546	19.9304	11.5978	6.96201	4.0513	7.31995	4.25959	12.4888	7.26745	7.80137	4.53974	12.4194	7.22706	12.8928	7.50254	28.5963	16.6407	0	0	49.5618	28.8408	50.5796	29.433
TNFSF10 / TNFRSF10C	0	0	0	0	3.617	2.10479	0	0	0	0	0	0	0	0	0	0	0	0	0	0	0	0	50.5796	29.433	0	0	0	0	0	0	0	0	0	0	0	0	0	0	0	0	0	0	0	0	0	0
TNFSF10 / TNFRSF10D	50.5796	29.433	0	0	42.5232	24.7449	14.8844	8.66148	12.244	7.12499	0	0	0	0	19.3487	11.2593	6.8581	3.99083	22.7802	13.2561	0	0	45.3388	26.3834	10.4933	6.10621	0	0	0	0	0	0	0	0	0	0	7.86691	4.57788	23.3558	13.5911	0	0	45.5727	26.5195	8.703	5.06441
TNFSF10 / TNFRSF11B	0	0	0	0	0	0	0	0	0	0	0	0	0	0	0	0	0	0	0	0	0	0	0	0	0	0	0	0	0	0	0	0	0	0	0	0	0	0	50.5796	29.433	0	0	33.3643	19.4152	0	0
TNFSF11 / TNFRSF11A	0	0	0	0	0	0	0	0	0	0	0	0	0	0	0	0	0	0	0	0	0	0	0	0	0	0	0	0	0	0	0	0	0	0	0	0	0	0	0	0	0	0	0	0	0	0
TNFSF11 / TNFRSF11B	0	0	0	0	0	0	0	0	0	0	0	0	0	0	0	0	0	0	0	0	0	0	0	0	0	0	0	0	0	0	0	0	0	0	0	0	0	0	0	0	0	0	0	0	0	0
TNFSF12 / TNFRSF12A	7.2463	3.96112	1.64214	0.897662	6.60826	3.61234	0	0	0	0	3.06874	1.6775	0	0	7.84168	4.28658	1.03325	0.564819	2.49826	1.36565	10.0128	5.4734	0	0	9.32793	5.09902	0	0	17.5252	9.57998	6.34858	3.47039	2.47062	1.35054	7.3088	3.99529	56.8288	31.0649	1.65822	0.906451	0	0	86.9428	47.5264	2.63829	1.4422
TNFSF13B / TNFRSF13B	0	0	0	0	0	0	0	0	0	0	0	0	2.7883	3.84766	0	0	4.30587	5.9418	72.4675	100	0	0	0	0	0	0	0	0	0	0	0	0	0	0	0	0	0	0	0	0	0	0	0	0	0	0
TNFSF13B / TNFRSF13C	0	0	0	0	0	0	2.5362	3.49978	2.11657	2.92072	0	0	0	0	0	0	4.95648	6.8396	72.4675	100	2.9553	4.0781	0	0	0	0	0	0	0	0	0	0	0	0	0	0	0	0	0	0	0	0	0	0	0	0
TNFSF13B / TNFRSF17	0	0	12.5808	17.3606	0	0	0	0	0	0	0	0	0	0	0	0	72.4675	100	12.3319	17.0172	0	0	0	0	0	0	0	0	0	0	0	0	0	0	0	0	0	0	0	0	0	0	0	0	0	0
TNFSF14 / LTBR	6.20705	0	2.49908	0	4.74686	0	0	0	0	0	1.14924	0	0	0	4.63767	0	0	0	0	0	0	0	8.34289	0	6.19031	0	0	0	1.3866	0	0	0	2.96426	0	1.51797	0	5.91691	0	2.04744	0	0	0	9.08654	0	6.35877	0
TNFSF14 / TNFRSF14	6.14181	0	4.34989	0	3.56475	0	8.51756	0	6.99296	0	8.34933	0	8.44171	0	5.30776	0	3.08894	0	7.91918	0	5.39405	0	6.58087	0	7.07272	0	2.47028	0	5.53029	0	6.72103	0	4.40178	0	5.92611	0	1.4427	0	8.55825	0	4.35616	0	9.08654	0	4.91736	0
TNFSF15 / TNFRSF25	0	0	0	0	0	0	0	0	0	0	0	0	0	0	0	0	0	0	0	0	0	0	0	0	0	0	0	0	0	0	0	0	0	0	0	0	0	0	0	0	0	0	0	0	0	0
TNFSF18 / TNFRSF18	4.84577	1.58411	4.61937	1.5101	6.11765	1.9999	26.362	8.61789	16.816	5.49725	5.43597	1.77705	100	32.6906	6.52183	2.13203	5.28669	1.72825	2.72157	0.889697	17.537	5.73297	0	0	3.20322	1.04715	33.9989	11.1145	10.1239	3.30958	54.1714	17.709	11.5372	3.77158	55.767	18.2306	3.95207	1.29196	12.775	4.17622	22.6574	7.40684	5.26121	1.71992	4.90336	1.60294
TNFSF4 / TNFRSF4	0.608478	4.92395	0.8673	7.01839	0.682623	5.52394	2.97581	24.081	2.75604	22.3025	0.510236	4.12895	12.3575	100	0.801311	6.4844	0.701813	5.67923	0.202525	1.63888	0.624897	5.05681	0	0	0.606806	4.91042	3.62563	29.3395	2.08845	16.9003	3.05983	24.7608	1.81257	14.6677	1.31736	10.6604	0.446814	3.61573	1.87191	15.1479	3.84703	31.1311	1.53193	12.3967	0.877721	7.10272
TNFSF8 / TNFRSF8	3.09508	0	0	0	2.43865	0	0	0	0	0	0	0	8.55317	0	0	0	0	0	0	0	0	0	0	0	0	0	0	0	0	0	0	0	0	0	0	0	0	0	2.22511	0	0	0	0	0	0	0
TNFSF9 / TNFRSF9	1.77766	4.38591	0	0	1.70199	4.19924	12.1125	29.8845	2.13829	5.2757	10.4327	25.74	32.3414	79.7941	3.46873	8.5582	0.96801	2.38832	0	0	6.874	16.9599	0	0	1.60212	3.95282	7.67901	18.946	18.3279	45.2194	20.2932	50.0683	1.398	3.44922	12.2235	30.1583	1.97797	4.88015	25.503	62.9222	8.79696	21.7043	0	0	2.78533	6.8721
TSLP / IL7R + CRLF2	0	0	0	0	0	0	0	0	0	0	0	0	0	0	0	0	0	0	0	0	0	0	0	0	0	0	0	0	0	0	0	0	0	0	0	0	0	0	0	0	0	0	0	0	0	0
TXLNA / STX1A	16.5055	16.889	0	0	0	0	18.3181	18.7437	14.9295	15.2764	0	0	27.1743	27.8057	0	0	0	0	0	0	0	0	0	0	0	0	0	0	21.5844	22.0859	0	0	0	0	11.2064	11.4668	0	0	0	0	0	0	20.1633	20.6317	0	0
TXLNA / STX3	6.02379	6.16375	3.08644	3.15816	6.12137	6.2636	0	0	1.71496	1.75481	0	0	0	0	4.48268	4.58683	0	0	1.61349	1.65098	1.78292	1.82435	27.1743	27.8057	7.9059	8.08959	0	0	18.036	18.4551	0	0	0	0	3.06998	3.14131	1.81729	1.85951	2.12076	2.17004	0	0	3.85918	3.94884	10.3781	10.6192
TXLNA / STX4	27.1743	27.8057	8.66749	8.86887	18.6222	19.0548	8.11792	8.30654	8.25346	8.44523	14.5225	14.8599	8.75768	8.96116	15.3668	15.7238	4.57065	4.67685	14.338	14.6711	11.6812	11.9526	15.8308	16.1986	26.9036	27.5287	6.75451	6.91145	12.2567	12.5414	6.6769	6.83203	7.17365	7.34033	16.1499	16.5251	22.4066	22.9272	20.4013	20.8753	6.63666	6.79086	12.3361	12.6227	9.36851	9.58618
VCAM1 / ITGA4 + ITGB1	0	2.54496	0	1.6776	0	1.44775	0	3.00482	0	3.25817	0	3.29437	0	1.93473	0	2.37521	0	0.978863	0	4.81085	0	3.2106	0	0	0	1.45676	0	0.949647	0	1.43946	0	3.95116	0	1.17453	0	4.49839	0	0	0	3.33268	0	0	0	0	0	3.14387
VCAM1 / ITGA9 + ITGB1	0	0	0	0	0	0	0	0	0	0	0	0	0	0	0	0	0	0	0	0	0	0	0	0	0	1.84633	0	0	0	1.93439	0	0	0	0	0	0	0	0	0	0	0	0	0	6.29526	0	0
VCAN / CD44	12.238	6.7224	2.96424	1.62828	10.5821	5.81284	8.39107	4.60927	8.56837	4.70666	10.0294	5.50922	5.67847	3.11922	7.58283	4.1653	3.43172	1.88507	7.69566	4.22728	9.28823	5.10209	9.22251	5.06598	7.37789	4.05272	3.98612	2.1896	9.92775	5.45338	7.69837	4.22876	2.81609	1.5469	10.5956	5.82026	3.78178	2.07736	5.6726	3.116	3.07446	1.68882	4.21852	2.31726	4.56144	2.50563
VEGFA / FLT1	48.3599	42.4844	3.50997	3.08352	29.6827	26.0764	0	0	0	0	0	0	0	0	22.8496	20.0735	0	0	0	0	0	0	0	0	0	0	0	0	0	0	6.67623	5.8651	6.99608	6.14608	0	0	0	0	13.8061	12.1288	0	0	18.2619	16.0432	19.2045	16.8712
VEGFA / KDR	0	0	0	0	0	0	0	0	0	0	0	0	0	0	0	0	0	0	0	0	0	0	0	0	0	0	0	0	0	0	0	0	0	0	0	0	0	0	0	0	0	0	48.3599	42.4844	0	0
VEGFA / NRP1	25.9668	22.8119	33.2556	29.2152	0	0	0	0	0	0	0	0	5.2575	4.61874	9.71757	8.53692	0	0	0	0	0	0	0	0	48.3599	42.4844	0	0	0	0	0	0	10.7207	9.41814	0	0	2.82403	2.48092	8.96004	7.87143	0	0	18.8571	16.566	5.06664	4.45107
VEGFB / FLT1	28.7478	19.6728	2.08652	1.42785	17.645	12.0749	0	0	0	0	0	0	0	0	13.583	9.29519	0	0	0	0	0	0	0	0	0	0	0	0	0	0	3.96871	2.71588	4.15885	2.846	0	0	0	0	8.20712	5.61632	0	0	10.8559	7.42893	11.4162	7.81235
VEGFC / FLT4	0	0	0	0	0	0	0	0	0	0	0	0	0	0	0	0	0	0	0	0	0	0	0	0	0	0	0	0	0	0	0	0	0	0	0	0	0	0	0	0	0	0	0	0	0	0
VTN / ITGAV	0	92.4586	0	17.1614	0	37.8407	0	13.0912	0	0	0	14.1942	0	14.8493	0	41.8296	0	10.1464	0	11.4929	0	19.1397	0	0	0	60.4361	0	0	0	45.6369	0	20.1964	0	22.8907	0	22.7679	0	20.2995	0	35.6403	0	10.572	0	100	0	5.05958
WNT5A / FZD5	4.11758	0	0	0	0	0	0	0	0	0	0	0	0	0	0	0	0	0	0	0	0	0	0	0	6.42087	0	0	0	0	0	0	0	0	0	0	0	0	0	5.52456	0	0	0	8.56664	0	6.577	0
WNT5B / FZD1 + LRP5	0	0	0	0	0	0	0	0	0	0	0	0	0	0	0	0	0	0	0	0	0	0	0	0	0	0	0	0	0	57.293	0	0	0	0	0	0	0	0	0	0	0	0	0	37.6395	0	0
WNT5B / FZD1 + LRP6	0	0	0	0	0	0	0	0	0	0	0	0	0	0	0	0	0	0	0	0	0	0	0	0	0	0	0	0	0	0	0	0	0	0	0	0	0	0	0	0	0	0	0	37.6395	0	0
WNT5B / FZD10 + LRP5	0	0	0	0	0	0	0	0	0	0	0	0	0	0	0	0	0	0	0	0	0	0	0	0	0	0	0	0	0	0	0	0	0	0	0	0	0	0	0	0	0	0	0	100	0	0
WNT5B / FZD10 + LRP6	0	0	0	0	0	0	0	0	0	0	0	0	0	0	0	0	0	0	0	0	0	0	0	0	0	0	0	0	0	0	0	0	0	0	0	0	0	0	0	0	0	0	0	100	0	0
WNT5B / FZD2 + LRP5	0	0	0	0	0	0	0	0	0	0	0	0	0	0	0	0	0	0	0	0	0	0	0	0	0	0	0	0	0	0	0	0	0	0	0	0	0	0	0	0	0	0	0	0	0	0
WNT5B / FZD2 + LRP6	0	0	0	0	0	0	0	0	0	0	0	0	0	0	0	0	0	0	0	0	0	0	0	0	0	0	0	0	0	0	0	0	0	0	0	0	0	0	0	0	0	0	0	0	0	0
WNT5B / FZD3 + LRP5	0	0	0	76.5349	0	0	0	0	0	0	0	0	0	0	0	0	0	0	0	0	0	0	0	0	0	0	0	0	0	0	0	0	0	0	0	0	0	0	0	0	0	0	0	0	0	0
WNT5B / FZD3 + LRP6	0	0	0	0	0	0	0	0	0	0	0	0	0	0	0	0	0	0	0	0	0	0	0	0	0	0	0	0	0	0	0	0	0	0	0	0	0	0	0	0	0	0	0	0	0	0
WNT5B / FZD5 + LRP5	0	0	0	0	0	0	0	0	0	0	0	0	0	0	0	0	0	0	0	0	0	0	0	0	0	0	0	0	0	0	0	0	0	0	0	0	0	0	0	0	0	0	0	100	0	0
WNT5B / FZD5 + LRP6	0	0	0	0	0	0	0	0	0	0	0	0	0	0	0	0	0	0	0	0	0	0	0	0	0	0	0	0	0	0	0	0	0	0	0	0	0	0	0	0	0	0	0	100	0	0
WNT5B / FZD6 + LRP5	0	0	0	0	0	0	0	0	0	0	0	0	0	0	0	0	0	0	0	0	0	0	0	0	0	0	0	0	0	0	0	0	0	0	0	0	0	0	0	0	0	0	0	100	0	0
WNT5B / FZD6 + LRP6	0	0	0	0	0	0	0	0	0	0	0	0	0	0	0	0	0	0	0	0	0	0	0	0	0	0	0	0	0	0	0	0	0	0	0	0	0	0	0	0	0	0	0	100	0	0
WNT5B / FZD7 + LRP5	0	0	0	0	0	0	0	0	0	0	0	0	0	0	0	0	0	0	0	0	0	0	0	0	0	0	0	0	0	0	0	0	0	0	0	0	0	0	0	0	0	0	0	100	0	0
WNT5B / FZD7 + LRP6	0	0	0	0	0	0	0	0	0	0	0	0	0	0	0	0	0	0	0	0	0	0	0	0	0	0	0	0	0	0	0	0	0	0	0	0	0	0	0	0	0	0	0	100	0	0
WNT5B / FZD8 + LRP5	0	0	0	0	0	0	0	0	0	0	0	0	0	0	0	0	0	0	0	0	0	0	0	0	0	0	0	0	0	0	0	0	0	0	0	0	0	0	0	0	0	0	0	100	0	0
WNT5B / FZD8 + LRP6	0	0	0	0	0	0	0	0	0	0	0	0	0	0	0	0	0	0	0	0	0	0	0	0	0	0	0	0	0	0	0	0	0	0	0	0	0	0	0	0	0	0	0	100	0	0
XCL1 / XCR1	0	0	0	0	0	0	0	0	0	0	0	0	0	0	0	0	0	0	0	0	0	0	0	0	0	0	0	0	0	0	0	0	0	0	0	0	0	0	0	0	0	0	0	0	0	0
XCL2 / XCR1	0	0	0	0	0	0	0	0	0	0	0	0	0	0	0	0	0	0	0	0	0	0	0	0	0	0	0	0	0	0	0	0	0	0	0	0	0	0	0	0	0	0	0	0	0	1.58605
