# Supplementary material for: PD-L1 and ICOSL discriminate human Secretory and Helper dendritic cells in cancer, allergy and autoimmunity
Source: Nat Commun. 2022 Apr 13;13:1983. doi: 10.1038/s41467-022-29516-w (PMC9008048; doi:10.1038/s41467-022-29516-w)
Supplement: Supplementary file 18 — Supplementary Data 15 [file 41467_2022_29516_MOESM18_ESM.xlsx]

## Sheet: Sheet1
List of datasets merged for DC heterogeneity and maturation analysis
Dataset_ID	Origin	First Author	PMID	Data availability	Tissue	Condition	Condition_Abbrev	Nb of donors	DC clusters identification	DC clusters included in final merged dataset	Nb of cDC in final merged dataset	Number of Principal components	Resolution	Filtering
1	Our Lab	Present study	Present study	Present study	Oral cavity				Present study	7; 20; 23	639	30	0.7	na
						Tumor, HNSCC, HPV-	HNSCC_Tum	2
						Juxtatumor	HNSCC_Juxta	1
2	Our Lab	Present study	Present study	Present study	Breast	Tumor, Luminal Breast cancer	LBC_Tum	1	Present study	0; 1 ; 2; 3	313	75	0.8	na
3	Public	Cillo	31924475	GSE139324					Present study	14; 16	1872	20	0.5	number of features between 200 and 6000;
					Oral cavity, Larynx	Tumor, HNSCC, HPV-	HNSCC_TIL_HPVneg	18						percentage of mitochondrial genes below 5
					Oropharynx	Tumor, HNSCC, HPV+	HNSCC_TIL_HPVpos	8
					Tonsil	Healthy	HD_Tonsil	5
					Blood	Patient with HNSCC, HPV-	HNSCC_PBMC_HPVneg	18
					Blood	Patient with HNSCC, HPV+	HNSCC_PBMC_HPVpos	8
					Blood	Healthy	HD_PBMC	6
4	Public	Zillionis	30979687	GSE127465					From Authors		1771	From authors	From authors	na
					Lung	Tumor, NSCLC	NSCLC_Tumor	7		tDC1, tDC2, tDC3, tMonoDC
					Blood	Patient with NSCLC	NSCLC_PBMC	6		tBloodDC
5	Public	He	32035984	GSE147424					Present study	6	1827	50	0.3	number of features below 5000;
					Skin	Atopic dermatitis, lesional skin	AD_Lesional Skin	4						percentage of mitochondrial genes below 20
					Skin	Atopic dermatitis, non-lesional skin	AD_Non-lesional Skin	5
					Skin	Healthy	Healthy_Skin	8
6	Public	Arazi	31209404	https://doi.org/10.1038/s41590-019-0398-x	Kidney and urine	Lupus nephritis	Lupus_Kidney	14	From Authors	CM3	82	From authors	From authors	na
Total							Total cancer	36			6504
							Total cancer non-TIL	33
							Total healthy	19
							Total inflammatory	23
							Total	111
							Total control	111
