# Supplementary material for: PD-L1 and ICOSL discriminate human Secretory and Helper dendritic cells in cancer, allergy and autoimmunity
Source: Nat Commun. 2022 Apr 13;13:1983. doi: 10.1038/s41467-022-29516-w (PMC9008048; doi:10.1038/s41467-022-29516-w)
Supplement: Supplementary file 19 — Supplementary Data 16 [file 41467_2022_29516_MOESM19_ESM.xlsx]

## Sheet: Sheet1
ScRNAseq_Cillo et al._DEG per cluster
gene	p_val	avg_logFC	pct.1	pct.2	p_val_adj	cluster
NOSIP	0	0.858556	0.71	0.305	0	0
LDHB	0	0.752456	0.943	0.629	0	0
LTB	0	0.745846	0.971	0.582	0	0
MAL	0	0.704046	0.477	0.087	0	0
RPS6	0	0.686369	1	0.996	0	0
RPS12	0	0.685987	1	0.997	0	0
EEF1B2	0	0.683312	0.984	0.838	0	0
IL7R	0	0.680224	0.75	0.272	0	0
RPS3A	0	0.679879	1	0.993	0	0
ZNF90	0	0.673386	0.795	0.53	0	0
RPL17	0	0.673036	0.984	0.879	0	0
LEF1	0	0.670894	0.446	0.087	0	0
RPL9	0	0.664924	1	0.99	0	0
RPL30	0	0.654316	0.999	0.991	0	0
NBEAL1	0	0.652409	0.942	0.773	0	0
RP11-255M2.3	0	0.637523	0.612	0.274	0	0
RPL3	0	0.628351	1	0.993	0	0
RPL5	0	0.628161	0.998	0.961	0	0
RPL34	0	0.619443	1	0.998	0	0
GLTSCR2	0	0.619193	0.98	0.822	0	0
EEF1A1	0	0.618868	1	0.998	0	0
TCF7	0	0.617057	0.54	0.173	0	0
RPL32	0	0.614932	1	0.997	0	0
RPL31	0	0.614879	1	0.992	0	0
RPS25	0	0.61204	1	0.993	0	0
TPT1	0	0.608344	0.999	0.992	0	0
RPS13	0	0.605372	0.999	0.987	0	0
RPL13	0	0.605257	1	0.999	0	0
RPL4	0	0.604857	0.996	0.949	0	0
RPS3	0	0.600568	1	0.995	0	0
NHSL2	0	0.596828	0.557	0.289	0	0
RPS4X	0	0.594194	1	0.992	0	0
RPL36A	0	0.590212	0.996	0.938	0	0
RPS27A	0	0.582212	1	0.997	0	0
RPL21	0	0.579975	1	0.998	0	0
RPL38	0	0.578402	0.998	0.983	0	0
MYC	0	0.577628	0.383	0.105	0	0
RPL7	0	0.576469	1	0.991	0	0
RPS14	0	0.573573	1	0.998	0	0
EIF3E	0	0.571337	0.952	0.759	0	0
RPL11	0	0.563387	1	0.997	0	0
TIPIN	0	0.557689	0.531	0.253	0	0
RPS10	0	0.555117	0.995	0.954	0	0
RPL22	0	0.554362	0.996	0.953	0	0
RPS29	0	0.554225	1	0.998	0	0
RPS27	0	0.55347	1	1	0	0
RPL14	0	0.550871	0.999	0.984	0	0
RPSA	0	0.550834	0.998	0.963	0	0
RPL10A	0	0.5497	1	0.98	0	0
RPL36	0	0.549056	0.999	0.993	0	0
RPS5	0	0.546757	0.998	0.971	0	0
RPLP2	0	0.545316	1	0.998	0	0
RPS18	0	0.54372	1	0.998	0	0
AES	0	0.542518	0.82	0.485	0	0
AC090498.1	0	0.534076	0.954	0.849	0	0
RPL35A	0	0.533751	1	0.994	0	0
RPS20	0	0.532389	0.999	0.986	0	0
RPS21	0	0.526174	0.999	0.978	0	0
RPS23	0	0.513492	1	0.992	0	0
LINC00861	0	0.510751	0.408	0.114	0	0
RPS15A	0	0.509872	1	0.998	0	0
FLT3LG	0	0.509831	0.429	0.133	0	0
RPL19	0	0.5092	1	0.996	0	0
NACA2	0	0.509153	0.619	0.355	0	0
C6orf48	0	0.505681	0.779	0.509	0	0
RPS8	0	0.504422	0.999	0.991	0	0
SNHG8	0	0.50362	0.709	0.45	0	0
RPL10	0	0.498814	1	0.999	0	0
CCR7	0	0.498496	0.467	0.162	0	0
RPS28	0	0.493043	1	0.997	0	0
RPL39	0	0.491198	1	0.997	0	0
RPL13A	0	0.488698	1	0.999	0	0
RPS16	0	0.488399	1	0.993	0	0
RPL18	0	0.483382	0.999	0.988	0	0
RPS17	0	0.479141	1	0.991	0	0
RPL23A	0	0.478126	1	0.994	0	0
FHIT	0	0.476452	0.256	0.044	0	0
RPL37	0	0.472657	1	0.993	0	0
RPL27	0	0.467947	0.999	0.981	0	0
RPL18A	0	0.465928	1	0.996	0	0
TXNIP	0	0.4649	0.929	0.685	0	0
TOMM7	0	0.462787	0.979	0.896	0	0
NPM1	0	0.45819	0.97	0.844	0	0
RCAN3	0	0.454819	0.422	0.154	0	0
RPL6	0	0.444473	0.999	0.984	0	0
RPL29	0	0.442606	0.999	0.986	0	0
RPLP0	0	0.442277	0.995	0.949	0	0
RPL27A	0	0.43425	1	0.996	0	0
EEF2	0	0.433412	0.983	0.895	0	0
PIK3IP1	0	0.430258	0.626	0.321	0	0
RPS2	0	0.430069	1	0.998	0	0
RPL7A	0	0.41416	0.997	0.975	0	0
SNHG25	0	0.409226	0.511	0.291	0	0
RPL37A	0	0.405464	0.999	0.993	0	0
RPL24	0	0.398311	0.997	0.969	0	0
LDLRAP1	0	0.396478	0.288	0.08	0	0
SH3YL1	0	0.391668	0.277	0.08	0	0
RPL12	0	0.389352	0.999	0.993	0	0
RPL41	0	0.389188	1	0.999	0	0
NACA	0	0.385006	0.991	0.943	0	0
RPL35	0	0.374758	0.999	0.992	0	0
STMN3	0	0.372829	0.307	0.095	0	0
RPS7	0	0.367338	0.999	0.987	0	0
RPL26	0	0.366298	1	0.996	0	0
PABPC1	0	0.36606	0.985	0.9	0	0
GNB2L1	0	0.364137	0.997	0.975	0	0
SERINC5	0	0.35975	0.276	0.089	0	0
RPS9	0	0.359536	0.999	0.991	0	0
TMEM123	0	0.357812	0.657	0.42	0	0
EIF4B	0	0.357599	0.669	0.446	0	0
RPL8	0	0.356952	0.998	0.988	0	0
SARAF	0	0.356651	0.942	0.781	0	0
RPS15	0	0.355786	1	0.998	0	0
RPS4Y1	0	0.353892	0.655	0.633	0	0
EIF3L	0	0.353342	0.816	0.602	0	0
CAMK4	0	0.346184	0.31	0.109	0	0
FOXP1	0	0.336631	0.518	0.299	0	0
RPS19	0	0.329381	1	0.998	0	0
GIMAP7	0	0.318493	0.61	0.344	0	0
MGAT4A	0	0.31456	0.411	0.207	0	0
EIF3H	0	0.311624	0.832	0.657	0	0
HINT1	0	0.311211	0.935	0.811	0	0
AQP3	0	0.309369	0.303	0.13	0	0
CD3E	0	0.300664	0.863	0.504	0	0
RPL23	0	0.296246	0.992	0.954	0	0
RSL1D1	0	0.292847	0.555	0.372	0	0
RPL15	0	0.285947	0.999	0.994	0	0
CD48	0	0.281994	0.843	0.679	0	0
EEF1G	0	0.279115	0.259	0.119	0	0
CCDC109B	0	0.278014	0.467	0.287	0	0
MT-ND2	0	0.270189	0.996	0.978	0	0
UQCRB	0	0.262837	0.931	0.834	0	0
PIM1	0	0.261328	0.422	0.251	0	0
EEF1D	0	0.260124	0.993	0.961	0	0
UBA52	0	0.259764	0.998	0.987	0	0
RPLP1	0	0.257519	1	0.999	0	0
FAM65B	0	0.255305	0.457	0.277	0	0
FBL	0	0.254626	0.538	0.368	0	0
FXYD5	0	0.251089	0.901	0.764	0	0
BTF3	0	0.250691	0.973	0.902	0	0
CD79A	0	2.2058	0.971	0.081	0	1
MS4A1	0	2.11301	0.932	0.055	0	1
CD79B	0	1.67935	0.898	0.171	0	1
IGHD	0	1.63421	0.479	0.011	0	1
CD74	0	1.60323	1	0.833	0	1
HLA-DRA	0	1.52795	1	0.574	0	1
VPREB3	0	1.43711	0.619	0.036	0	1
BANK1	0	1.43508	0.656	0.021	0	1
HLA-DQB1	0	1.38531	0.972	0.397	0	1
HLA-DQA1	0	1.35894	0.925	0.285	0	1
TCL1A	0	1.32919	0.433	0.045	0	1
MEF2C	0	1.28476	0.68	0.124	0	1
TNFRSF13C	0	1.26007	0.595	0.036	0	1
HLA-DPA1	0	1.19836	0.992	0.542	0	1
HLA-DPB1	0	1.1952	0.991	0.568	0	1
FCER2	0	1.15079	0.409	0.01	0	1
LINC00926	0	1.13775	0.452	0.009	0	1
CD37	0	1.13106	0.977	0.754	0	1
HLA-DRB1	0	1.12609	0.992	0.549	0	1
HVCN1	0	1.10006	0.541	0.074	0	1
SMIM14	0	1.05934	0.551	0.114	0	1
CD22	0	1.05627	0.517	0.037	0	1
CD19	0	1.02442	0.474	0.03	0	1
HLA-DMB	0	1.01461	0.705	0.185	0	1
ADAM28	0	0.992	0.444	0.037	0	1
CD24	0	0.99035	0.398	0.01	0	1
IGHM	0	0.97979	0.606	0.104	0	1
HLA-DMA	0	0.962666	0.821	0.305	0	1
LY86	0	0.93367	0.551	0.115	0	1
IRF8	0	0.921446	0.598	0.119	0	1
FCRLA	0	0.911482	0.443	0.032	0	1
HLA-DRB5	0	0.910431	0.795	0.322	0	1
HLA-DOB	0	0.887603	0.427	0.041	0	1
BLK	0	0.885169	0.431	0.034	0	1
ARHGAP24	0	0.864074	0.397	0.026	0	1
2020-03-01	0	0.847504	0.46	0.092	0	1
PDLIM1	0	0.812295	0.422	0.046	0	1
CD83	0	0.795432	0.401	0.11	0	1
TNFRSF13B	0	0.773275	0.292	0.012	0	1
CD40	0	0.764497	0.417	0.073	0	1
CYB561A3	0	0.763793	0.479	0.138	0	1
HLA-DQA2	0	0.751797	0.306	0.102	0	1
PKIG	0	0.746045	0.348	0.024	0	1
CXCR4	0	0.73945	0.913	0.722	0	1
RP11-693J15.5	0	0.729085	0.299	0.01	0	1
NCF1	0	0.727675	0.662	0.287	0	1
POU2F2	0	0.727262	0.512	0.18	0	1
SPIB	0	0.724326	0.36	0.043	0	1
PHACTR1	0	0.716445	0.336	0.081	0	1
CD72	0	0.710764	0.286	0.037	0	1
RALGPS2	0	0.705321	0.315	0.025	0	1
KIAA0125	0	0.697233	0.273	0.023	0	1
BLNK	0	0.695192	0.335	0.038	0	1
SWAP70	0	0.69391	0.374	0.06	0	1
TLR10	0	0.692695	0.303	0.022	0	1
LYL1	0	0.676547	0.367	0.09	0	1
GNG7	0	0.671293	0.313	0.038	0	1
ORAI2	0	0.669894	0.4	0.12	0	1
SYPL1	0	0.652574	0.51	0.205	0	1
STX7	0	0.652273	0.399	0.126	0	1
DRAM2	0	0.651491	0.485	0.198	0	1
GAPT	0	0.640061	0.303	0.036	0	1
TCF4	0	0.627362	0.323	0.058	0	1
BCL11A	0	0.625639	0.302	0.042	0	1
SNX2	0	0.613018	0.458	0.191	0	1
BTK	0	0.607314	0.318	0.066	0	1
FCMR	0	0.59761	0.447	0.178	0	1
RP11-386I14.4	0	0.594966	0.393	0.24	0	1
KLF2	0	0.594901	0.553	0.377	0	1
TSPAN13	0	0.589592	0.288	0.043	0	1
LAPTM5	0	0.58685	0.956	0.842	0	1
LAT2	0	0.58354	0.407	0.135	0	1
CTSH	0	0.547947	0.46	0.203	0	1
RP11-231C14.7	0	0.546938	0.254	0.04	0	1
HHEX	0	0.542184	0.274	0.053	0	1
POU2AF1	0	0.52381	0.282	0.045	0	1
PLEKHF2	0	0.492318	0.297	0.099	0	1
SYNGR2	0	0.491013	0.504	0.273	0	1
RCSD1	0	0.488551	0.524	0.322	0	1
TPD52	0	0.483608	0.327	0.11	0	1
QRSL1	0	0.482821	0.252	0.057	0	1
RPS5	0	0.481638	0.998	0.973	0	1
TSC22D3	0	0.479598	0.873	0.744	0	1
CXXC5	0	0.478356	0.294	0.091	0	1
BASP1	0	0.477103	0.313	0.085	0	1
CHI3L2	0	0.476782	0.251	0.084	0	1
RPS23	0	0.47426	1	0.992	0	1
RPS11	0	0.472084	0.998	0.981	0	1
BCAS4	0	0.465024	0.334	0.108	0	1
LTB	0	0.460359	0.91	0.616	0	1
SMARCB1	0	0.451116	0.386	0.201	0	1
SELL	0	0.434833	0.636	0.407	0	1
PTPN6	0	0.430218	0.518	0.323	0	1
TMEM154	0	0.422398	0.298	0.116	0	1
CD52	0	0.420832	0.992	0.918	0	1
IFT57	0	0.420141	0.254	0.092	0	1
GGA2	0	0.41781	0.326	0.133	0	1
RPS8	0	0.416292	0.999	0.992	0	1
REL	0	0.411551	0.429	0.239	0	1
MARCKSL1	0	0.411007	0.418	0.205	0	1
EEF1B2	0	0.410242	0.961	0.851	0	1
SNHG7	0	0.409411	0.463	0.29	0	1
CHCHD10	0	0.404299	0.526	0.344	0	1
TMEM156	0	0.402007	0.255	0.092	0	1
CCDC50	0	0.400775	0.258	0.087	0	1
MBD4	0	0.397341	0.33	0.163	0	1
RPL18A	0	0.395659	1	0.996	0	1
SEL1L3	0	0.384385	0.278	0.123	0	1
TMEM243	0	0.374808	0.452	0.283	0	1
TXNIP	0	0.374777	0.826	0.715	0	1
RPL8	0	0.369686	0.998	0.988	0	1
RPL22L1	0	0.367257	0.494	0.355	0	1
STK17A	0	0.360655	0.598	0.409	0	1
RP11-796E2.4	0	0.358345	0.29	0.159	0	1
EBLN3	0	0.355033	0.304	0.155	0	1
RPS18	0	0.348498	1	0.998	0	1
PPM1K	0	0.347764	0.354	0.199	0	1
RPL12	0	0.346452	0.999	0.993	0	1
SKAP2	0	0.344675	0.281	0.136	0	1
SCPEP1	0	0.340749	0.275	0.145	0	1
RPLP2	0	0.340482	1	0.999	0	1
CD53	0	0.336529	0.768	0.648	0	1
RASGRP2	0	0.33512	0.35	0.207	0	1
HSP90AB1	0	0.332899	0.752	0.627	0	1
SNX3	0	0.32969	0.682	0.522	0	1
BTG1	0	0.328633	0.981	0.942	0	1
RPSA	0	0.327367	0.995	0.966	0	1
RNASET2	0	0.324592	0.64	0.476	0	1
EVI2B	0	0.323544	0.646	0.509	0	1
RPS27	0	0.322872	1	1	0	1
RPS21	0	0.317803	0.997	0.98	0	1
RNASE6	0	0.31641	0.258	0.114	0	1
RPS20	0	0.315684	0.999	0.987	0	1
SP110	0	0.315085	0.334	0.194	0	1
SP140	0	0.307094	0.272	0.135	0	1
RPL23A	0	0.305596	1	0.995	0	1
RPL13A	0	0.303666	1	0.999	0	1
RPL18	0	0.302556	0.999	0.989	0	1
PARP1	0	0.295662	0.445	0.283	0	1
ZFP36L1	0	0.293651	0.552	0.393	0	1
RPL39	0	0.292206	1	0.998	0	1
RPL11	0	0.288537	1	0.997	0	1
RPS10	0	0.286027	0.993	0.957	0	1
ZFAS1	0	0.285865	0.776	0.67	0	1
PLAC8	0	0.284286	0.548	0.342	0	1
RPL10A	0	0.284219	0.998	0.981	0	1
RPL21	0	0.27914	1	0.998	0	1
GLTSCR2	0	0.27259	0.938	0.838	0	1
RPL19	0	0.27097	1	0.996	0	1
RPL7A	0	0.270673	0.996	0.977	0	1
RPL29	0	0.267721	0.998	0.987	0	1
RPL32	0	0.266993	1	0.998	0	1
LYN	0	0.263604	0.31	0.166	0	1
RPL15	0	0.262591	0.999	0.995	0	1
RPL23	0	0.260551	0.985	0.958	0	1
FAU	0	0.260379	0.999	0.994	0	1
RPL35	0	0.260297	0.999	0.992	0	1
EEF2	0	0.259639	0.967	0.903	0	1
RPS29	0	0.257634	1	0.998	0	1
RPL5	0	0.256944	0.994	0.965	0	1
RPL37	0	0.25675	0.999	0.994	0	1
RPS2	0	0.253103	1	0.998	0	1
RPL30	0	0.251689	0.999	0.992	0	1
RPS17	0	0.250998	0.998	0.992	0	1
ODC1	3.04247e-303	0.286824	0.341	0.205	1.02513e-298	1
CD82	2.50714e-281	0.295529	0.342	0.207	8.44755e-277	1
SEC62	1.20519e-273	0.320051	0.583	0.468	4.06078e-269	1
C11orf31	5.51823e-258	0.301123	0.624	0.518	1.85931e-253	1
EIF1AY	6.80691e-257	0.313125	0.301	0.185	2.29352e-252	1
JUN	2.82367e-248	0.337534	0.73	0.592	9.51407e-244	1
PNISR	1.74857e-247	0.250076	0.716	0.61	5.89162e-243	1
INPP5D	2.83364e-246	0.294509	0.356	0.233	9.54767e-242	1
RGS19	3.86541e-236	0.288993	0.403	0.282	1.30241e-231	1
SPINT2	1.6595e-226	0.25497	0.277	0.169	5.59152e-222	1
TNFAIP8	3.82553e-226	0.266539	0.455	0.333	1.28897e-221	1
ANXA6	1.07548e-218	0.258113	0.525	0.4	3.62374e-214	1
CD69	8.94883e-217	0.490828	0.664	0.569	3.01522e-212	1
GABPB1-AS1	4.15902e-209	0.32868	0.388	0.275	1.40134e-204	1
LSM7	8.38805e-209	0.258464	0.575	0.47	2.82627e-204	1
NT5C	5.79099e-198	0.252679	0.307	0.201	1.95122e-193	1
PPP1R15A	1.30423e-152	0.313378	0.548	0.455	4.39449e-148	1
IL7R	0	0.767419	0.68	0.315	0	2
PASK	0	0.72406	0.338	0.085	0	2
CD40LG	0	0.698473	0.349	0.059	0	2
JUN	0	0.683719	0.834	0.579	0	2
DNAJB1	0	0.680734	0.539	0.3	0	2
GIMAP7	0	0.634148	0.672	0.355	0	2
CITED2	0	0.628898	0.429	0.257	0	2
CCR7	0	0.599743	0.463	0.184	0	2
JUNB	0	0.594086	0.938	0.859	0	2
CD69	0	0.564063	0.778	0.555	0	2
TRBC1	0	0.53536	0.626	0.442	0	2
FOS	0	0.533424	0.871	0.657	0	2
KLF6	0	0.517913	0.791	0.634	0	2
GPR183	0	0.484396	0.545	0.312	0	2
TRAC	0	0.483705	0.949	0.634	0	2
LTB	0	0.473458	0.903	0.618	0	2
ITM2A	0	0.471007	0.529	0.314	0	2
TCF7	0	0.448448	0.446	0.21	0	2
LDHB	0	0.446638	0.864	0.66	0	2
ZFP36L2	0	0.44544	0.862	0.72	0	2
PIK3IP1	0	0.434459	0.596	0.346	0	2
TSHZ2	0	0.418866	0.271	0.1	0	2
LAT	0	0.398369	0.599	0.361	0	2
SARAF	0	0.397668	0.921	0.795	0	2
FXYD5	0	0.395609	0.905	0.774	0	2
GIMAP4	0	0.392797	0.555	0.333	0	2
BTG1	0	0.387743	0.986	0.942	0	2
RPS4Y1	0	0.381957	0.815	0.615	0	2
FYB	0	0.379271	0.674	0.491	0	2
TRBC2	0	0.377106	0.785	0.605	0	2
TRAT1	0	0.374991	0.376	0.165	0	2
RPS18	0	0.371492	1	0.998	0	2
TSC22D3	0	0.367368	0.86	0.746	0	2
CD3D	0	0.360186	0.952	0.614	0	2
CD3G	0	0.359858	0.671	0.399	0	2
LPAR6	0	0.356816	0.274	0.125	0	2
CD6	0	0.352917	0.448	0.242	0	2
RPS29	0	0.352852	1	0.998	0	2
AQP3	0	0.352637	0.306	0.142	0	2
LEPROTL1	0	0.351387	0.633	0.448	0	2
RPS12	0	0.350723	1	0.997	0	2
SPOCK2	0	0.34631	0.565	0.328	0	2
DUSP1	0	0.345281	0.861	0.727	0	2
MAL	0	0.341248	0.314	0.134	0	2
RPS6	0	0.340632	1	0.996	0	2
PBXIP1	0	0.339134	0.449	0.265	0	2
RPL34	0	0.335796	1	0.998	0	2
LEF1	0	0.333138	0.297	0.13	0	2
RPL13	0	0.330971	1	0.999	0	2
RPL30	0	0.328679	0.999	0.992	0	2
RPS25	0	0.327516	0.999	0.994	0	2
KLRB1	0	0.32738	0.414	0.249	0	2
RPL31	0	0.326312	0.999	0.992	0	2
RPS27	0	0.324934	1	1	0	2
CD3E	0	0.324601	0.837	0.533	0	2
RPL32	0	0.324459	1	0.998	0	2
RPS8	0	0.32149	0.999	0.992	0	2
CXCR4	0	0.317777	0.868	0.727	0	2
RPLP1	0	0.314688	1	0.999	0	2
RPS20	0	0.306073	0.997	0.987	0	2
EEF1B2	0	0.305466	0.938	0.853	0	2
RPS27A	0	0.305398	1	0.997	0	2
TNFRSF25	0	0.303374	0.271	0.13	0	2
RPL22	0	0.302991	0.988	0.957	0	2
RPLP2	0	0.299714	1	0.999	0	2
CD5	0	0.297405	0.277	0.131	0	2
RPL36	0	0.295281	0.999	0.993	0	2
RPL21	0	0.294694	1	0.998	0	2
GIMAP1	0	0.293982	0.378	0.22	0	2
GLTSCR2	0	0.289189	0.933	0.839	0	2
RPL3	0	0.288565	1	0.994	0	2
RPL35A	0	0.28668	0.999	0.995	0	2
DENND2D	0	0.28342	0.35	0.2	0	2
RPL11	0	0.282928	1	0.997	0	2
TOMM7	0	0.281884	0.955	0.904	0	2
RPL9	0	0.280934	0.998	0.991	0	2
RPL13A	0	0.279164	1	0.999	0	2
RPS3	0	0.275675	1	0.995	0	2
RPS3A	0	0.274473	0.999	0.994	0	2
RPS28	0	0.273277	1	0.998	0	2
RPS21	0	0.273239	0.997	0.98	0	2
RPL19	0	0.270764	0.999	0.996	0	2
RPS14	0	0.266965	1	0.998	0	2
RPS13	0	0.266458	0.998	0.988	0	2
RPL5	0	0.261989	0.992	0.965	0	2
RPL37	0	0.261906	0.999	0.994	0	2
RPS16	0	0.257192	0.999	0.993	0	2
PABPC1	0	0.256854	0.965	0.909	0	2
RPL23A	0	0.253431	1	0.995	0	2
RPL38	0	0.252085	0.996	0.985	0	2
CAMK4	1.56829e-287	0.25626	0.251	0.131	5.28421e-283	2
HSPA8	9.02643e-276	0.276184	0.852	0.755	3.04137e-271	2
C6orf48	9.88078e-275	0.272249	0.673	0.54	3.32923e-270	2
PPP1R15A	4.7317e-269	0.310566	0.595	0.449	1.5943e-264	2
RGCC	1.11992e-239	0.296477	0.348	0.22	3.77347e-235	2
ANKRD12	2.2144e-239	0.281577	0.566	0.438	7.4612e-235	2
SELL	4.549e-239	0.269239	0.56	0.417	1.53274e-234	2
SNHG8	3.70709e-234	0.25761	0.609	0.48	1.24907e-229	2
DDX24	2.60845e-230	0.258946	0.542	0.41	8.78892e-226	2
OCIAD2	5.7939e-226	0.253652	0.514	0.375	1.9522e-221	2
DDIT4	4.13818e-207	0.329777	0.562	0.442	1.39432e-202	2
HSP90AA1	2.0735e-205	0.392045	0.796	0.695	6.98644e-201	2
TNFAIP8	4.46943e-204	0.260707	0.456	0.333	1.50593e-199	2
SOCS3	1.79897e-202	0.361607	0.392	0.277	6.06145e-198	2
PPP1R2	2.08397e-169	0.254413	0.519	0.412	7.02173e-165	2
PTGER4	2.00728e-157	0.264189	0.275	0.18	6.76334e-153	2
CORO1B	1.68719e-147	0.294475	0.394	0.298	5.68483e-143	2
HSPA1A	1.97997e-145	0.653757	0.265	0.178	6.6713e-141	2
BTG2	6.82334e-131	0.285515	0.486	0.4	2.29906e-126	2
NR3C1	1.01651e-124	0.280176	0.314	0.231	3.42502e-120	2
CXCL13	0	2.30311	0.519	0.072	0	3
GZMB	0	1.81656	0.878	0.257	0	3
CCL4L2	0	1.75628	0.422	0.13	0	3
AC092580.4	0	1.73445	0.801	0.174	0	3
CCL5	0	1.71204	0.912	0.386	0	3
GZMA	0	1.66313	0.858	0.316	0	3
CCL4	0	1.64326	0.765	0.295	0	3
IFNG	0	1.5998	0.545	0.073	0	3
LAG3	0	1.45832	0.675	0.127	0	3
GNLY	0	1.35022	0.706	0.314	0	3
ALOX5AP	0	1.3213	0.877	0.433	0	3
ID2	0	1.24616	0.913	0.465	0	3
KLRC2	0	1.19944	0.343	0.028	0	3
CD8A	0	1.18755	0.606	0.168	0	3
CD7	0	1.15021	0.895	0.507	0	3
ZNF683	0	1.14897	0.389	0.038	0	3
KRT86	0	1.14268	0.273	0.017	0	3
CD2	0	1.11426	0.912	0.502	0	3
CD3D	0	1.06564	0.916	0.622	0	3
CCL3	0	1.05493	0.503	0.181	0	3
TIGIT	0	1.0291	0.61	0.188	0	3
RGS1	0	1.02414	0.792	0.416	0	3
PRF1	0	0.997862	0.697	0.219	0	3
CTSW	0	0.995999	0.648	0.256	0	3
GZMH	0	0.983923	0.598	0.188	0	3
CKLF	0	0.980744	0.804	0.452	0	3
APOBEC3G	0	0.95879	0.699	0.297	0	3
DUSP4	0	0.949133	0.518	0.145	0	3
PTMS	0	0.945571	0.491	0.127	0	3
KLRC1	0	0.9372	0.286	0.056	0	3
RBPJ	0	0.901618	0.541	0.224	0	3
CXCR6	0	0.896405	0.389	0.066	0	3
ANKRD28	0	0.895547	0.382	0.105	0	3
TNFRSF18	0	0.895405	0.455	0.142	0	3
KLRD1	0	0.883312	0.524	0.154	0	3
AC002331.1	0	0.872393	0.303	0.043	0	3
CD96	0	0.865345	0.579	0.207	0	3
SAMSN1	0	0.864688	0.648	0.299	0	3
ENTPD1	0	0.859586	0.409	0.135	0	3
RP11-291B21.2	0	0.858354	0.299	0.042	0	3
HAVCR2	0	0.852174	0.393	0.103	0	3
TRAC	0	0.849293	0.923	0.64	0	3
CD63	0	0.83144	0.784	0.423	0	3
TRGC2	0	0.801555	0.318	0.097	0	3
JAML	0	0.800517	0.499	0.217	0	3
ITGAE	0	0.789763	0.483	0.2	0	3
MT2A	0	0.788807	0.825	0.512	0	3
GPR171	0	0.764664	0.402	0.105	0	3
CD8B	0	0.758237	0.471	0.145	0	3
LINC00152	0	0.75425	0.664	0.315	0	3
CLEC2B	0	0.734816	0.626	0.348	0	3
PTPN22	0	0.734234	0.416	0.129	0	3
IFI6	0	0.733303	0.548	0.3	0	3
PHLDA1	0	0.722782	0.324	0.082	0	3
GAPDH	0	0.715211	0.994	0.937	0	3
RUNX3	0	0.699838	0.52	0.235	0	3
CD3G	0	0.692414	0.682	0.401	0	3
NBL1	0	0.681908	0.255	0.033	0	3
RAB27A	0	0.67983	0.446	0.178	0	3
BST2	0	0.672672	0.67	0.442	0	3
SIRPG	0	0.67202	0.381	0.125	0	3
ITM2A	0	0.671761	0.608	0.308	0	3
CTLA4	0	0.669546	0.346	0.106	0	3
SH3BGRL3	0	0.667381	0.987	0.922	0	3
LY6E	0	0.666226	0.822	0.599	0	3
ISG15	0	0.660239	0.685	0.412	0	3
ACP5	0	0.649429	0.432	0.18	0	3
PDCD1	0	0.641727	0.291	0.063	0	3
OASL	0	0.631921	0.319	0.086	0	3
ITGA1	0	0.627266	0.262	0.038	0	3
SH2D2A	0	0.623902	0.424	0.155	0	3
PTPN7	0	0.620996	0.539	0.29	0	3
HCST	0	0.614411	0.914	0.723	0	3
CTSD	0	0.612965	0.719	0.415	0	3
SRGN	0	0.612136	0.977	0.788	0	3
APOBEC3C	0	0.611577	0.469	0.264	0	3
HOPX	0	0.608727	0.431	0.191	0	3
IL2RB	0	0.601365	0.476	0.189	0	3
SLA	0	0.601212	0.456	0.226	0	3
NKG7	0	0.593662	0.83	0.357	0	3
LDHA	0	0.593018	0.825	0.618	0	3
GALNT2	0	0.590878	0.262	0.08	0	3
CCND2	0	0.589493	0.371	0.159	0	3
PGK1	0	0.588854	0.754	0.589	0	3
NDFIP2	0	0.586034	0.276	0.066	0	3
PSMB9	0	0.582262	0.814	0.622	0	3
TPI1	0	0.578295	0.8	0.608	0	3
EVL	0	0.572134	0.861	0.682	0	3
CHST12	0	0.571291	0.474	0.234	0	3
LCK	0	0.570027	0.758	0.507	0	3
IL2RG	0	0.569889	0.757	0.549	0	3
CD82	0	0.569468	0.415	0.201	0	3
IL32	0	0.565407	0.921	0.639	0	3
CAPG	0	0.564968	0.462	0.236	0	3
IFI44L	0	0.562575	0.312	0.143	0	3
MX1	0	0.558937	0.394	0.221	0	3
HLA-A	0	0.552678	1	0.989	0	3
TRBC1	0	0.551587	0.635	0.443	0	3
CST7	0	0.541778	0.738	0.346	0	3
ABI3	0	0.541677	0.403	0.207	0	3
TBCD	0	0.535259	0.281	0.091	0	3
TRBC2	0	0.53266	0.785	0.607	0	3
CD3E	0	0.528391	0.799	0.54	0	3
SLA2	0	0.526975	0.29	0.093	0	3
CLEC2D	0	0.526842	0.614	0.417	0	3
GBP2	0	0.524816	0.473	0.272	0	3
PGAM1	0	0.523875	0.635	0.472	0	3
LGALS3	0	0.521867	0.486	0.249	0	3
JUN	0	0.521448	0.834	0.582	0	3
CD99	0	0.514734	0.784	0.597	0	3
IFI16	0	0.513713	0.584	0.404	0	3
DRAP1	0	0.513077	0.682	0.509	0	3
2020-09-07	0	0.508907	0.754	0.586	0	3
RARRES3	0	0.503704	0.667	0.486	0	3
RABAC1	0	0.502131	0.623	0.454	0	3
CLIC1	0	0.500103	0.879	0.707	0	3
SURF4	0	0.498479	0.401	0.211	0	3
TNFAIP3	0	0.498383	0.5	0.318	0	3
CCL3L3	0	0.498149	0.27	0.106	0	3
PTTG1	0	0.497565	0.36	0.149	0	3
CTSA	0	0.496659	0.443	0.262	0	3
UBE2L6	0	0.491522	0.516	0.337	0	3
IFI27L2	0	0.49058	0.503	0.328	0	3
ITM2C	0	0.489112	0.346	0.167	0	3
STK17A	0	0.487579	0.622	0.409	0	3
AC133644.2	0	0.486215	0.253	0.095	0	3
TAP1	0	0.484552	0.541	0.351	0	3
LSP1	0	0.483261	0.812	0.68	0	3
FABP5	0	0.480299	0.366	0.179	0	3
SYTL3	0	0.480132	0.336	0.141	0	3
UBC	0	0.479715	0.968	0.927	0	3
PLEKHF1	0	0.479545	0.282	0.099	0	3
CD247	0	0.477927	0.569	0.348	0	3
CREM	0	0.469662	0.358	0.219	0	3
PSME2	0	0.461553	0.739	0.573	0	3
CXCR3	0	0.458339	0.343	0.143	0	3
TMEM50A	0	0.456915	0.587	0.415	0	3
DNPH1	0	0.45689	0.417	0.259	0	3
STK17B	0	0.455962	0.662	0.529	0	3
SIT1	0	0.454812	0.395	0.231	0	3
SHFM1	0	0.454739	0.599	0.438	0	3
ACTN4	0	0.453199	0.38	0.206	0	3
PLA2G16	0	0.45244	0.28	0.108	0	3
IFI44	0	0.451774	0.263	0.117	0	3
DYNLL1	0	0.449599	0.608	0.437	0	3
CBLB	0	0.44909	0.261	0.099	0	3
TMSB4X	0	0.446487	1	1	0	3
ACAP1	0	0.44007	0.716	0.563	0	3
BATF	0	0.434741	0.38	0.193	0	3
MYL6	0	0.434261	0.976	0.922	0	3
IKZF3	0	0.434238	0.338	0.174	0	3
RAC2	0	0.430321	0.823	0.697	0	3
YWHAQ	0	0.427167	0.55	0.411	0	3
NAP1L4	0	0.424113	0.415	0.275	0	3
LDLRAD4	0	0.423691	0.259	0.112	0	3
IFITM2	0	0.419297	0.829	0.696	0	3
FYN	0	0.417437	0.506	0.33	0	3
MT1F	0	0.41743	0.284	0.133	0	3
PARK7	0	0.415538	0.703	0.579	0	3
ISG20	0	0.414702	0.678	0.547	0	3
REEP5	0	0.414688	0.509	0.358	0	3
CALR	0	0.41393	0.628	0.506	0	3
PSME1	0	0.413837	0.877	0.792	0	3
MT1X	0	0.409723	0.39	0.239	0	3
GYG1	0	0.409	0.304	0.163	0	3
BHLHE40	0	0.40705	0.274	0.14	0	3
RNF213	0	0.405632	0.586	0.435	0	3
PKM	0	0.4052	0.668	0.574	0	3
RASAL3	0	0.404097	0.408	0.248	0	3
RNF19A	0	0.402696	0.281	0.146	0	3
GALM	0	0.401201	0.283	0.132	0	3
TNFSF10	0	0.398861	0.322	0.18	0	3
ITGB7	0	0.397475	0.346	0.208	0	3
UBB	0	0.397258	0.941	0.865	0	3
ARF6	0	0.396869	0.685	0.57	0	3
MYL12B	0	0.394593	0.855	0.769	0	3
ACTG1	0	0.391193	0.978	0.939	0	3
PSMA7	0	0.388256	0.769	0.648	0	3
STOM	0	0.385991	0.294	0.148	0	3
DEF6	0	0.382435	0.379	0.242	0	3
CD69	0	0.379812	0.722	0.564	0	3
ENO1	0	0.378568	0.773	0.681	0	3
ANXA5	0	0.377082	0.485	0.334	0	3
ACTB	0	0.376134	1	0.996	0	3
CRIP1	0	0.375761	0.703	0.542	0	3
ARL6IP5	0	0.375238	0.711	0.6	0	3
PSMB8	0	0.374808	0.626	0.511	0	3
HLA-C	0	0.374127	0.999	0.99	0	3
CD52	0	0.372631	0.966	0.921	0	3
HNRNPA3	0	0.365336	0.653	0.545	0	3
RHOC	0	0.364658	0.405	0.238	0	3
B2M	0	0.364554	1	1	0	3
PSMA4	0	0.364203	0.546	0.413	0	3
OXNAD1	0	0.363045	0.272	0.143	0	3
CTSC	0	0.361935	0.548	0.36	0	3
CAPZB	0	0.360621	0.72	0.625	0	3
FKBP1A	0	0.356259	0.662	0.536	0	3
ICOS	0	0.355794	0.26	0.131	0	3
ACTR3	0	0.354222	0.643	0.522	0	3
MIR4435-2HG	0	0.351218	0.362	0.199	0	3
TSEN54	0	0.349537	0.263	0.131	0	3
PRKCH	0	0.344368	0.378	0.23	0	3
COTL1	0	0.339188	0.828	0.677	0	3
MIAT	0	0.333244	0.265	0.129	0	3
PPP1CA	0	0.329994	0.686	0.588	0	3
PTPRC	0	0.327824	0.83	0.758	0	3
UBL5	0	0.324441	0.811	0.731	0	3
CFL1	0	0.32345	0.982	0.955	0	3
CORO1A	0	0.3167	0.929	0.891	0	3
MYL12A	0	0.315433	0.94	0.906	0	3
SUB1	0	0.312794	0.832	0.754	0	3
CD44	0	0.306711	0.759	0.665	0	3
SRP14	0	0.286766	0.885	0.851	0	3
SUMO2	0	0.285615	0.84	0.786	0	3
ARPC2	0	0.285097	0.907	0.847	0	3
HLA-B	0	0.276804	1	0.998	0	3
HMGB1	0	0.273551	0.885	0.819	0	3
S100A4	0	0.258221	0.96	0.808	0	3
TYMP	0	0.25	0.617	0.395	0	3
PRDX5	5.06469e-307	0.380023	0.567	0.458	1.7065e-302	3
PRDM1	7.1031e-305	0.414608	0.289	0.159	2.39332e-300	3
BUB3	1.91579e-302	0.364452	0.446	0.308	6.45507e-298	3
CCDC107	8.65501e-297	0.382153	0.368	0.237	2.91622e-292	3
SLC3A2	9.55635e-296	0.419595	0.396	0.268	3.21992e-291	3
POMP	2.63628e-293	0.301557	0.645	0.523	8.8827e-289	3
SP100	1.89263e-292	0.382685	0.486	0.362	6.37702e-288	3
ITGB1	3.60706e-292	0.402439	0.491	0.358	1.21536e-287	3
C9orf142	1.29302e-284	0.360299	0.471	0.339	4.35671e-280	3
GUK1	7.37073e-284	0.299654	0.696	0.618	2.48349e-279	3
CIB1	8.2976e-284	0.334171	0.63	0.537	2.79579e-279	3
IDH2	8.80385e-283	0.379692	0.442	0.313	2.96637e-278	3
SH2D1A	2.45894e-281	0.31228	0.309	0.174	8.28516e-277	3
SOD1	2.24069e-275	0.343935	0.694	0.621	7.54978e-271	3
TBC1D10C	4.16322e-274	0.341145	0.551	0.432	1.40275e-269	3
EPSTI1	1.35065e-272	0.371651	0.306	0.181	4.55088e-268	3
SRI	1.83424e-272	0.370953	0.462	0.345	6.1803e-268	3
GBP1	2.12615e-270	0.321438	0.28	0.158	7.16386e-266	3
SNRPB	9.50303e-269	0.321032	0.615	0.517	3.20195e-264	3
MSN	1.79843e-266	0.347032	0.543	0.432	6.05962e-262	3
CDK2AP2	3.59913e-266	0.393153	0.379	0.256	1.21269e-261	3
DNAJA1	4.03755e-264	0.387093	0.438	0.316	1.36041e-259	3
LGALS1	9.37703e-264	0.327991	0.664	0.5	3.1595e-259	3
HSP90AA1	1.01184e-263	0.398769	0.769	0.699	3.4093e-259	3
PTGER4	2.8512e-259	0.363947	0.3	0.179	9.60682e-255	3
C19orf66	1.0382e-258	0.35772	0.37	0.245	3.49813e-254	3
SAMD9L	1.13195e-256	0.350282	0.252	0.139	3.81399e-252	3
PDIA6	3.4494e-255	0.355506	0.476	0.358	1.16224e-250	3
CYTIP	7.44898e-255	0.363875	0.558	0.46	2.50986e-250	3
MCL1	5.99528e-254	0.280449	0.615	0.49	2.02005e-249	3
MRPS6	1.03125e-252	0.363741	0.392	0.272	3.47471e-248	3
SKAP1	8.30022e-251	0.316545	0.363	0.233	2.79668e-246	3
HNRNPK	5.51647e-250	0.272617	0.751	0.7	1.85872e-245	3
ATP5G3	4.29685e-249	0.29807	0.638	0.55	1.44778e-244	3
RANBP1	1.4878e-245	0.354347	0.473	0.361	5.013e-241	3
BLOC1S1	8.66386e-245	0.319858	0.571	0.463	2.9192e-240	3
TMCO1	1.53934e-243	0.34338	0.429	0.314	5.18665e-239	3
IVNS1ABP	3.31828e-239	0.333861	0.255	0.145	1.11806e-234	3
IFI35	4.94407e-237	0.384094	0.314	0.201	1.66585e-232	3
OSTF1	7.79573e-236	0.340153	0.483	0.378	2.62669e-231	3
KLRB1	3.62315e-232	0.320117	0.396	0.253	1.22078e-227	3
NDUFS5	6.8958e-232	0.28302	0.679	0.619	2.32347e-227	3
STAT3	1.17493e-229	0.377729	0.44	0.331	3.95883e-225	3
SPOCK2	1.63868e-229	0.409973	0.46	0.342	5.52137e-225	3
SRSF7	1.69245e-225	0.306493	0.636	0.555	5.70254e-221	3
CALM3	8.70441e-224	0.297841	0.592	0.501	2.93286e-219	3
ABRACL	1.32285e-222	0.321224	0.539	0.445	4.45719e-218	3
LAT	3.93879e-220	0.269639	0.507	0.374	1.32713e-215	3
LCP2	4.70814e-218	0.30642	0.324	0.211	1.58636e-213	3
VDAC1	5.21082e-216	0.327925	0.428	0.32	1.75573e-211	3
OAS1	4.33706e-215	0.375216	0.256	0.152	1.46133e-210	3
EID1	3.53305e-214	0.310374	0.617	0.552	1.19043e-209	3
CD6	8.5253e-214	0.330602	0.371	0.252	2.87252e-209	3
ADGRE5	1.97806e-213	0.352998	0.415	0.302	6.66487e-209	3
COX5A	4.07165e-212	0.313733	0.559	0.467	1.3719e-207	3
CMTM3	9.99829e-212	0.311486	0.348	0.236	3.36882e-207	3
PSTPIP1	1.16944e-210	0.29634	0.269	0.163	3.9403e-206	3
DYNLRB1	1.18908e-210	0.331641	0.487	0.399	4.00648e-206	3
CAP1	1.25372e-210	0.277843	0.645	0.57	4.22429e-206	3
PSMA5	1.86101e-209	0.324025	0.427	0.325	6.27048e-205	3
TPM4	3.31656e-209	0.318903	0.41	0.296	1.11748e-204	3
COMMD7	9.12954e-209	0.339748	0.36	0.255	3.07611e-204	3
LSM2	3.23575e-207	0.337907	0.383	0.278	1.09025e-202	3
HSPA1A	3.21584e-206	0.726243	0.284	0.177	1.08355e-201	3
C12orf75	7.76043e-206	0.281263	0.39	0.263	2.6148e-201	3
WDR1	5.14789e-204	0.312028	0.492	0.396	1.73453e-199	3
SPCS2	6.14878e-204	0.286819	0.579	0.492	2.07177e-199	3
BSG	4.08603e-203	0.290724	0.515	0.419	1.37675e-198	3
ZAP70	2.04106e-202	0.272522	0.326	0.21	6.87716e-198	3
PLSCR1	1.19421e-201	0.35643	0.281	0.176	4.02376e-197	3
SON	9.2081e-200	0.278778	0.654	0.595	3.10258e-195	3
ARHGAP9	2.12206e-196	0.318371	0.362	0.255	7.15006e-192	3
RBM8A	4.85946e-195	0.300631	0.532	0.448	1.63735e-190	3
SOCS1	9.34367e-195	0.3321	0.304	0.199	3.14826e-190	3
RBX1	2.66796e-194	0.291792	0.573	0.489	8.98944e-190	3
NR3C1	3.82853e-193	0.372366	0.33	0.23	1.28998e-188	3
PSMB3	5.10661e-193	0.280513	0.581	0.498	1.72062e-188	3
SNRPG	1.05533e-191	0.277113	0.576	0.495	3.55583e-187	3
ENSA	1.37386e-191	0.308211	0.486	0.399	4.6291e-187	3
LYST	6.16544e-191	0.315856	0.282	0.178	2.07738e-186	3
CD164	2.21437e-189	0.299273	0.539	0.452	7.46109e-185	3
CCDC85B	2.04995e-187	0.310424	0.515	0.435	6.90712e-183	3
PDIA3	4.75595e-186	0.292687	0.555	0.474	1.60247e-181	3
PPIB	8.94894e-186	0.261293	0.628	0.555	3.01526e-181	3
TANK	1.64344e-184	0.344284	0.338	0.239	5.53742e-180	3
TMEM59	2.3417e-184	0.26499	0.602	0.535	7.89012e-180	3
EIF2AK2	1.73396e-183	0.327488	0.261	0.166	5.8424e-179	3
UBE2L3	1.81798e-182	0.299112	0.52	0.442	6.1255e-178	3
NEDD8	3.68644e-182	0.263713	0.652	0.602	1.24211e-177	3
GNG2	4.02771e-180	0.287901	0.327	0.22	1.3571e-175	3
MFSD10	1.05014e-178	0.31839	0.302	0.206	3.53836e-174	3
RBCK1	1.15862e-178	0.317942	0.388	0.294	3.90386e-174	3
2020-09-01	4.03515e-177	0.285608	0.465	0.366	1.3596e-172	3
HNRNPF	5.60867e-177	0.27639	0.55	0.468	1.88979e-172	3
DNAJB6	1.16744e-174	0.315891	0.45	0.36	3.93358e-170	3
ECH1	1.17774e-174	0.304306	0.455	0.371	3.96829e-170	3
OPTN	1.29481e-174	0.266309	0.321	0.216	4.36274e-170	3
DDX24	8.47372e-174	0.301503	0.5	0.416	2.85514e-169	3
TUBA4A	2.54291e-173	0.292359	0.429	0.328	8.56809e-169	3
UBXN4	3.22774e-172	0.318517	0.395	0.304	1.08755e-167	3
COPE	3.98579e-172	0.263534	0.595	0.53	1.34297e-167	3
PSMB1	5.16835e-172	0.258829	0.604	0.543	1.74142e-167	3
MAD2L2	7.22624e-172	0.299638	0.256	0.164	2.43481e-167	3
C11orf58	9.55987e-168	0.264305	0.582	0.521	3.2211e-163	3
PPP1R12A	2.78456e-166	0.289289	0.335	0.24	9.38229e-162	3
CFLAR	3.43918e-166	0.274263	0.467	0.374	1.1588e-161	3
CARD16	2.29598e-165	0.263102	0.484	0.385	7.73607e-161	3
COMMD8	4.81815e-165	0.300985	0.288	0.197	1.62343e-160	3
SH3BP1	6.32048e-164	0.291494	0.282	0.189	2.12962e-159	3
PSMD8	1.47141e-163	0.292384	0.468	0.389	4.95777e-159	3
PLP2	3.41661e-163	0.270793	0.543	0.457	1.15119e-158	3
POLR2K	3.48976e-163	0.293375	0.406	0.317	1.17584e-158	3
NOP10	3.27863e-162	0.260027	0.548	0.467	1.1047e-157	3
MIF	4.0662e-162	0.250152	0.725	0.689	1.37007e-157	3
PRDX6	1.01846e-161	0.309296	0.459	0.38	3.43158e-157	3
HMOX2	3.67363e-161	0.284561	0.316	0.222	1.23779e-156	3
C9orf16	1.84803e-160	0.283981	0.589	0.54	6.22677e-156	3
DHRS7	2.71228e-160	0.284998	0.408	0.317	9.13875e-156	3
TRAT1	1.10594e-159	0.26666	0.276	0.178	3.72635e-155	3
ELF1	1.35947e-159	0.309144	0.446	0.363	4.5806e-155	3
DAD1	2.51704e-159	0.269617	0.573	0.517	8.48091e-155	3
AKAP13	5.62054e-158	0.302767	0.432	0.347	1.89378e-153	3
BZW1	6.14454e-154	0.289247	0.448	0.367	2.07034e-149	3
G3BP2	6.75827e-151	0.328412	0.348	0.262	2.27713e-146	3
OCIAD2	3.88725e-150	0.251176	0.47	0.382	1.30977e-145	3
CD2BP2	2.36861e-149	0.306049	0.273	0.189	7.98079e-145	3
VCP	4.30697e-149	0.291574	0.358	0.272	1.45119e-144	3
PHPT1	1.05467e-148	0.31686	0.371	0.286	3.55361e-144	3
PSMA1	5.31849e-148	0.271433	0.515	0.449	1.79201e-143	3
WIPF1	9.07806e-148	0.261806	0.503	0.424	3.05876e-143	3
MAGED2	1.04647e-147	0.278749	0.253	0.167	3.52597e-143	3
WDR83OS	1.30629e-146	0.26449	0.535	0.472	4.4014e-142	3
CNOT6L	1.78772e-146	0.266705	0.257	0.168	6.02353e-142	3
IQGAP1	2.92616e-144	0.269682	0.446	0.359	9.85941e-140	3
PSMB2	5.38892e-144	0.284198	0.394	0.311	1.81574e-139	3
CALCOCO2	4.22508e-143	0.276167	0.26	0.176	1.4236e-138	3
POLR2G	3.32724e-142	0.283191	0.397	0.316	1.12108e-137	3
PRNP	6.81994e-142	0.293434	0.28	0.194	2.29791e-137	3
TERF2IP	5.16236e-141	0.261338	0.468	0.391	1.7394e-136	3
ARID5A	1.71967e-140	0.275817	0.343	0.253	5.79424e-136	3
MRPL51	9.34368e-140	0.27068	0.4	0.317	3.14826e-135	3
EMB	1.68015e-139	0.271445	0.355	0.267	5.66111e-135	3
NUDT5	2.55568e-138	0.278505	0.277	0.194	8.61111e-134	3
MRPL41	3.81399e-137	0.280008	0.387	0.309	1.28509e-132	3
TAX1BP1	3.84613e-137	0.288446	0.415	0.34	1.29591e-132	3
SLC9A3R1	5.59431e-137	0.250625	0.315	0.224	1.88495e-132	3
SLFN5	6.20334e-137	0.267468	0.284	0.197	2.09015e-132	3
ANXA6	2.07558e-136	0.25699	0.485	0.406	6.99346e-132	3
SELT	1.35585e-135	0.261465	0.486	0.413	4.5684e-131	3
CHMP5	2.48794e-134	0.29665	0.324	0.242	8.38288e-130	3
PRKAR1A	4.69509e-133	0.282026	0.375	0.293	1.58196e-128	3
PPP1R18	1.13782e-132	0.259861	0.478	0.405	3.83379e-128	3
CAPZA1	3.92596e-132	0.279241	0.484	0.413	1.32281e-127	3
ORMDL2	3.68519e-128	0.280765	0.263	0.185	1.24169e-123	3
RNF167	3.78751e-128	0.271976	0.349	0.266	1.27616e-123	3
C5orf56	4.03005e-128	0.251205	0.261	0.177	1.35789e-123	3
TWF2	5.03594e-128	0.278626	0.356	0.279	1.69681e-123	3
NRBP1	4.01861e-127	0.262947	0.257	0.179	1.35403e-122	3
CHMP4A	2.61609e-124	0.251161	0.487	0.424	8.81467e-120	3
SUSD3	3.6477e-124	0.251948	0.284	0.202	1.22906e-119	3
NCOR1	5.78545e-124	0.274135	0.404	0.331	1.94935e-119	3
TSPAN14	5.9568e-124	0.259388	0.252	0.174	2.00708e-119	3
PAG1	3.7659e-122	0.281366	0.259	0.182	1.26888e-117	3
SNRPB2	1.74609e-121	0.254806	0.489	0.428	5.88326e-117	3
RNF187	1.50995e-120	0.272723	0.266	0.19	5.08764e-116	3
ROMO1	8.39115e-120	0.26873	0.437	0.371	2.82731e-115	3
NDUFB3	2.02392e-119	0.26598	0.413	0.344	6.81941e-115	3
GPR65	2.07777e-119	0.26033	0.257	0.178	7.00083e-115	3
MAP2K3	2.69087e-118	0.284906	0.28	0.205	9.0666e-114	3
CAPN2	1.43115e-117	0.253491	0.333	0.252	4.82213e-113	3
NDUFA6	6.60191e-117	0.266354	0.402	0.333	2.22445e-112	3
RGCC	9.89547e-117	0.322061	0.307	0.226	3.33418e-112	3
TMEM14C	1.27634e-116	0.286531	0.283	0.212	4.3005e-112	3
ARPP19	6.06967e-115	0.259366	0.26	0.185	2.04512e-110	3
FAM96B	1.85406e-114	0.261456	0.427	0.364	6.24708e-110	3
CARD19	5.39135e-112	0.281045	0.256	0.184	1.81656e-107	3
HSPA5	3.5481e-111	0.272065	0.426	0.355	1.1955e-106	3
SHISA5	1.58306e-110	0.261412	0.346	0.272	5.33396e-106	3
PMF1	2.61789e-110	0.275872	0.303	0.232	8.82073e-106	3
TSTD1	1.11085e-106	0.256341	0.46	0.398	3.7429e-102	3
LBH	2.12601e-106	0.261576	0.351	0.273	7.16337e-102	3
NDUFS8	8.33132e-106	0.259753	0.402	0.34	2.80716e-101	3
GSDMD	1.27323e-103	0.253538	0.357	0.288	4.29001e-99	3
PHYKPL	2.97538e-98	0.274651	0.259	0.192	1.00253e-93	3
SQSTM1	4.18742e-98	0.253794	0.393	0.328	1.41091e-93	3
PSMC4	6.53305e-98	0.253884	0.277	0.211	2.20124e-93	3
TRIM22	3.17103e-97	0.258287	0.294	0.223	1.06845e-92	3
EWSR1	2.32948e-93	0.250369	0.385	0.326	7.84894e-89	3
MPG	5.11815e-93	0.262939	0.297	0.234	1.72451e-88	3
SDF2L1	1.03556e-92	0.25357	0.314	0.247	3.48921e-88	3
PMAIP1	7.44978e-92	0.322982	0.314	0.243	2.51013e-87	3
EVI2A	1.97007e-87	0.260084	0.392	0.331	6.63794e-83	3
HSPE1	7.72822e-87	0.289885	0.486	0.443	2.60395e-82	3
GGA1	1.89363e-83	0.264983	0.256	0.195	6.3804e-79	3
CITED2	6.58996e-82	0.262187	0.333	0.269	2.22042e-77	3
ETFB	1.30867e-81	0.254999	0.347	0.295	4.40942e-77	3
TOB1	3.10738e-76	0.299358	0.27	0.21	1.047e-71	3
DNAJB1	0.00900341	0.302858	0.293	0.329	1	3
TNFRSF4	0	1.95816	0.571	0.122	0	4
TNFRSF18	0	1.42688	0.534	0.14	0	4
IL2RA	0	1.42269	0.447	0.053	0	4
IL32	0	1.33081	0.966	0.639	0	4
CTLA4	0	1.25324	0.511	0.095	0	4
AC133644.2	0	1.21617	0.453	0.08	0	4
BATF	0	1.2	0.565	0.179	0	4
ICOS	0	1.1389	0.485	0.112	0	4
FOXP3	0	1.07877	0.426	0.023	0	4
ISG15	0	1.06987	0.714	0.413	0	4
IFI6	0	1.03242	0.58	0.3	0	4
MIR4435-2HG	0	1.0117	0.559	0.184	0	4
RGS1	0	0.99707	0.816	0.419	0	4
TRAC	0	0.958769	0.962	0.641	0	4
LINC00152	0	0.947917	0.666	0.32	0	4
TIGIT	0	0.935848	0.587	0.196	0	4
LAIR2	0	0.923737	0.305	0.064	0	4
SPOCK2	0	0.92082	0.703	0.322	0	4
PIM2	0	0.90371	0.579	0.246	0	4
DUSP4	0	0.870518	0.484	0.153	0	4
MAGEH1	0	0.86532	0.305	0.099	0	4
CD27	0	0.858218	0.72	0.39	0	4
PBXIP1	0	0.842634	0.603	0.256	0	4
CREM	0	0.841597	0.472	0.21	0	4
RTKN2	0	0.83406	0.29	0.027	0	4
LMNA	0	0.830637	0.401	0.142	0	4
GBP2	0	0.810377	0.579	0.265	0	4
TNFRSF1B	0	0.8058	0.533	0.259	0	4
CD2	0	0.804263	0.877	0.511	0	4
PMAIP1	0	0.780902	0.474	0.229	0	4
ISG20	0	0.777666	0.788	0.539	0	4
MX1	0	0.775826	0.445	0.219	0	4
BIRC3	0	0.770248	0.573	0.284	0	4
ARID5B	0	0.754907	0.545	0.246	0	4
CORO1B	0	0.738399	0.527	0.288	0	4
DNPH1	0	0.731807	0.514	0.252	0	4
TRBC2	0	0.73143	0.817	0.606	0	4
TBC1D4	0	0.731011	0.359	0.085	0	4
TRBC1	0	0.722139	0.635	0.446	0	4
CD7	0	0.701349	0.769	0.524	0	4
CTSC	0	0.695778	0.563	0.361	0	4
CXCR6	0	0.685063	0.301	0.078	0	4
CD3D	0	0.675652	0.956	0.622	0	4
HLA-A	0	0.670167	1	0.989	0	4
OAS1	0	0.654921	0.352	0.145	0	4
UGP2	0	0.651608	0.536	0.331	0	4
CARD16	0	0.643197	0.593	0.377	0	4
IFI44L	0	0.601979	0.291	0.147	0	4
LTB	0	0.599881	0.868	0.628	0	4
EPSTI1	0	0.598503	0.386	0.176	0	4
SH2D2A	0	0.593789	0.386	0.163	0	4
TNFRSF25	0	0.583988	0.361	0.125	0	4
CXCR3	0	0.581698	0.351	0.145	0	4
RNF213	0	0.579025	0.642	0.432	0	4
LY6E	0	0.576203	0.766	0.607	0	4
SPATS2L	0	0.573799	0.267	0.086	0	4
LAT	0	0.568567	0.631	0.365	0	4
IL2RG	0	0.568512	0.753	0.553	0	4
GADD45A	0	0.567749	0.255	0.087	0	4
SOD1	0	0.562602	0.781	0.614	0	4
GBP5	0	0.551197	0.322	0.107	0	4
RPS27L	0	0.53937	0.659	0.516	0	4
S100A4	0	0.538571	0.945	0.812	0	4
RORA	0	0.524727	0.427	0.204	0	4
LCK	0	0.522001	0.768	0.51	0	4
TMEM173	0	0.520008	0.388	0.188	0	4
STAT1	0	0.514488	0.415	0.248	0	4
PHLDA1	0	0.506676	0.265	0.091	0	4
ENO1	0	0.499997	0.806	0.68	0	4
RHBDD2	0	0.48592	0.344	0.167	0	4
GALM	0	0.485431	0.326	0.13	0	4
CD28	0	0.484912	0.279	0.078	0	4
GLRX	0	0.481765	0.491	0.34	0	4
AQP3	0	0.478026	0.324	0.144	0	4
SAMSN1	0	0.476832	0.528	0.315	0	4
SIT1	0	0.47341	0.442	0.229	0	4
SLA	0	0.472712	0.42	0.233	0	4
IL2RB	0	0.471051	0.432	0.197	0	4
TTC39C	0	0.467813	0.398	0.215	0	4
RP11-138A9.2	0	0.466807	0.304	0.149	0	4
SOCS3	0	0.466206	0.442	0.276	0	4
RP11-138A9.1	0	0.465049	0.338	0.172	0	4
MAF	0	0.46444	0.28	0.1	0	4
ARL6IP5	0	0.463023	0.74	0.599	0	4
SIRPG	0	0.460393	0.316	0.135	0	4
GATA3	0	0.441624	0.309	0.135	0	4
CD3E	0	0.441011	0.825	0.542	0	4
HTATIP2	0	0.440249	0.299	0.142	0	4
CD5	0	0.436751	0.313	0.131	0	4
UBC	0	0.433205	0.972	0.927	0	4
STK17B	0	0.43126	0.658	0.531	0	4
MIAT	0	0.431234	0.305	0.127	0	4
OCIAD2	0	0.430874	0.557	0.375	0	4
LEPROTL1	0	0.426312	0.625	0.454	0	4
PRDX2	0	0.422415	0.503	0.346	0	4
TAP1	0	0.421727	0.532	0.355	0	4
CD59	0	0.421553	0.27	0.128	0	4
SRGN	0	0.420095	0.941	0.794	0	4
B2M	0	0.417239	1	1	0	4
DDX24	0	0.41521	0.557	0.412	0	4
PRDM1	0	0.41483	0.315	0.159	0	4
MT2A	0	0.399701	0.754	0.523	0	4
FAM46C	0	0.391364	0.266	0.121	0	4
YWHAB	0	0.390427	0.726	0.618	0	4
LGALS3	0	0.382043	0.437	0.257	0	4
SUSD3	0	0.374099	0.349	0.197	0	4
FAM129A	0	0.373567	0.258	0.122	0	4
PTTG1	0	0.364822	0.322	0.155	0	4
TYMP	0	0.363174	0.597	0.4	0	4
CD3G	0	0.362694	0.639	0.409	0	4
OPTN	0	0.354311	0.372	0.213	0	4
RAC2	0	0.353646	0.8	0.701	0	4
ARHGDIB	0	0.352947	0.944	0.911	0	4
LDHA	0	0.35081	0.759	0.627	0	4
FXYD5	0	0.349831	0.868	0.78	0	4
SUB1	0	0.347534	0.84	0.754	0	4
SARAF	0	0.344213	0.875	0.803	0	4
RASGRP1	0	0.339579	0.261	0.125	0	4
MYL6	0	0.33658	0.959	0.925	0	4
SUMO2	0	0.319799	0.85	0.785	0	4
BTG1	0	0.318022	0.979	0.944	0	4
CD247	0	0.30109	0.551	0.353	0	4
DDX5	0	0.300961	0.952	0.92	0	4
SAT1	0	0.300208	0.826	0.646	0	4
MALAT1	0	0.29887	1	0.999	0	4
HLA-B	0	0.290371	1	0.998	0	4
HLA-C	0	0.288905	0.998	0.991	0	4
HLA-E	0	0.281452	0.972	0.949	0	4
GAPDH	0	0.276084	0.971	0.94	0	4
TMSB10	0	0.259263	0.998	0.997	0	4
HN1	2.52796e-307	0.385242	0.457	0.302	8.51772e-303	4
CALM3	4.55932e-307	0.385099	0.625	0.5	1.53622e-302	4
KLF6	1.37416e-304	0.386399	0.767	0.64	4.63011e-300	4
PKM	6.8883e-304	0.470087	0.686	0.574	2.32094e-299	4
TNIP1	1.83346e-303	0.408833	0.405	0.259	6.17764e-299	4
NDFIP1	6.78745e-298	0.386835	0.502	0.359	2.28696e-293	4
ACP5	1.20005e-297	0.430719	0.34	0.192	4.04344e-293	4
HSPA8	7.4962e-297	0.31495	0.832	0.759	2.52577e-292	4
RHOH	3.09081e-296	0.387341	0.517	0.365	1.04142e-291	4
SKAP1	1.42075e-287	0.344005	0.387	0.233	4.78708e-283	4
CKLF	1.94305e-283	0.350327	0.62	0.474	6.54691e-279	4
CD4	6.66054e-278	0.342297	0.299	0.166	2.2442e-273	4
CFLAR	3.93184e-276	0.403773	0.511	0.372	1.32479e-271	4
CTSA	1.38059e-273	0.384414	0.412	0.268	4.65176e-269	4
PTPRC	1.03645e-271	0.288272	0.826	0.76	3.49223e-267	4
CCDC167	1.43975e-270	0.35312	0.355	0.215	4.85111e-266	4
BTG3	1.0925e-265	0.348632	0.26	0.137	3.68108e-261	4
CD58	8.5782e-265	0.338756	0.268	0.143	2.89034e-260	4
PPM1G	8.6967e-265	0.364127	0.413	0.276	2.93027e-260	4
PIK3IP1	9.22839e-263	0.346862	0.515	0.36	3.10941e-258	4
GPR183	1.10911e-256	0.344542	0.479	0.324	3.73702e-252	4
CCND2	2.82304e-254	0.374886	0.298	0.168	9.51197e-250	4
FYN	2.95628e-254	0.335239	0.486	0.335	9.96089e-250	4
GMFG	4.17433e-254	0.274605	0.828	0.77	1.4065e-249	4
CMTM7	3.45849e-249	0.356306	0.37	0.238	1.1653e-244	4
RAP1A	2.05109e-248	0.353371	0.564	0.451	6.91095e-244	4
STAT3	2.34944e-247	0.383625	0.463	0.331	7.91621e-243	4
DOK2	1.64769e-246	0.336894	0.448	0.305	5.55172e-242	4
ARPC1B	1.13269e-245	0.282137	0.833	0.767	3.81647e-241	4
PRDX1	2.9805e-242	0.2876	0.585	0.449	1.00425e-237	4
ARID5A	3.40681e-241	0.396246	0.382	0.251	1.14789e-236	4
SYNE2	6.864e-235	0.342179	0.374	0.237	2.31276e-230	4
RHOG	1.05018e-234	0.346612	0.553	0.432	3.53846e-230	4
PARK7	1.07106e-232	0.302973	0.674	0.584	3.60884e-228	4
RHOF	1.11846e-232	0.338236	0.444	0.312	3.76855e-228	4
SLFN5	1.88445e-232	0.341267	0.323	0.195	6.34947e-228	4
SAMD9	2.06985e-232	0.38172	0.261	0.144	6.97414e-228	4
PSMB8	4.36276e-232	0.321433	0.617	0.514	1.46999e-227	4
CCM2	2.72978e-226	0.345667	0.355	0.231	9.19772e-222	4
CYTIP	1.05931e-225	0.349979	0.572	0.46	3.56925e-221	4
PSMB9	2.03173e-220	0.272009	0.727	0.633	6.8457e-216	4
SURF4	2.34884e-219	0.32983	0.344	0.219	7.91417e-215	4
TSC22D3	1.65663e-217	0.320854	0.816	0.753	5.58185e-213	4
NDUFV2	4.68546e-215	0.338409	0.491	0.378	1.57872e-210	4
TMEM50A	3.67215e-211	0.309425	0.538	0.422	1.2373e-206	4
ODF2L	1.33723e-207	0.330848	0.294	0.177	4.50568e-203	4
DYNLL1	1.72516e-206	0.326466	0.563	0.444	5.81274e-202	4
IL10RA	2.25817e-205	0.34695	0.396	0.274	7.60868e-201	4
IFI16	2.59917e-204	0.344724	0.53	0.411	8.75764e-200	4
SELL	3.55415e-203	0.340776	0.551	0.421	1.19753e-198	4
JUNB	5.0908e-203	0.36559	0.907	0.864	1.71529e-198	4
COX5A	6.21718e-203	0.40629	0.57	0.468	2.09482e-198	4
PMVK	2.8941e-201	0.351329	0.293	0.184	9.75138e-197	4
UBE2L6	1.58404e-200	0.346711	0.465	0.344	5.33726e-196	4
LBH	1.0368e-198	0.313937	0.399	0.27	3.49339e-194	4
REXO2	5.78974e-198	0.310902	0.252	0.146	1.9508e-193	4
MVP	1.11653e-195	0.320804	0.36	0.245	3.76202e-191	4
CUTA	6.27663e-187	0.295484	0.629	0.552	2.11485e-182	4
SRSF7	1.23879e-184	0.310153	0.643	0.555	4.17399e-180	4
NOP10	1.65047e-182	0.295088	0.568	0.467	5.5611e-178	4
EML4	4.44046e-182	0.32639	0.39	0.275	1.49617e-177	4
TNFAIP3	1.56059e-180	0.294626	0.455	0.325	5.25827e-176	4
ENTPD1	1.48806e-176	0.330489	0.255	0.153	5.01386e-172	4
CLDND1	2.45441e-176	0.291103	0.347	0.232	8.26988e-172	4
PHF11	2.74478e-176	0.317239	0.304	0.197	9.24827e-172	4
PIM3	3.42662e-176	0.419808	0.321	0.218	1.15457e-171	4
JUN	2.25697e-174	0.375789	0.704	0.598	7.60462e-170	4
DYNLRB1	1.11075e-173	0.302575	0.497	0.4	3.74255e-169	4
CACYBP	9.78107e-173	0.339129	0.368	0.263	3.29563e-168	4
TERF2IP	4.32665e-171	0.281788	0.496	0.39	1.45782e-166	4
TANK	1.28473e-170	0.31197	0.348	0.24	4.32878e-166	4
EZR	4.46117e-170	0.284329	0.486	0.375	1.50315e-165	4
GSTK1	2.13268e-168	0.272427	0.662	0.591	7.18587e-164	4
PSMA5	2.23811e-168	0.289321	0.432	0.326	7.54108e-164	4
TPM4	6.14278e-167	0.289783	0.412	0.298	2.06975e-162	4
HPRT1	5.58793e-165	0.306896	0.288	0.188	1.8828e-160	4
USP15	1.0066e-164	0.326932	0.398	0.295	3.39164e-160	4
VMP1	4.61158e-162	0.301292	0.42	0.312	1.55383e-157	4
IFI35	1.32104e-161	0.33848	0.305	0.203	4.45112e-157	4
2020-09-06	1.85954e-161	0.296589	0.503	0.404	6.26555e-157	4
RCAN3	1.03818e-159	0.274093	0.295	0.191	3.49804e-155	4
UCP2	3.28509e-159	0.358998	0.61	0.544	1.10688e-154	4
CD82	5.00302e-159	0.286011	0.321	0.213	1.68572e-154	4
HSPA1A	6.81828e-158	0.353404	0.285	0.178	2.29735e-153	4
SP100	2.39368e-155	0.301263	0.467	0.366	8.06528e-151	4
DEF6	4.78959e-154	0.28052	0.352	0.247	1.61381e-149	4
CASP1	8.08009e-154	0.281589	0.39	0.28	2.72251e-149	4
TBC1D10C	5.86368e-150	0.260898	0.537	0.435	1.97571e-145	4
IL27RA	1.68551e-146	0.279409	0.291	0.191	5.67917e-142	4
PPM1K	3.18041e-146	0.334063	0.305	0.207	1.07161e-141	4
VCP	4.42804e-146	0.296874	0.369	0.272	1.49198e-141	4
GTF3C6	3.83055e-144	0.287615	0.346	0.251	1.29066e-139	4
GBP1	4.04089e-143	0.27661	0.256	0.161	1.36154e-138	4
UBE2B	7.41663e-143	0.296297	0.405	0.312	2.49896e-138	4
ANXA7	1.04249e-142	0.276193	0.393	0.298	3.51256e-138	4
TRAF3IP3	3.62616e-142	0.261397	0.558	0.465	1.2218e-137	4
NUDT5	5.42216e-142	0.264621	0.289	0.194	1.82694e-137	4
SEC11C	7.57276e-141	0.270763	0.371	0.273	2.55157e-136	4
PPP1R15A	8.9211e-141	0.280064	0.555	0.456	3.00588e-136	4
TMCO1	2.70535e-140	0.276755	0.413	0.317	9.11542e-136	4
GCHFR	1.02154e-139	0.277395	0.277	0.182	3.44199e-135	4
N4BP2L2	3.34021e-139	0.262406	0.62	0.548	1.12545e-134	4
BUB3	3.91179e-138	0.254539	0.416	0.313	1.31804e-133	4
NAP1L4	9.04028e-135	0.260946	0.379	0.28	3.04603e-130	4
CDKN1B	1.74391e-134	0.269161	0.257	0.167	5.87593e-130	4
SH3KBP1	2.07342e-134	0.267089	0.431	0.336	6.98618e-130	4
CD164	3.41254e-134	0.272122	0.54	0.453	1.14982e-129	4
PTPN7	5.43598e-133	0.272793	0.408	0.305	1.8316e-128	4
R3HDM4	1.02137e-132	0.269174	0.301	0.209	3.4414e-128	4
IDS	1.19659e-132	0.294517	0.455	0.36	4.03177e-128	4
ELOVL5	1.72429e-132	0.271942	0.323	0.23	5.80981e-128	4
NT5C3A	2.89712e-131	0.373049	0.282	0.193	9.76156e-127	4
S1PR4	1.38422e-130	0.288921	0.365	0.272	4.664e-126	4
TRIM22	1.57906e-127	0.29132	0.315	0.223	5.32048e-123	4
LPXN	2.57668e-126	0.252944	0.328	0.236	8.68185e-122	4
ARPP19	3.13751e-125	0.260022	0.272	0.185	1.05715e-120	4
UBE2N	1.00573e-122	0.252587	0.44	0.351	3.38869e-118	4
SDF4	3.3978e-121	0.257179	0.324	0.236	1.14486e-116	4
CLEC2D	1.4889e-120	0.275382	0.519	0.429	5.01669e-116	4
WHSC1L1	3.60625e-120	0.273389	0.377	0.288	1.21509e-115	4
CMTM3	3.9955e-120	0.256611	0.331	0.239	1.34624e-115	4
MRPS6	5.82331e-120	0.281361	0.363	0.276	1.96211e-115	4
C9orf16	5.17927e-119	0.25463	0.594	0.54	1.7451e-114	4
DNAJB1	5.71715e-119	0.294109	0.41	0.318	1.92634e-114	4
PRNP	5.7895e-118	0.257271	0.282	0.195	1.95071e-113	4
ECH1	1.53081e-117	0.251648	0.453	0.373	5.15791e-113	4
EVI2A	7.01409e-117	0.288064	0.416	0.33	2.36333e-112	4
COX17	2.27709e-116	0.263685	0.458	0.375	7.67241e-112	4
TECR	5.19222e-114	0.254208	0.4	0.315	1.74947e-109	4
GPBP1	8.47719e-114	0.263293	0.417	0.335	2.8563e-109	4
TPR	6.727e-110	0.333482	0.378	0.298	2.2666e-105	4
SMCHD1	6.01367e-108	0.305565	0.366	0.286	2.02624e-103	4
NOP58	4.31842e-107	0.25938	0.287	0.206	1.45505e-102	4
FAM177A1	6.93793e-107	0.254394	0.294	0.212	2.33767e-102	4
SLC3A2	1.1176e-103	0.287341	0.352	0.274	3.76565e-99	4
CHMP5	2.09014e-103	0.253387	0.324	0.243	7.04253e-99	4
C19orf66	4.83007e-100	0.272528	0.332	0.25	1.62745e-95	4
DDIT4	1.47582e-95	0.288605	0.52	0.449	4.97262e-91	4
SQSTM1	3.03657e-90	0.251342	0.4	0.329	1.02314e-85	4
ELF1	2.5347e-88	0.256049	0.435	0.365	8.54042e-84	4
BST2	3.83189e-86	0.266724	0.518	0.459	1.29112e-81	4
SOCS1	2.21322e-81	0.264992	0.274	0.203	7.45723e-77	4
PHPT1	9.99573e-79	0.253945	0.356	0.288	3.36796e-74	4
RP11-347P5.1	5.20594e-73	0.265149	0.419	0.354	1.75409e-68	4
IFITM1	1.92365e-64	0.27735	0.522	0.456	6.48155e-60	4
BAX	2.37228e-53	0.261547	0.435	0.397	7.99317e-49	4
S100A9	0	3.85697	0.997	0.307	0	5
S100A8	0	3.80484	0.994	0.281	0	5
LYZ	0	3.11378	0.999	0.263	0	5
S100A12	0	2.92461	0.874	0.049	0	5
RP11-1143G9.4	0	2.71892	0.748	0.084	0	5
VCAN	0	2.47782	0.909	0.045	0	5
FCN1	0	2.45608	0.972	0.077	0	5
CSTA	0	2.02123	0.863	0.067	0	5
CTSS	0	2.00127	0.992	0.461	0	5
TYROBP	0	1.9655	0.998	0.289	0	5
MNDA	0	1.95368	0.872	0.083	0	5
LST1	0	1.87367	0.982	0.201	0	5
CST3	0	1.85176	0.99	0.211	0	5
FTL	0	1.75584	1	0.962	0	5
AIF1	0	1.73119	0.957	0.208	0	5
GPX1	0	1.70908	0.971	0.417	0	5
S100A6	0	1.61351	0.999	0.832	0	5
LGALS2	0	1.59762	0.609	0.054	0	5
AP1S2	0	1.55809	0.873	0.24	0	5
MS4A6A	0	1.53224	0.793	0.074	0	5
CFD	0	1.53177	0.772	0.082	0	5
FGL2	0	1.5218	0.788	0.088	0	5
NEAT1	0	1.50623	0.987	0.641	0	5
CD14	0	1.47899	0.783	0.072	0	5
CYBB	0	1.4463	0.76	0.096	0	5
PSAP	0	1.41843	0.967	0.454	0	5
CSF3R	0	1.38768	0.665	0.038	0	5
SERPINA1	0	1.3702	0.774	0.08	0	5
CLEC7A	0	1.36671	0.729	0.082	0	5
CD36	0	1.36362	0.635	0.034	0	5
CFP	0	1.36123	0.713	0.071	0	5
TKT	0	1.36052	0.852	0.309	0	5
TSPO	0	1.33017	0.936	0.533	0	5
LGALS1	0	1.29709	0.981	0.479	0	5
FOS	0	1.29114	0.985	0.656	0	5
MPEG1	0	1.27548	0.667	0.066	0	5
GRN	0	1.26597	0.831	0.213	0	5
IFI30	0	1.23837	0.678	0.099	0	5
EGR1	0	1.23774	0.47	0.089	0	5
CEBPD	0	1.23283	0.669	0.117	0	5
NAMPT	0	1.23228	0.773	0.213	0	5
FCER1G	0	1.22598	0.954	0.249	0	5
MAFB	0	1.17775	0.499	0.052	0	5
NPC2	0	1.16641	0.88	0.343	0	5
APLP2	0	1.16577	0.71	0.163	0	5
SPI1	0	1.16193	0.747	0.139	0	5
TYMP	0	1.15826	0.924	0.375	0	5
NUP214	0	1.1538	0.61	0.073	0	5
DUSP6	0	1.15257	0.487	0.069	0	5
RNF130	0	1.14434	0.667	0.102	0	5
BLVRB	0	1.1224	0.625	0.106	0	5
TNFSF13B	0	1.1138	0.647	0.113	0	5
STXBP2	0	1.10734	0.696	0.24	0	5
RBP7	0	1.10633	0.435	0.011	0	5
S100A11	0	1.09348	0.966	0.541	0	5
S100A4	0	1.08876	0.998	0.809	0	5
KCTD12	0	1.08477	0.541	0.045	0	5
GSTP1	0	1.06478	0.883	0.457	0	5
LTA4H	0	1.06472	0.658	0.193	0	5
PLBD1	0	1.05674	0.463	0.033	0	5
PYCARD	0	1.0495	0.787	0.297	0	5
FPR1	0	1.04445	0.514	0.043	0	5
FGR	0	1.04313	0.65	0.116	0	5
FCGRT	0	1.02701	0.662	0.155	0	5
CD302	0	1.02499	0.521	0.038	0	5
RAB31	0	1.0248	0.54	0.069	0	5
SAT1	0	1.02002	0.973	0.636	0	5
GCA	0	1.01535	0.525	0.123	0	5
BRI3	0	1.01504	0.677	0.177	0	5
NCF2	0	0.996158	0.546	0.066	0	5
CEBPB	0	0.987882	0.772	0.32	0	5
CPVL	0	0.985958	0.517	0.055	0	5
CLEC12A	0	0.970412	0.468	0.037	0	5
LINC00936	0	0.966126	0.558	0.162	0	5
SLC7A7	0	0.962191	0.522	0.056	0	5
MGST1	0	0.950961	0.43	0.017	0	5
FTH1	0	0.949895	1	0.989	0	5
RGS2	0	0.945244	0.685	0.275	0	5
ASAH1	0	0.939195	0.678	0.209	0	5
KLF4	0	0.934461	0.469	0.06	0	5
C1orf162	0	0.922752	0.716	0.264	0	5
CDA	0	0.920929	0.435	0.019	0	5
MCL1	0	0.905935	0.836	0.475	0	5
SLC11A1	0	0.897496	0.483	0.053	0	5
CD93	0	0.883245	0.414	0.028	0	5
ASGR1	0	0.882922	0.425	0.022	0	5
RETN	0	0.882546	0.285	0.015	0	5
DUSP1	0	0.8818	0.983	0.722	0	5
RNASE6	0	0.879466	0.526	0.098	0	5
C14orf2	0	0.876868	0.946	0.712	0	5
PGD	0	0.870311	0.483	0.092	0	5
CD68	0	0.856284	0.605	0.108	0	5
CYP1B1	0	0.84236	0.293	0.005	0	5
C10orf54	0	0.841255	0.733	0.314	0	5
CLEC4A	0	0.840527	0.421	0.049	0	5
NCF1	0	0.839043	0.659	0.301	0	5
GABARAP	0	0.837882	0.536	0.161	0	5
LINC01272	0	0.818155	0.425	0.052	0	5
C19orf38	0	0.808587	0.43	0.045	0	5
ZEB2	0	0.808522	0.597	0.177	0	5
OGFRL1	0	0.802398	0.417	0.06	0	5
AHNAK	0	0.801587	0.624	0.252	0	5
SCO2	0	0.799998	0.456	0.123	0	5
CECR1	0	0.797726	0.478	0.101	0	5
LAMTOR4	0	0.79549	0.871	0.574	0	5
H3F3A	0	0.794966	0.994	0.931	0	5
AP2S1	0	0.789212	0.735	0.363	0	5
SDCBP	0	0.788008	0.69	0.303	0	5
C4orf48	0	0.787681	0.705	0.303	0	5
TALDO1	0	0.786615	0.682	0.351	0	5
KLF10	0	0.783362	0.418	0.09	0	5
S100A10	0	0.78293	0.892	0.646	0	5
LY96	0	0.781516	0.515	0.154	0	5
LYN	0	0.779705	0.545	0.152	0	5
AGTRAP	0	0.770803	0.52	0.137	0	5
OAZ1	0	0.769431	0.988	0.922	0	5
CD300E	0	0.768043	0.385	0.036	0	5
COTL1	0	0.767334	0.957	0.67	0	5
TNFAIP2	0	0.76619	0.388	0.038	0	5
LRRK2	0	0.764776	0.332	0.026	0	5
CHP1	0	0.754702	0.488	0.133	0	5
DPYSL2	0	0.753808	0.423	0.083	0	5
IFITM3	0	0.753017	0.509	0.189	0	5
CH17-373J23.1	0	0.752483	0.378	0.123	0	5
MARCKS	0	0.749755	0.386	0.076	0	5
CLEC4E	0	0.743226	0.305	0.022	0	5
SERPINB1	0	0.742415	0.68	0.355	0	5
LILRA5	0	0.742414	0.355	0.035	0	5
CRTAP	0	0.742214	0.428	0.086	0	5
TGFBI	0	0.741941	0.467	0.072	0	5
METTL9	0	0.740727	0.638	0.329	0	5
HCK	0	0.739167	0.445	0.072	0	5
RP11-160E2.6	0	0.737387	0.361	0.105	0	5
MIDN	0	0.727068	0.48	0.145	0	5
ITGAM	0	0.724101	0.36	0.039	0	5
IFNGR2	0	0.723243	0.455	0.122	0	5
PTPRE	0	0.722944	0.482	0.129	0	5
IGSF6	0	0.71802	0.403	0.058	0	5
TIMP2	0	0.717745	0.357	0.034	0	5
IQGAP1	0	0.715809	0.69	0.341	0	5
NDUFB1	0	0.70863	0.852	0.567	0	5
HNMT	0	0.70429	0.348	0.033	0	5
CTSD	0	0.703062	0.798	0.416	0	5
FBXL5	0	0.696558	0.444	0.131	0	5
ODF3B	0	0.694099	0.4	0.09	0	5
QKI	0	0.692684	0.399	0.078	0	5
PGLS	0	0.692017	0.651	0.32	0	5
IRAK3	0	0.691691	0.318	0.026	0	5
SAMHD1	0	0.689161	0.578	0.232	0	5
RHOB	0	0.68516	0.359	0.109	0	5
RAB32	0	0.68357	0.347	0.042	0	5
YBX3	0	0.683553	0.429	0.106	0	5
JUND	0	0.681485	0.631	0.324	0	5
PRAM1	0	0.679979	0.331	0.024	0	5
APOBEC3A	0	0.6787	0.313	0.039	0	5
CNPY3	0	0.678632	0.605	0.274	0	5
VIM	0	0.672737	0.965	0.807	0	5
LILRB3	0	0.67144	0.36	0.047	0	5
MEGF9	0	0.671293	0.304	0.031	0	5
SOD2	0	0.671252	0.609	0.219	0	5
GNAQ	0	0.668041	0.367	0.065	0	5
TMEM167A	0	0.666381	0.521	0.218	0	5
TLR2	0	0.663216	0.323	0.028	0	5
GLIPR1	0	0.662649	0.604	0.272	0	5
IRF2BP2	0	0.656855	0.479	0.206	0	5
EVI2B	0	0.655394	0.781	0.503	0	5
LILRB2	0	0.654761	0.381	0.05	0	5
C5AR1	0	0.653787	0.307	0.033	0	5
TCEB2	0	0.651251	0.916	0.711	0	5
TMEM176B	0	0.647262	0.347	0.052	0	5
LY86	0	0.64623	0.485	0.136	0	5
CD163	0	0.645818	0.271	0.021	0	5
RAC1	0	0.643848	0.773	0.471	0	5
MSRB1	0	0.643242	0.348	0.077	0	5
IER3	0	0.640333	0.366	0.086	0	5
ZFAND5	0	0.636881	0.517	0.227	0	5
BST1	0	0.632944	0.297	0.017	0	5
FCGR2A	0	0.629222	0.396	0.063	0	5
DMXL2	0	0.628471	0.285	0.026	0	5
GNAI2	0	0.627676	0.676	0.361	0	5
IRS2	0	0.621855	0.353	0.1	0	5
PILRA	0	0.619001	0.364	0.051	0	5
IER2	0	0.618043	0.804	0.567	0	5
ACTR2	0	0.617767	0.721	0.432	0	5
ALDH2	0	0.617172	0.394	0.083	0	5
2020-03-01	0	0.615659	0.407	0.11	0	5
ATP6V0B	0	0.61478	0.68	0.375	0	5
NAIP	0	0.611855	0.307	0.04	0	5
CPPED1	0	0.611389	0.34	0.064	0	5
STX11	0	0.610348	0.385	0.11	0	5
FCGR1A	0	0.609656	0.29	0.023	0	5
PECAM1	0	0.607914	0.377	0.088	0	5
RTN3	0	0.60438	0.42	0.16	0	5
GNS	0	0.604328	0.328	0.053	0	5
JAML	0	0.604076	0.568	0.218	0	5
DPYD	0	0.603793	0.336	0.063	0	5
ATP5E	0	0.603578	0.994	0.967	0	5
TPP1	0	0.60163	0.469	0.176	0	5
SCPEP1	0	0.598458	0.423	0.138	0	5
FKBP1A	0	0.593494	0.806	0.528	0	5
CYBA	0	0.59217	0.987	0.921	0	5
CTSZ	0	0.591728	0.481	0.157	0	5
CCNY	0	0.591646	0.316	0.057	0	5
CREB5	0	0.589129	0.258	0.017	0	5
MTPN	0	0.586489	0.516	0.236	0	5
DAZAP2	0	0.586353	0.803	0.564	0	5
SULT1A1	0	0.585544	0.293	0.044	0	5
CAPNS1	0	0.585071	0.495	0.211	0	5
LRP1	0	0.584406	0.296	0.025	0	5
RXRA	0	0.581634	0.306	0.04	0	5
ARRB2	0	0.57973	0.564	0.265	0	5
ANXA1	0	0.575278	0.795	0.459	0	5
PFDN5	0	0.57343	0.988	0.945	0	5
PPT1	0	0.572165	0.516	0.235	0	5
SMCO4	0	0.571039	0.368	0.1	0	5
CD55	0	0.570012	0.452	0.192	0	5
H2AFY	0	0.569732	0.653	0.354	0	5
LRRC25	0	0.569017	0.311	0.041	0	5
HACD4	0	0.568818	0.399	0.131	0	5
RGS18	0	0.567732	0.272	0.03	0	5
RPS24	0	0.566615	0.998	0.99	0	5
WARS	0	0.562393	0.355	0.104	0	5
RHOA	0	0.562075	0.865	0.639	0	5
CARD16	0	0.561176	0.665	0.373	0	5
PRELID1	0	0.561146	0.766	0.527	0	5
IL17RA	0	0.557165	0.315	0.067	0	5
CASP1	0	0.555284	0.561	0.267	0	5
ATP5EP2	0	0.554713	0.511	0.272	0	5
PRKCB	0	0.554671	0.502	0.231	0	5
ATP5G2	0	0.554234	0.946	0.836	0	5
TRIB1	0	0.550227	0.278	0.063	0	5
LCP1	0	0.549367	0.801	0.531	0	5
RAB3D	0	0.54779	0.261	0.021	0	5
CKAP4	0	0.547077	0.254	0.028	0	5
CD33	0	0.546974	0.284	0.029	0	5
CALM2	0	0.546341	0.895	0.76	0	5
RASSF2	0	0.545506	0.306	0.068	0	5
VNN2	0	0.545454	0.253	0.061	0	5
NOTCH2	0	0.545329	0.282	0.053	0	5
GRINA	0	0.542878	0.4	0.129	0	5
ZNF385A	0	0.541208	0.288	0.04	0	5
SGK1	0	0.541201	0.307	0.083	0	5
SNX10	0	0.540415	0.423	0.157	0	5
PLXDC2	0	0.540382	0.268	0.029	0	5
UBE2D1	0	0.53896	0.367	0.127	0	5
SPG21	0	0.535016	0.469	0.224	0	5
ATP6V0D1	0	0.534729	0.452	0.214	0	5
MT-ND1	0	0.532243	0.979	0.939	0	5
HSD17B11	0	0.530603	0.543	0.299	0	5
FAM45A	0	0.529553	0.35	0.118	0	5
GAS7	0	0.526645	0.26	0.023	0	5
HSBP1	0	0.524458	0.499	0.237	0	5
PCBP1	0	0.52325	0.799	0.578	0	5
MS4A7	0	0.522919	0.357	0.085	0	5
TBXAS1	0	0.522067	0.321	0.067	0	5
NUDT16	0	0.521423	0.294	0.07	0	5
BLOC1S1	0	0.519805	0.702	0.455	0	5
LILRA2	0	0.518055	0.28	0.034	0	5
NUMB	0	0.517237	0.362	0.128	0	5
MFSD1	0	0.517233	0.349	0.108	0	5
TMEM219	0	0.516891	0.584	0.34	0	5
EIF4EBP1	0	0.516265	0.357	0.119	0	5
FAM26F	0	0.51622	0.372	0.119	0	5
BNIP3L	0	0.515603	0.426	0.181	0	5
CMTM6	0	0.515378	0.547	0.285	0	5
NFKBIA	0	0.513006	0.802	0.6	0	5
ATP5I	0	0.510462	0.851	0.667	0	5
SEC11A	0	0.508192	0.656	0.425	0	5
NFKBIZ	0	0.507033	0.402	0.209	0	5
LGALS9	0	0.506369	0.45	0.184	0	5
GLRX	0	0.504718	0.584	0.334	0	5
SERP1	0	0.503184	0.808	0.635	0	5
PTP4A2	0	0.503074	0.661	0.465	0	5
NCOA4	0	0.50289	0.4	0.169	0	5
FAM120A	0	0.501391	0.343	0.118	0	5
PICALM	0	0.50091	0.334	0.112	0	5
CDC42EP3	0	0.500329	0.34	0.142	0	5
CTSB	0	0.500015	0.607	0.256	0	5
EHBP1L1	0	0.499733	0.295	0.08	0	5
MT-ND3	0	0.498383	0.995	0.969	0	5
CCNL1	0	0.498279	0.675	0.471	0	5
SYK	0	0.496296	0.312	0.081	0	5
GLUL	0	0.496141	0.474	0.166	0	5
SRGN	0	0.494921	0.987	0.792	0	5
SERF2	0	0.494803	0.992	0.958	0	5
TREM1	0	0.494605	0.269	0.036	0	5
ATP6V1B2	0	0.494499	0.334	0.12	0	5
VMP1	0	0.493458	0.544	0.303	0	5
SKAP2	0	0.492872	0.366	0.135	0	5
UBE2R2	0	0.492052	0.349	0.134	0	5
LGALS3	0	0.491473	0.558	0.249	0	5
CCR1	0	0.490999	0.256	0.048	0	5
CREG1	0	0.49067	0.311	0.071	0	5
LINC00657	0	0.489546	0.331	0.119	0	5
MT-CO3	0	0.486199	0.999	0.984	0	5
FLNA	0	0.48402	0.587	0.305	0	5
MEF2C	0	0.482939	0.451	0.163	0	5
CAST	0	0.479382	0.566	0.324	0	5
CDKN1A	0	0.4786	0.307	0.098	0	5
MT-CO2	0	0.477987	0.998	0.988	0	5
MXD1	0	0.476413	0.269	0.061	0	5
ANXA2	0	0.475404	0.719	0.414	0	5
POLE4	0	0.474903	0.476	0.257	0	5
MYADM	0	0.474308	0.372	0.142	0	5
EFHD2	0	0.473721	0.541	0.248	0	5
POLR2L	0	0.473296	0.788	0.582	0	5
LYST	0	0.473028	0.422	0.169	0	5
C7orf73	0	0.472105	0.564	0.332	0	5
MAP3K1	0	0.470961	0.264	0.07	0	5
VAMP5	0	0.470733	0.497	0.304	0	5
BACH1	0	0.470446	0.275	0.071	0	5
RASSF3	0	0.470136	0.303	0.105	0	5
EVI2A	0	0.467161	0.551	0.32	0	5
EMP3	0	0.46568	0.837	0.644	0	5
MT-CO1	0	0.465144	0.998	0.989	0	5
PTEN	0	0.461675	0.334	0.127	0	5
HIPK3	0	0.458756	0.252	0.053	0	5
ZYX	0	0.458558	0.469	0.23	0	5
PLEK	0	0.456594	0.429	0.176	0	5
C20orf27	0	0.456254	0.337	0.128	0	5
OTUD1	0	0.454163	0.252	0.082	0	5
GPX4	0	0.452929	0.771	0.58	0	5
SLC43A2	0	0.45252	0.281	0.071	0	5
GPCPD1	0	0.452246	0.301	0.099	0	5
LAMTOR1	0	0.450209	0.615	0.41	0	5
CD4	0	0.442743	0.373	0.161	0	5
BEST1	0	0.439658	0.284	0.09	0	5
SAT2	0	0.438042	0.402	0.189	0	5
FOSL2	0	0.437828	0.298	0.09	0	5
LRRFIP1	0	0.433958	0.669	0.459	0	5
IFNGR1	0	0.433211	0.348	0.144	0	5
BLVRA	0	0.433045	0.318	0.114	0	5
ARPC1B	0	0.433023	0.886	0.763	0	5
MOB1A	0	0.432692	0.524	0.309	0	5
ETS2	0	0.431172	0.255	0.063	0	5
TMSB10	0	0.430863	0.999	0.997	0	5
VAMP8	0	0.429502	0.741	0.553	0	5
SH3BP2	0	0.428324	0.281	0.088	0	5
ADRBK1	0	0.427549	0.329	0.131	0	5
NINJ1	0	0.427233	0.408	0.182	0	5
ATOX1	0	0.425696	0.449	0.227	0	5
UQCR11	0	0.424385	0.904	0.785	0	5
SLC25A37	0	0.423962	0.285	0.097	0	5
GLIPR2	0	0.423227	0.47	0.233	0	5
ZNF106	0	0.421069	0.327	0.131	0	5
FYB	0	0.420202	0.723	0.493	0	5
HOTAIRM1	0	0.419849	0.298	0.095	0	5
PLSCR1	0	0.41976	0.394	0.17	0	5
PLAUR	0	0.419467	0.419	0.095	0	5
CTNNB1	0	0.419222	0.362	0.182	0	5
RHOG	0	0.41829	0.641	0.426	0	5
CTD-3252C9.4	0	0.415029	0.27	0.09	0	5
ANXA5	0	0.412942	0.586	0.329	0	5
ACAP2	0	0.408012	0.353	0.164	0	5
UPP1	0	0.405624	0.376	0.173	0	5
SH3BGRL3	0	0.405366	0.979	0.924	0	5
RNF149	0	0.403894	0.409	0.223	0	5
THEMIS2	0	0.403348	0.344	0.141	0	5
TRMT1	0	0.403344	0.294	0.121	0	5
RTN4	0	0.40306	0.56	0.349	0	5
BNIP2	0	0.402796	0.402	0.219	0	5
USP3	0	0.40267	0.323	0.132	0	5
CTSH	0	0.402073	0.48	0.211	0	5
DOCK2	0	0.399944	0.321	0.136	0	5
LAMTOR2	0	0.39954	0.488	0.29	0	5
GSTO1	0	0.399277	0.549	0.323	0	5
RIN3	0	0.396307	0.303	0.113	0	5
MBD2	0	0.394104	0.258	0.092	0	5
TGOLN2	0	0.393396	0.411	0.22	0	5
ALOX5	0	0.390803	0.256	0.073	0	5
PLEKHO1	0	0.390319	0.334	0.156	0	5
PIK3AP1	0	0.386008	0.256	0.086	0	5
ATG3	0	0.38378	0.384	0.204	0	5
CLTC	0	0.382377	0.261	0.101	0	5
CDKN2D	0	0.381839	0.392	0.204	0	5
LAMP2	0	0.381291	0.3	0.135	0	5
RAP2B	0	0.379214	0.281	0.108	0	5
CDC42	0	0.376691	0.83	0.674	0	5
ATP6V1F	0	0.375634	0.637	0.449	0	5
FAM200B	0	0.375628	0.328	0.154	0	5
H2AFJ	0	0.374475	0.374	0.192	0	5
ITGB2	0	0.372757	0.795	0.592	0	5
CMIP	0	0.371657	0.256	0.091	0	5
RAB11FIP1	0	0.370654	0.308	0.144	0	5
GMFG	0	0.370021	0.877	0.766	0	5
HIF1A	0	0.369889	0.372	0.206	0	5
BCL2A1	0	0.367448	0.372	0.174	0	5
AOAH	0	0.367097	0.298	0.094	0	5
NAAA	0	0.367038	0.328	0.163	0	5
VMA21	0	0.364593	0.333	0.166	0	5
GNG5	0	0.364208	0.661	0.477	0	5
TNFRSF1B	0	0.363224	0.507	0.264	0	5
MSN	0	0.362664	0.628	0.428	0	5
MAP3K8	0	0.362413	0.322	0.148	0	5
ALDOA	0	0.362052	0.884	0.78	0	5
COX6B1	0	0.361024	0.876	0.767	0	5
COX8A	0	0.360246	0.792	0.629	0	5
EIF4EBP2	0	0.3598	0.314	0.145	0	5
PTBP3	0	0.359785	0.297	0.143	0	5
C20orf24	0	0.357928	0.462	0.28	0	5
NAPRT	0	0.355175	0.306	0.143	0	5
MAP3K2	0	0.355003	0.265	0.112	0	5
TNFRSF1A	0	0.3502	0.27	0.102	0	5
PLEC	0	0.346025	0.269	0.106	0	5
ARPC5	0	0.34199	0.753	0.579	0	5
CD44	0	0.340403	0.847	0.66	0	5
NAGK	0	0.338978	0.288	0.14	0	5
GAPDH	0	0.334669	0.982	0.939	0	5
TMEM205	0	0.327558	0.271	0.125	0	5
POU2F2	0	0.325635	0.379	0.203	0	5
SERPINB6	0	0.325286	0.304	0.135	0	5
UBA52	0	0.321862	0.997	0.988	0	5
LEPROT	0	0.316721	0.266	0.124	0	5
ADAM10	0	0.314002	0.267	0.123	0	5
COX4I1	0	0.310993	0.951	0.917	0	5
MT-ATP6	0	0.310502	0.988	0.96	0	5
SLC25A6	0	0.308032	0.904	0.866	0	5
CAPG	0	0.30623	0.482	0.24	0	5
MYO1F	0	0.303043	0.582	0.345	0	5
MAPKAPK3	0	0.298223	0.299	0.147	0	5
MT-ND4	0	0.294233	0.994	0.98	0	5
RPS9	0	0.292189	0.997	0.992	0	5
ARPC3	0	0.279135	0.874	0.813	0	5
ATP5L	0	0.268652	0.943	0.896	0	5
ITM2B	2.57486e-305	0.283581	0.913	0.837	8.67572e-301	5
STX10	3.84077e-303	0.32301	0.346	0.185	1.29411e-298	5
GABARAPL1	3.62077e-302	0.322383	0.271	0.128	1.21998e-297	5
NDUFA11	2.67096e-300	0.342371	0.707	0.549	8.99954e-296	5
SNX3	1.90079e-296	0.342767	0.696	0.527	6.40452e-292	5
SSH2	8.23337e-295	0.330208	0.292	0.145	2.77415e-290	5
SNHG25	1.0599e-290	0.390486	0.488	0.315	3.57124e-286	5
GNB1	6.09924e-288	0.328668	0.351	0.194	2.05508e-283	5
ATP5D	2.0975e-287	0.327678	0.757	0.631	7.0673e-283	5
EIF3M	3.75075e-282	0.371786	0.608	0.452	1.26378e-277	5
COX5B	5.80111e-282	0.296904	0.79	0.682	1.95463e-277	5
CLTA	4.29715e-280	0.340008	0.502	0.326	1.44788e-275	5
ZFP36L1	2.18035e-278	0.397621	0.573	0.397	7.34647e-274	5
RILPL2	3.75896e-274	0.295083	0.373	0.212	1.26654e-269	5
MAPK1	8.41905e-266	0.293052	0.294	0.151	2.83672e-261	5
SMAP2	3.01582e-263	0.338208	0.423	0.261	1.01615e-258	5
MRPL23	1.60253e-261	0.346026	0.45	0.289	5.39957e-257	5
CANX	4.64317e-258	0.329751	0.417	0.257	1.56447e-253	5
HEXB	9.27352e-255	0.287326	0.304	0.162	3.12462e-250	5
UQCRH	1.9708e-248	0.287982	0.764	0.656	6.64041e-244	5
ATP2B1	7.8239e-247	0.31363	0.297	0.16	2.63619e-242	5
IER5	6.78947e-245	0.297155	0.319	0.175	2.28764e-240	5
HIGD2A	7.0708e-242	0.298192	0.697	0.577	2.38244e-237	5
TIMM13	2.28278e-239	0.326639	0.391	0.241	7.69159e-235	5
DDX3X	4.80116e-239	0.312807	0.49	0.324	1.6177e-234	5
BID	7.40127e-237	0.26448	0.322	0.179	2.49378e-232	5
ENY2	1.13995e-236	0.330433	0.503	0.346	3.84093e-232	5
SUPT4H1	2.5111e-236	0.323444	0.461	0.305	8.46091e-232	5
DDX21	6.28744e-230	0.322345	0.451	0.297	2.11849e-225	5
HEBP2	1.79668e-229	0.28552	0.298	0.165	6.05374e-225	5
TLE4	1.27789e-227	0.316008	0.34	0.198	4.30573e-223	5
RBMS1	7.1295e-226	0.304957	0.337	0.195	2.40221e-221	5
PCBP2	1.10685e-220	0.284696	0.763	0.665	3.72942e-216	5
PLEKHB2	6.98974e-219	0.284613	0.262	0.14	2.35512e-214	5
ATP6AP2	1.00328e-218	0.318501	0.495	0.34	3.38044e-214	5
RP11-386I14.4	2.96659e-216	0.428274	0.386	0.246	9.99564e-212	5
CYB5R4	3.77628e-216	0.271261	0.256	0.136	1.27238e-211	5
MYO9B	3.05235e-214	0.257702	0.265	0.141	1.02846e-209	5
TCIRG1	2.67954e-212	0.279999	0.308	0.175	9.02845e-208	5
CHMP4B	6.11808e-212	0.302631	0.362	0.223	2.06143e-207	5
COX7B	2.21668e-207	0.288991	0.684	0.558	7.4689e-203	5
PLAC8	2.11314e-200	0.274208	0.511	0.352	7.12001e-196	5
NOP10	2.53412e-200	0.288115	0.613	0.464	8.53846e-196	5
PRDX3	1.06033e-198	0.294946	0.327	0.197	3.57268e-194	5
UQCRQ	1.81205e-196	0.273924	0.683	0.553	6.10552e-192	5
PET100	9.26093e-196	0.295634	0.638	0.503	3.12038e-191	5
FOSB	2.30284e-193	0.282847	0.426	0.276	7.75919e-189	5
UQCRHL	2.53854e-192	0.287378	0.326	0.199	8.55336e-188	5
SORL1	2.64076e-190	0.274472	0.313	0.183	8.89778e-186	5
CAT	2.16234e-188	0.275992	0.305	0.182	7.28578e-184	5
NAA38	1.04764e-187	0.290003	0.495	0.349	3.52993e-183	5
NDUFB7	1.75385e-187	0.273016	0.591	0.449	5.90944e-183	5
GNB2	2.33469e-187	0.274234	0.512	0.369	7.86652e-183	5
MOB3A	5.35213e-184	0.256562	0.261	0.147	1.80335e-179	5
YWHAE	1.10555e-183	0.280086	0.412	0.271	3.72505e-179	5
TM9SF2	8.46541e-182	0.280582	0.291	0.173	2.85233e-177	5
FAM96A	9.24092e-178	0.286358	0.341	0.216	3.11364e-173	5
CAPZA2	1.87577e-177	0.293676	0.473	0.335	6.3202e-173	5
RNF13	7.68786e-174	0.276059	0.271	0.158	2.59035e-169	5
SH3BGRL	9.77109e-172	0.274154	0.62	0.496	3.29227e-167	5
CHCHD5	1.07177e-171	0.27721	0.321	0.2	3.61121e-167	5
TIMM8B	2.35346e-171	0.267424	0.373	0.244	7.92973e-167	5
SSR3	1.61256e-168	0.260159	0.404	0.272	5.43337e-164	5
SLC2A3	4.36852e-168	0.277175	0.463	0.326	1.47193e-163	5
IFI27L2	2.78579e-163	0.260495	0.474	0.335	9.38643e-159	5
MRPL33	2.45974e-162	0.279712	0.493	0.364	8.28784e-158	5
XRN2	1.55068e-160	0.279301	0.349	0.229	5.22485e-156	5
TUBA1A	4.53867e-158	0.278857	0.49	0.358	1.52926e-153	5
OSBPL8	9.94183e-152	0.269541	0.312	0.2	3.3498e-147	5
MYH9	1.48836e-151	0.254846	0.458	0.327	5.01487e-147	5
MT-ND4L	5.36208e-149	0.280952	0.509	0.385	1.8067e-144	5
ARL4A	7.8578e-149	0.252113	0.251	0.147	2.64761e-144	5
NDUFS7	3.69175e-146	0.258636	0.478	0.352	1.2439e-141	5
PAK2	8.75904e-138	0.265509	0.364	0.25	2.95127e-133	5
NDUFB5	3.22437e-137	0.267663	0.424	0.308	1.08642e-132	5
SSR1	4.74795e-135	0.263938	0.385	0.269	1.59977e-130	5
CELF2	7.25252e-126	0.250483	0.497	0.375	2.44366e-121	5
LSM6	1.30318e-123	0.279636	0.391	0.282	4.39094e-119	5
FAM65B	3.8169e-121	0.277037	0.41	0.299	1.28607e-116	5
CRIP1	2.15318e-26	0.262629	0.577	0.556	7.25492e-22	5
GZMH	0	1.28895	0.636	0.195	0	6
NKG7	0	1.28337	0.935	0.361	0	6
CMC1	0	1.12028	0.474	0.193	0	6
LYAR	0	1.09778	0.647	0.175	0	6
FGFBP2	0	1.07747	0.462	0.08	0	6
CCL5	0	0.932624	0.982	0.393	0	6
TRGC2	0	0.917579	0.446	0.092	0	6
KLRG1	0	0.905365	0.437	0.065	0	6
CST7	0	0.832228	0.846	0.348	0	6
CD8B	0	0.789975	0.463	0.154	0	6
KLRD1	0	0.76407	0.541	0.162	0	6
GZMM	0	0.723481	0.637	0.266	0	6
DUSP2	0	0.713808	0.626	0.363	0	6
CTSW	0	0.698909	0.739	0.259	0	6
CD8A	0	0.66127	0.532	0.185	0	6
MATK	0	0.605148	0.41	0.111	0	6
GNLY	0	0.598579	0.679	0.326	0	6
GZMK	0	0.594818	0.457	0.161	0	6
HCST	0	0.575572	0.929	0.727	0	6
MYO1F	0	0.575191	0.623	0.342	0	6
C12orf75	0	0.550063	0.533	0.255	0	6
HOPX	0	0.541967	0.515	0.19	0	6
PPP2R5C	0	0.529273	0.675	0.461	0	6
SAMD3	0	0.487078	0.314	0.102	0	6
BIN2	0	0.476298	0.61	0.41	0	6
LITAF	0	0.45664	0.673	0.468	0	6
CD99	0	0.451754	0.786	0.602	0	6
ARL4C	0	0.424413	0.536	0.343	0	6
AC092580.4	0	0.418759	0.55	0.21	0	6
MT-CYB	0	0.415686	0.991	0.961	0	6
CD3E	0	0.415311	0.835	0.544	0	6
AES	0	0.4121	0.712	0.528	0	6
MT-ND2	0	0.406877	0.996	0.98	0	6
CCND3	0	0.405457	0.614	0.445	0	6
RPL17	0	0.396395	0.96	0.892	0	6
ZFP36L2	0	0.395415	0.842	0.727	0	6
PTGER2	0	0.394155	0.275	0.119	0	6
PRF1	0	0.390212	0.557	0.242	0	6
IL32	0	0.387061	0.957	0.643	0	6
LINC00869	0	0.376964	0.324	0.174	0	6
FKBP11	0	0.36327	0.375	0.206	0	6
ANXA1	0	0.36114	0.715	0.466	0	6
ITGB2	0	0.355143	0.742	0.596	0	6
MT-ND5	0	0.345172	0.86	0.771	0	6
HLA-C	0	0.335761	0.999	0.991	0	6
RARRES3	0	0.335566	0.67	0.49	0	6
RPS3	0	0.335546	1	0.995	0	6
HLA-B	0	0.315342	0.999	0.998	0	6
RPL3	0	0.313564	0.999	0.994	0	6
CALM1	0	0.313021	0.833	0.746	0	6
MT-ATP6	0	0.312464	0.987	0.96	0	6
CD52	0	0.294591	0.969	0.922	0	6
B2M	0	0.291512	1	1	0	6
MT-ND1	0	0.277248	0.98	0.939	0	6
MT-ND3	0	0.268305	0.991	0.969	0	6
MT-ND4	0	0.265253	0.995	0.98	0	6
GZMA	0	0.255668	0.826	0.332	0	6
RPL23A	0	0.252176	1	0.995	0	6
TXNIP	2.41713e-306	0.349244	0.844	0.718	8.14427e-302	6
FLNA	1.07748e-286	0.3905	0.473	0.315	3.63047e-282	6
KLF3	6.50119e-285	0.370938	0.29	0.153	2.19051e-280	6
ABHD17A	1.0011e-273	0.376786	0.371	0.222	3.37309e-269	6
CD3G	4.49649e-263	0.298816	0.601	0.415	1.51505e-258	6
GUK1	7.84449e-259	0.306124	0.726	0.617	2.64312e-254	6
RORA	4.5779e-254	0.330896	0.363	0.212	1.54248e-249	6
KLF2	1.19966e-244	0.300725	0.55	0.384	4.04214e-240	6
C9orf142	1.32802e-241	0.349233	0.483	0.341	4.47463e-237	6
PIK3R1	2.49178e-241	0.389715	0.306	0.176	8.3958e-237	6
SYTL3	1.3241e-216	0.352434	0.276	0.151	4.46143e-212	6
TGFB1	8.15449e-216	0.335654	0.464	0.332	2.74757e-211	6
PTPN4	2.1154e-213	0.299033	0.29	0.164	7.12763e-209	6
APMAP	1.65844e-211	0.317949	0.322	0.193	5.58796e-207	6
RP11-255M2.3	1.94705e-209	0.352721	0.451	0.322	6.56038e-205	6
SYNE2	1.7961e-206	0.31542	0.374	0.238	6.05177e-202	6
ZNF90	1.80271e-206	0.335947	0.676	0.567	6.07404e-202	6
KLRB1	7.74872e-197	0.746555	0.381	0.257	2.61085e-192	6
NBEAL1	6.42105e-189	0.257267	0.865	0.797	2.16351e-184	6
NHSL2	2.30217e-187	0.369349	0.445	0.326	7.75693e-183	6
RP11-166O4.6	1.72851e-181	0.356066	0.36	0.244	5.82405e-177	6
FYN	3.9565e-180	0.277337	0.472	0.337	1.3331e-175	6
VAMP2	1.78088e-179	0.266114	0.676	0.588	6.00051e-175	6
TPST2	2.60775e-172	0.306409	0.305	0.194	8.78654e-168	6
CHST12	6.9038e-170	0.262873	0.376	0.248	2.32617e-165	6
MYO1G	2.37547e-167	0.312667	0.441	0.329	8.0039e-163	6
SUN2	7.43107e-162	0.289165	0.483	0.37	2.50382e-157	6
SSBP4	1.6971e-160	0.324547	0.324	0.218	5.7182e-156	6
EFHD2	8.80727e-160	0.289993	0.379	0.261	2.96752e-155	6
AHNAK	1.21379e-156	0.274188	0.386	0.271	4.08973e-152	6
IL7R	1.19392e-149	0.315812	0.47	0.344	4.02279e-145	6
PIP4K2A	1.84482e-147	0.291326	0.37	0.263	6.21593e-143	6
NACA2	1.21975e-141	0.302259	0.491	0.393	4.10983e-137	6
GTF3A	1.25181e-137	0.27843	0.571	0.498	4.21783e-133	6
AKNA	1.6823e-137	0.297539	0.362	0.26	5.66834e-133	6
DSTN	4.57924e-136	0.31252	0.404	0.31	1.54293e-131	6
PCSK7	6.14465e-130	0.26313	0.482	0.383	2.07038e-125	6
RAP1B	1.92653e-128	0.291175	0.457	0.372	6.49125e-124	6
SLC9A3R1	1.62053e-92	0.253387	0.307	0.227	5.4602e-88	6
DDX6	3.99799e-83	0.252358	0.365	0.293	1.34708e-78	6
FGFBP2	0	2.44428	0.827	0.058	0	7
GNLY	0	2.32055	0.979	0.308	0	7
NKG7	0	2.17403	0.996	0.361	0	7
SPON2	0	2.12087	0.733	0.062	0	7
KLRF1	0	2.05439	0.83	0.033	0	7
PRF1	0	1.9471	0.921	0.22	0	7
CTSW	0	1.69018	0.923	0.25	0	7
KLRD1	0	1.66856	0.865	0.143	0	7
HOPX	0	1.65774	0.822	0.172	0	7
KLRB1	0	1.64806	0.837	0.227	0	7
CLIC3	0	1.64289	0.651	0.085	0	7
FCGR3A	0	1.63461	0.758	0.093	0	7
TRDC	0	1.62176	0.688	0.051	0	7
CST7	0	1.56144	0.949	0.345	0	7
CMC1	0	1.48355	0.657	0.183	0	7
IGFBP7	0	1.37026	0.49	0.035	0	7
MATK	0	1.31036	0.624	0.098	0	7
KLRC1	0	1.30285	0.423	0.054	0	7
CD247	0	1.25755	0.804	0.339	0	7
GZMB	0	1.24056	0.933	0.274	0	7
PLAC8	0	1.13575	0.78	0.335	0	7
GZMH	0	1.1164	0.672	0.196	0	7
GZMM	0	1.10758	0.71	0.264	0	7
ITGB2	0	1.09986	0.888	0.587	0	7
EFHD2	0	1.0949	0.644	0.243	0	7
PRSS23	0	1.08669	0.38	0.015	0	7
IL2RB	0	1.08244	0.612	0.189	0	7
S1PR5	0	1.07505	0.405	0.021	0	7
APMAP	0	1.03172	0.554	0.178	0	7
MYO1F	0	1.02734	0.724	0.337	0	7
IFITM1	0	1.025	0.759	0.441	0	7
GZMA	0	1.01748	0.93	0.329	0	7
ABHD17A	0	1.01315	0.563	0.21	0	7
ADGRG1	0	0.971922	0.383	0.042	0	7
BIN2	0	0.969751	0.735	0.403	0	7
XCL2	0	0.947476	0.307	0.052	0	7
FCER1G	0	0.939233	0.85	0.263	0	7
TTC38	0	0.936838	0.367	0.045	0	7
IFITM2	0	0.924599	0.93	0.693	0	7
CD7	0	0.919716	0.919	0.518	0	7
AKR1C3	0	0.913256	0.31	0.014	0	7
TYROBP	0	0.879846	0.963	0.299	0	7
FCRL6	0	0.879774	0.332	0.032	0	7
CD160	0	0.872189	0.272	0.02	0	7
CHST2	0	0.869402	0.335	0.055	0	7
LITAF	0	0.868511	0.749	0.465	0	7
NCR3	0	0.868357	0.373	0.077	0	7
HCST	0	0.860826	0.942	0.727	0	7
CCL5	0	0.853117	0.853	0.407	0	7
CHST12	0	0.823055	0.549	0.237	0	7
C1orf21	0	0.820143	0.331	0.04	0	7
CCND3	0	0.819794	0.691	0.441	0	7
SH2D1B	0	0.818322	0.289	0.011	0	7
RHOC	0	0.812007	0.536	0.234	0	7
TPST2	0	0.811977	0.462	0.184	0	7
TGFB1	0	0.809282	0.591	0.325	0	7
PTGDR	0	0.801732	0.301	0.024	0	7
CD300A	0	0.801561	0.358	0.094	0	7
TXK	0	0.790614	0.368	0.091	0	7
C12orf75	0	0.762598	0.562	0.256	0	7
AREG	0	0.762448	0.327	0.121	0	7
ARL4C	0	0.758763	0.6	0.34	0	7
RAP1B	0	0.756991	0.593	0.363	0	7
SAMD3	0	0.73233	0.373	0.1	0	7
SUN2	0	0.719024	0.594	0.363	0	7
TBX21	0	0.703288	0.282	0.044	0	7
FGR	0	0.693356	0.394	0.139	0	7
DOK2	0	0.691873	0.53	0.302	0	7
MAP3K8	0	0.688807	0.334	0.149	0	7
ID2	0	0.687601	0.812	0.487	0	7
AES	0	0.671618	0.737	0.528	0	7
CEP78	0	0.662785	0.257	0.052	0	7
DDIT4	0	0.652329	0.66	0.44	0	7
AOAH	0	0.652221	0.304	0.096	0	7
RARRES3	0	0.651838	0.711	0.489	0	7
IRF1	0	0.650557	0.595	0.423	0	7
HLA-C	0	0.648172	1	0.991	0	7
JAK1	0	0.643356	0.572	0.41	0	7
PRMT2	0	0.634013	0.5	0.331	0	7
TRGC1	0	0.6277	0.261	0.055	0	7
PTGER2	0	0.627517	0.327	0.117	0	7
GNG2	0	0.624997	0.417	0.218	0	7
C5orf56	0	0.621928	0.368	0.172	0	7
PFN1	0	0.611685	0.993	0.973	0	7
ZAP70	0	0.60804	0.416	0.207	0	7
RP5-1171I10.5	0	0.606639	0.404	0.235	0	7
UBB	0	0.600071	0.949	0.867	0	7
CH17-189H20.1	0	0.598479	0.394	0.201	0	7
CXXC5	0	0.597286	0.281	0.101	0	7
SPN	0	0.596495	0.41	0.226	0	7
DHRS7	0	0.594207	0.487	0.315	0	7
PRKCH	0	0.590305	0.432	0.232	0	7
PYHIN1	0	0.586504	0.342	0.146	0	7
DSTN	0	0.582122	0.459	0.307	0	7
SYTL3	0	0.571561	0.326	0.149	0	7
MAPK1	0	0.57013	0.305	0.152	0	7
UBE2F	0	0.56703	0.314	0.154	0	7
CDKN2D	0	0.5666	0.366	0.208	0	7
CALM1	0	0.565439	0.854	0.745	0	7
FKBP11	0	0.557293	0.394	0.206	0	7
LYAR	0	0.5572	0.378	0.198	0	7
PIP4K2A	0	0.556294	0.421	0.26	0	7
SLC9A3R1	0	0.554046	0.387	0.222	0	7
FLNA	0	0.552005	0.48	0.316	0	7
GNPTAB	0	0.551075	0.276	0.109	0	7
PTPN4	0	0.547423	0.341	0.162	0	7
CD99	0	0.546428	0.756	0.606	0	7
CYBA	0	0.544531	0.973	0.923	0	7
RASSF1	0	0.540786	0.305	0.146	0	7
IER2	0	0.536131	0.718	0.575	0	7
PLEK	0	0.535773	0.367	0.183	0	7
RUNX3	0	0.535279	0.435	0.251	0	7
CD63	0	0.534284	0.712	0.44	0	7
NDUFB7	0	0.532723	0.577	0.452	0	7
XBP1	0	0.530435	0.489	0.323	0	7
SYTL1	0	0.526379	0.374	0.225	0	7
HSH2D	0	0.526316	0.279	0.128	0	7
MYL12A	0	0.511829	0.953	0.906	0	7
HLA-E	0	0.506474	0.983	0.948	0	7
MIB2	0	0.503772	0.256	0.114	0	7
OSTF1	0	0.503599	0.509	0.38	0	7
TXNIP	0	0.499607	0.85	0.718	0	7
RNF125	0	0.499014	0.27	0.119	0	7
ARPC2	0	0.49679	0.922	0.848	0	7
STAT4	0	0.496563	0.279	0.126	0	7
FAM49B	0	0.496099	0.591	0.464	0	7
C1orf162	0	0.490494	0.451	0.287	0	7
ZEB2	0	0.487948	0.356	0.198	0	7
CCL4	0	0.480707	0.71	0.314	0	7
HLA-B	0	0.458078	1	0.998	0	7
APOBEC3G	0	0.457251	0.502	0.325	0	7
B2M	0	0.434698	1	1	0	7
RAC2	0	0.411853	0.786	0.704	0	7
GSTP1	0	0.409491	0.668	0.476	0	7
CFL1	0	0.408836	0.98	0.956	0	7
CTSD	0	0.36302	0.62	0.432	0	7
HLA-A	0	0.358447	0.999	0.989	0	7
H3F3B	0	0.357475	0.979	0.957	0	7
ANXA1	0	0.349351	0.665	0.472	0	7
MT-CO2	0	0.311091	0.997	0.988	0	7
MT-CO1	0	0.256101	0.998	0.989	0	7
LINC00869	1.18893e-305	0.495444	0.32	0.175	4.00599e-301	7
2020-09-07	1.65043e-305	0.404097	0.682	0.597	5.56096e-301	7
CIRBP	1.84918e-305	0.34269	0.844	0.813	6.23064e-301	7
EVL	1.90655e-300	0.343058	0.785	0.694	6.42393e-296	7
PDIA3	5.50062e-300	0.480133	0.58	0.475	1.85338e-295	7
IL2RG	2.54972e-299	0.39383	0.672	0.562	8.59104e-295	7
PPP1CA	8.47793e-292	0.405695	0.674	0.592	2.85655e-287	7
RBM39	2.7514e-291	0.437371	0.677	0.62	9.27057e-287	7
TSEN54	6.52297e-291	0.460186	0.271	0.135	2.19785e-286	7
G6PD	4.92449e-281	0.475016	0.259	0.13	1.65926e-276	7
LSP1	6.94365e-279	0.347161	0.761	0.688	2.33959e-274	7
C9orf142	1.28685e-278	0.486075	0.475	0.343	4.33591e-274	7
ARPC5L	4.76055e-275	0.501516	0.448	0.315	1.60402e-270	7
DBI	6.50671e-275	0.414631	0.624	0.531	2.19237e-270	7
MSN	1.03505e-273	0.458404	0.546	0.436	3.48748e-269	7
PSMB10	4.30246e-271	0.483343	0.503	0.392	1.44967e-266	7
UCP2	9.02476e-267	0.430821	0.64	0.543	3.0408e-262	7
AKNA	1.58213e-266	0.500007	0.395	0.259	5.33081e-262	7
GPR65	8.49937e-264	0.473515	0.313	0.177	2.86378e-259	7
ADAM8	6.8216e-261	0.44958	0.262	0.135	2.29847e-256	7
PPP2R5C	6.50145e-257	0.444252	0.576	0.47	2.1906e-252	7
PSME1	4.60034e-256	0.302546	0.821	0.799	1.55004e-251	7
NDUFB2	1.20067e-255	0.415847	0.626	0.552	4.04553e-251	7
LAT2	3.59088e-255	0.456688	0.287	0.156	1.20991e-250	7
LY6E	2.02843e-252	0.330886	0.718	0.613	6.83459e-248	7
SIPA1	2.20138e-251	0.492569	0.327	0.197	7.41733e-247	7
EIF3G	3.41118e-249	0.454259	0.646	0.609	1.14936e-244	7
CEBPD	2.38186e-246	0.367675	0.289	0.149	8.02545e-242	7
PPP1R18	1.4346e-242	0.47426	0.51	0.405	4.83375e-238	7
HMGN3	1.52139e-240	0.463035	0.47	0.359	5.12618e-236	7
CDC42SE1	1.66926e-237	0.557083	0.439	0.318	5.6244e-233	7
GLIPR2	3.86559e-237	0.450061	0.374	0.242	1.30247e-232	7
STOM	2.46712e-236	0.42102	0.281	0.154	8.3127e-232	7
CDC42	1.30171e-235	0.380289	0.729	0.683	4.38598e-231	7
C1orf56	2.78434e-235	0.600329	0.377	0.244	9.38155e-231	7
ADGRE5	2.96552e-235	0.465627	0.432	0.305	9.99201e-231	7
ZFP36	5.12497e-235	0.37776	0.777	0.69	1.72681e-230	7
GUK1	4.11318e-234	0.355963	0.677	0.622	1.3859e-229	7
PCSK7	7.66437e-234	0.452286	0.499	0.383	2.58243e-229	7
DGKZ	1.32985e-232	0.446495	0.319	0.192	4.4808e-228	7
MBP	1.35512e-229	0.468447	0.38	0.257	4.56595e-225	7
HDDC2	1.50669e-229	0.485907	0.329	0.209	5.07666e-225	7
ARF6	1.6225e-229	0.383499	0.644	0.576	5.46687e-225	7
CLIC1	6.07626e-227	0.300074	0.789	0.719	2.04734e-222	7
P4HB	2.35377e-225	0.448082	0.501	0.405	7.93078e-221	7
SH2D2A	3.08768e-220	0.40329	0.304	0.173	1.04036e-215	7
EMP3	1.99851e-219	0.320039	0.728	0.654	6.7338e-215	7
KLF2	2.42687e-219	0.334739	0.531	0.387	8.17708e-215	7
POLR2L	2.44785e-218	0.361753	0.653	0.594	8.24779e-214	7
STK10	4.22422e-217	0.456203	0.314	0.195	1.42331e-212	7
ITGAL	1.10805e-212	0.428534	0.28	0.163	3.73348e-208	7
SIGIRR	7.81453e-212	0.45141	0.405	0.292	2.63303e-207	7
MYO1G	4.74293e-204	0.449398	0.437	0.33	1.59808e-199	7
FMNL1	1.05581e-203	0.446178	0.462	0.362	3.55743e-199	7
SORL1	6.96368e-202	0.432821	0.3	0.185	2.34634e-197	7
DUSP2	1.11701e-201	0.481501	0.495	0.375	3.76366e-197	7
CD164	1.22876e-190	0.405691	0.533	0.455	4.1402e-186	7
VAMP2	4.54851e-187	0.345164	0.635	0.591	1.53257e-182	7
BSG	1.47197e-181	0.403435	0.498	0.423	4.95965e-177	7
FYN	2.02439e-179	0.379845	0.452	0.34	6.82099e-175	7
SCP2	1.47261e-176	0.411104	0.469	0.391	4.96181e-172	7
CTDSP1	9.00561e-174	0.423955	0.312	0.209	3.03435e-169	7
DDX6	1.32694e-171	0.438415	0.389	0.292	4.471e-167	7
WIPF1	9.63462e-163	0.373498	0.502	0.427	3.24629e-158	7
CCDC69	2.62372e-155	0.422495	0.336	0.241	8.84038e-151	7
RPS6KA1	8.55353e-152	0.403545	0.252	0.159	2.88203e-147	7
TSC22D4	5.35586e-151	0.389214	0.416	0.336	1.8046e-146	7
CD53	5.83778e-151	0.284383	0.685	0.659	1.96698e-146	7
CISD3	7.31018e-150	0.40194	0.268	0.173	2.46309e-145	7
ARPC4	1.98151e-149	0.341687	0.567	0.519	6.67648e-145	7
YPEL3	2.12372e-148	0.423934	0.344	0.252	7.15565e-144	7
SDF4	1.15714e-143	0.410752	0.325	0.237	3.89886e-139	7
LINC00861	1.37982e-142	0.352366	0.255	0.158	4.64917e-138	7
TCF25	3.14003e-141	0.408518	0.453	0.394	1.058e-136	7
ITGB7	2.46604e-140	0.408247	0.308	0.215	8.30908e-136	7
ANXA6	1.84692e-137	0.356834	0.481	0.409	6.22302e-133	7
MT-ND5	8.00844e-137	0.254516	0.785	0.777	2.69836e-132	7
RASSF5	2.84615e-136	0.376152	0.393	0.311	9.58981e-132	7
ARF1	2.86145e-133	0.31594	0.57	0.542	9.64138e-129	7
HNRNPDL	1.01299e-132	0.269922	0.721	0.723	3.41318e-128	7
CLEC2B	1.33017e-132	0.3272	0.455	0.369	4.48187e-128	7
ATM	4.04996e-132	0.401584	0.353	0.267	1.36459e-127	7
CCDC12	1.69621e-129	0.365869	0.438	0.375	5.71522e-125	7
TBC1D10C	3.03692e-129	0.329088	0.505	0.439	1.02326e-124	7
HLA-F	2.35038e-128	0.347642	0.523	0.477	7.91938e-124	7
PPIB	8.55521e-123	0.302569	0.589	0.56	2.88259e-118	7
RNF213	1.43762e-122	0.291924	0.514	0.445	4.8439e-118	7
RNF166	2.61496e-122	0.380532	0.31	0.228	8.81086e-118	7
PTPRA	2.99411e-122	0.37503	0.262	0.178	1.00883e-117	7
NFATC3	2.55361e-120	0.356961	0.254	0.17	8.60415e-116	7
BZW1	6.48395e-120	0.368712	0.432	0.37	2.1847e-115	7
C20orf24	4.93898e-117	0.395332	0.36	0.289	1.66414e-112	7
LCP1	1.00196e-116	0.276428	0.594	0.548	3.37601e-112	7
CALR	4.51873e-111	0.312044	0.559	0.515	1.52254e-106	7
CCDC85B	1.44208e-107	0.32779	0.481	0.44	4.85894e-103	7
SKAP1	1.79062e-107	0.322255	0.323	0.24	6.03331e-103	7
C9orf16	3.29423e-107	0.269966	0.571	0.543	1.10996e-102	7
CAST	1.36679e-106	0.357998	0.4	0.338	4.60525e-102	7
PRDX5	1.21791e-100	0.317336	0.496	0.467	4.10363e-96	7
RALY	1.61171e-100	0.342637	0.419	0.37	5.43051e-96	7
TPM3	1.023e-99	0.258532	0.656	0.649	3.4469e-95	7
ABI3	1.98606e-98	0.330356	0.3	0.221	6.69185e-94	7
TMED2	1.03546e-95	0.318211	0.462	0.431	3.48887e-91	7
RNF126	2.39744e-95	0.354884	0.302	0.235	8.07792e-91	7
CD47	9.66006e-95	0.342169	0.432	0.389	3.25486e-90	7
UBE2E3	2.13145e-94	0.342131	0.265	0.195	7.18171e-90	7
INPP5D	1.05445e-92	0.348902	0.31	0.242	3.55286e-88	7
JTB	2.31642e-92	0.281756	0.551	0.547	7.80494e-88	7
TAPBP	1.51052e-91	0.292699	0.506	0.481	5.08954e-87	7
RP11-166O4.6	9.28695e-91	0.389775	0.316	0.248	3.12914e-86	7
PRR13	2.12287e-88	0.250543	0.602	0.606	7.15281e-84	7
CYTH1	2.5339e-88	0.354876	0.299	0.235	8.53773e-84	7
RORA	8.59687e-83	0.279437	0.293	0.218	2.89663e-78	7
POLR3GL	1.14346e-81	0.332628	0.336	0.282	3.85277e-77	7
PTPN7	6.10563e-81	0.28789	0.375	0.31	2.05723e-76	7
PKN1	2.28473e-80	0.337894	0.257	0.194	7.69816e-76	7
TMED9	7.59969e-80	0.301399	0.404	0.363	2.56064e-75	7
GTF3A	7.30581e-79	0.283792	0.515	0.502	2.46162e-74	7
RSRP1	3.40212e-78	0.292368	0.466	0.436	1.14631e-73	7
PTPN18	4.16612e-78	0.333222	0.255	0.195	1.40373e-73	7
SSBP4	3.40612e-75	0.33019	0.281	0.222	1.14766e-70	7
CFLAR	3.48426e-75	0.277619	0.428	0.38	1.17399e-70	7
ARHGAP9	4.87386e-74	0.328683	0.318	0.262	1.6422e-69	7
DNAJB6	8.747e-74	0.309174	0.404	0.366	2.94721e-69	7
HMOX2	2.915e-73	0.326479	0.285	0.227	9.82182e-69	7
RNF167	8.00545e-71	0.31587	0.323	0.271	2.69736e-66	7
TLE4	1.67845e-69	0.310765	0.264	0.204	5.65538e-65	7
SYNE2	3.65021e-69	0.28361	0.306	0.244	1.2299e-64	7
YWHAQ	2.19075e-68	0.252578	0.457	0.422	7.38153e-64	7
TADA3	3.32484e-68	0.320832	0.276	0.223	1.12027e-63	7
RNPS1	1.01711e-67	0.297391	0.419	0.394	3.42706e-63	7
[truncated: 5,933 more rows]
