# Supplementary material for: PD-L1 and ICOSL discriminate human Secretory and Helper dendritic cells in cancer, allergy and autoimmunity
Source: Nat Commun. 2022 Apr 13;13:1983. doi: 10.1038/s41467-022-29516-w (PMC9008048; doi:10.1038/s41467-022-29516-w)
Supplement: Supplementary file 20 — Supplementary Data 17 [file 41467_2022_29516_MOESM20_ESM.xlsx]

## Sheet: Sheet1
ScRNAseq_Luminal Breast Cancer_DEG per cluster
gene	p_val	avg_logFC	pct.1	pct.2	p_val_adj	cluster
CLEC10A	4.32738e-26	1.34958	0.729	0.212	7.03589e-22	0
FCER1A	8.7216e-24	1.60344	0.764	0.36	1.41805e-19	0
IL1R2	3.08854e-21	1.49604	0.708	0.28	5.02165e-17	0
MX1	8.14018e-20	-0.971294	0.229	0.735	1.32351e-15	0
MYL6	1.00085e-19	-0.546569	0.986	1	1.62729e-15	0
PFN1	3.31739e-18	-0.528397	0.944	0.989	5.39374e-14	0
VSIG4	3.4718e-18	1.09008	0.493	0.095	5.6448e-14	0
ARPC2	1.55141e-17	-0.549708	0.861	0.984	2.52244e-13	0
ATOX1	2.9132e-17	-0.836748	0.382	0.788	4.73658e-13	0
FCGR2B	3.18237e-16	0.917774	0.66	0.28	5.17421e-12	0
CFL1	7.45316e-16	-0.487864	0.958	1	1.21181e-11	0
ISG15	1.2783e-15	-1.38735	0.486	0.825	2.07839e-11	0
PSME2	1.55359e-15	-0.713726	0.618	0.873	2.52598e-11	0
B2M	3.92913e-15	-0.379667	1	1	6.38837e-11	0
CAPG	7.4799e-15	-0.99841	0.514	0.799	1.21616e-10	0
ACTB	1.32691e-14	-0.581762	0.986	1	2.15743e-10	0
MRC1	1.47904e-14	0.693239	0.382	0.058	2.40476e-10	0
SRP14	2.27222e-14	-0.433692	0.896	0.989	3.6944e-10	0
HES4	3.94249e-14	-0.761323	0.181	0.593	6.4101e-10	0
IFI35	4.02066e-14	-0.603227	0.16	0.566	6.5372e-10	0
PSMB9	1.51848e-13	-0.58732	0.514	0.81	2.4689e-09	0
PLAC8	1.71555e-13	-1.22011	0.236	0.614	2.78932e-09	0
TXN	3.9091e-13	-1.37835	0.611	0.857	6.3558e-09	0
TYMP	5.09655e-13	-0.670401	0.854	0.942	8.28647e-09	0
ACTG1	6.11326e-13	-0.508892	0.917	0.989	9.93955e-09	0
ENO1	6.66073e-13	-0.640518	0.715	0.91	1.08297e-08	0
ATP6V0E1	8.17003e-13	-0.445827	0.785	0.921	1.32836e-08	0
JAML	8.62271e-13	0.667145	0.715	0.381	1.40197e-08	0
FCGR2A	1.38088e-12	0.852872	0.722	0.524	2.24518e-08	0
PSME1	1.57086e-12	-0.472395	0.722	0.937	2.55406e-08	0
LPAR6	2.46608e-12	0.654221	0.507	0.18	4.0096e-08	0
LGALS9	3.21777e-12	-0.493515	0.403	0.762	5.23178e-08	0
SUB1	3.5648e-12	-0.488867	0.833	0.963	5.796e-08	0
SAMD9L	5.39492e-12	-0.542484	0.132	0.513	8.7716e-08	0
CD1C	1.54008e-11	1.01647	0.66	0.392	2.50402e-07	0
SEC61B	1.66019e-11	-0.676025	0.722	0.921	2.69931e-07	0
S100A11	1.80212e-11	-0.679718	0.917	0.979	2.93006e-07	0
EPSTI1	2.59582e-11	-0.725687	0.444	0.757	4.22054e-07	0
PPA1	3.44711e-11	-0.925335	0.549	0.767	5.60465e-07	0
NLRP3	3.74475e-11	0.866202	0.778	0.635	6.08858e-07	0
HLA-B	4.43588e-11	-0.361585	0.958	1	7.2123e-07	0
FCGRT	1.00955e-10	0.526864	0.84	0.709	1.64142e-06	0
SYNGR2	1.17308e-10	-0.543272	0.472	0.82	1.90731e-06	0
WARS	1.33313e-10	-0.538046	0.188	0.54	2.16754e-06	0
SERF2	2.10909e-10	-0.322891	0.986	1	3.42917e-06	0
LGALS1	2.19241e-10	-0.755375	0.882	0.952	3.56463e-06	0
PRDX1	2.46561e-10	-0.725888	0.625	0.82	4.00883e-06	0
PKM	2.619e-10	-0.521093	0.701	0.878	4.25823e-06	0
LGMN	3.11785e-10	-0.533222	0.264	0.624	5.06932e-06	0
STAT1	3.30709e-10	-0.497385	0.229	0.571	5.377e-06	0
FOSB	3.84061e-10	0.59299	0.889	0.847	6.24445e-06	0
HLA-C	4.89978e-10	-0.374869	0.944	0.989	7.96656e-06	0
HN1	5.5764e-10	-0.501346	0.458	0.767	9.06666e-06	0
IFIT2	5.77293e-10	-0.666744	0.042	0.312	9.3862e-06	0
TAP1	6.69022e-10	-0.493886	0.236	0.571	1.08776e-05	0
IDO1	6.93515e-10	-0.975363	0.035	0.296	1.12759e-05	0
PHACTR1	1.02919e-09	0.64217	0.764	0.582	1.67336e-05	0
GAPDH	1.03393e-09	-0.529122	0.938	0.974	1.68106e-05	0
MOB1A	1.10884e-09	-0.459174	0.479	0.794	1.80286e-05	0
UCP2	1.11532e-09	-0.461542	0.451	0.746	1.81341e-05	0
LILRB4	1.26748e-09	-0.582298	0.229	0.529	2.0608e-05	0
GBP1	1.3231e-09	-0.583222	0.111	0.413	2.15123e-05	0
IRF7	1.33618e-09	-0.87282	0.306	0.64	2.1725e-05	0
SPI1	1.35808e-09	-0.491992	0.583	0.82	2.20809e-05	0
DBNL	1.52779e-09	-0.365605	0.312	0.693	2.48404e-05	0
ISG20	2.06874e-09	-0.715727	0.403	0.688	3.36356e-05	0
SERPINF1	2.12984e-09	-0.700954	0.368	0.63	3.46291e-05	0
IL4I1	2.32061e-09	-0.709836	0.153	0.444	3.77308e-05	0
UBE2L6	2.45099e-09	-0.464985	0.333	0.661	3.98507e-05	0
JUN	2.47003e-09	0.818865	0.861	0.635	4.01603e-05	0
TPT1	2.85799e-09	0.266937	1	1	4.64681e-05	0
CTSC	3.36679e-09	-0.644352	0.368	0.698	5.47407e-05	0
PGAM1	5.51565e-09	-0.412306	0.34	0.651	8.9679e-05	0
UBL5	5.80364e-09	-0.310636	0.847	0.942	9.43614e-05	0
RPL36A	6.36596e-09	0.270352	0.993	0.995	0.000103504	0
EIF5A	7.31266e-09	-0.368381	0.681	0.899	0.000118897	0
PSAP	7.5973e-09	-0.575231	0.882	0.937	0.000123525	0
RBX1	7.98138e-09	-0.401467	0.625	0.884	0.000129769	0
GNG5	9.79014e-09	-0.38833	0.736	0.905	0.000159178	0
CTSB	9.81838e-09	-0.603245	0.792	0.899	0.000159637	0
NUB1	1.01554e-08	-0.706815	0.201	0.529	0.000165117	0
PSMA2	1.15654e-08	-0.430954	0.486	0.767	0.000188041	0
USP18	1.46431e-08	-0.386028	0.056	0.307	0.000238082	0
MT-ND3	1.62556e-08	0.44662	0.986	0.968	0.0002643	0
SDPR	1.71092e-08	0.588947	0.278	0.058	0.000278179	0
TRAPPC1	1.72382e-08	-0.392428	0.486	0.799	0.000280276	0
NME1	1.94176e-08	-0.39715	0.16	0.45	0.00031571	0
POMP	2.18987e-08	-0.414002	0.736	0.873	0.000356051	0
CXCL10	3.38151e-08	-2.05606	0.062	0.302	0.0005498	0
FABP5	3.8761e-08	-1.04008	0.347	0.64	0.000630215	0
LY6E	4.45221e-08	-0.595001	0.597	0.783	0.000723885	0
CALR	4.9419e-08	-0.426843	0.701	0.873	0.000803504	0
SLC16A3	5.23272e-08	-0.320413	0.264	0.603	0.000850787	0
SEC61G	5.61174e-08	-0.42826	0.708	0.862	0.000912413	0
HLA-E	5.67176e-08	-0.362559	0.889	0.979	0.000922171	0
MYL12A	6.57523e-08	-0.373438	0.903	0.942	0.00106907	0
TPM3	6.63588e-08	-0.359949	0.778	0.942	0.00107893	0
TUBB	7.13463e-08	-0.712667	0.438	0.693	0.00116002	0
CALM3	7.41184e-08	-0.429914	0.361	0.661	0.00120509	0
GADD45B	7.75009e-08	0.476732	0.91	0.831	0.00126009	0
PGK1	8.06238e-08	-0.388148	0.59	0.799	0.00131086	0
FRMD4B	8.54637e-08	0.486158	0.382	0.153	0.00138955	0
IRF8	9.82459e-08	-0.675896	0.465	0.714	0.00159738	0
APOBEC3G	1.03614e-07	-0.277124	0.076	0.328	0.00168466	0
ANXA5	1.08305e-07	-0.476498	0.653	0.81	0.00176094	0
SCPEP1	1.259e-07	-0.32814	0.132	0.402	0.00204701	0
SRGAP1	1.30409e-07	0.387739	0.333	0.106	0.00212032	0
OAS2	1.33173e-07	-0.280582	0.083	0.333	0.00216525	0
FILIP1L	1.41318e-07	0.657018	0.632	0.402	0.0022977	0
CYBA	1.46213e-07	-0.301645	0.931	0.979	0.00237727	0
IFIT3	1.66288e-07	-0.602585	0.076	0.312	0.00270367	0
CMPK2	1.70175e-07	-0.280449	0.049	0.275	0.00276687	0
NKG7	1.76757e-07	-0.503529	0.076	0.312	0.00287389	0
MYL12B	1.82207e-07	-0.364401	0.764	0.926	0.00296251	0
IFI6	2.09583e-07	-0.69649	0.59	0.799	0.00340761	0
ARPC3	2.14495e-07	-0.308032	0.924	0.958	0.00348748	0
RNASE6	2.20039e-07	0.460641	0.743	0.561	0.00357761	0
CXCL8	2.2277e-07	1.08028	0.771	0.741	0.00362201	0
MT-ND5	2.30354e-07	0.437406	0.938	0.899	0.00374533	0
FMNL1	2.32292e-07	-0.310855	0.25	0.566	0.00377684	0
HLA-DMA	2.64478e-07	0.371269	0.889	0.884	0.00430015	0
SNX3	2.66579e-07	-0.587362	0.743	0.915	0.0043343	0
PSMA7	2.85624e-07	-0.331304	0.736	0.878	0.00464397	0
GSTO1	2.90493e-07	-0.551473	0.562	0.757	0.00472312	0
PSMA4	3.31182e-07	-0.356076	0.493	0.778	0.00538468	0
HLA-A	3.45417e-07	-0.30679	0.958	0.995	0.00561614	0
CAPZB	3.5836e-07	-0.37422	0.583	0.831	0.00582657	0
ATP5G3	3.71973e-07	-0.308367	0.701	0.899	0.00604791	0
GPR137B	3.72182e-07	-0.31895	0.194	0.481	0.0060513	0
CD40	3.83289e-07	-0.495165	0.174	0.444	0.0062319	0
IFI44L	4.03872e-07	-0.491426	0.319	0.598	0.00656656	0
EDF1	4.29383e-07	-0.282233	0.812	0.947	0.00698134	0
GPR157	4.96505e-07	-0.449999	0.111	0.354	0.00807267	0
CORO1C	5.19069e-07	-0.311868	0.25	0.556	0.00843955	0
FYTTD1	5.33933e-07	-0.357014	0.16	0.413	0.00868121	0
DNASE2	5.92118e-07	-0.372843	0.153	0.423	0.00962725	0
ANXA2	6.08648e-07	-0.51056	0.708	0.852	0.009896	0
UBE2A	6.43674e-07	-0.321187	0.354	0.661	0.0104655	0
LAP3	6.54565e-07	-0.342088	0.431	0.693	0.0106426	0
RUNX3	6.65907e-07	-0.367302	0.306	0.593	0.010827	0
PDLIM7	6.72682e-07	-0.287299	0.083	0.312	0.0109371	0
TNFAIP3	7.15572e-07	0.586286	0.833	0.82	0.0116345	0
ATF5	7.23793e-07	-0.417717	0.167	0.423	0.0117682	0
SARAF	7.74731e-07	0.326621	0.882	0.884	0.0125964	0
LCP1	7.81795e-07	-0.339661	0.604	0.862	0.0127112	0
NDUFB3	8.85694e-07	-0.30458	0.396	0.667	0.0144005	0
PSMD7	9.67139e-07	-0.28105	0.278	0.571	0.0157247	0
ATP6V1F	9.71668e-07	-0.445315	0.639	0.82	0.0157984	0
PDIA6	1.08473e-06	-0.344962	0.535	0.751	0.0176367	0
PPIB	1.12929e-06	-0.38079	0.694	0.873	0.0183611	0
IL13RA1	1.16279e-06	0.370199	0.625	0.429	0.0189057	0
ZFP36	1.2504e-06	0.441342	0.986	0.979	0.0203302	0
NPC2	1.37143e-06	-0.463052	0.889	0.974	0.0222981	0
COTL1	1.37938e-06	-0.407656	0.847	0.889	0.0224273	0
TPMT	1.41718e-06	-0.254774	0.139	0.397	0.023042	0
RHOA	1.46106e-06	-0.287987	0.847	0.942	0.0237555	0
MCOLN2	1.5186e-06	-0.278975	0.167	0.434	0.0246909	0
ARPC4	1.57232e-06	-0.315708	0.5	0.788	0.0255643	0
VDAC1	1.64767e-06	-0.374608	0.493	0.73	0.0267895	0
PIM3	1.65064e-06	-0.327972	0.688	0.878	0.0268377	0
EIF2AK2	1.75006e-06	-0.397844	0.257	0.513	0.0284542	0
COX7A2	1.7831e-06	-0.260526	0.771	0.942	0.0289913	0
HLA-DMB	1.81089e-06	0.379658	0.833	0.794	0.0294433	0
LAMTOR5	1.86291e-06	-0.307105	0.41	0.698	0.030289	0
COX5A	1.91889e-06	-0.4205	0.59	0.825	0.0311992	0
TPI1	1.92775e-06	-0.334758	0.847	0.926	0.0313433	0
UQCR10	2.20128e-06	-0.369431	0.625	0.857	0.0357906	0
HAVCR2	2.32033e-06	-0.454589	0.41	0.64	0.0377262	0
ALDOA	2.34888e-06	-0.365834	0.764	0.884	0.0381904	0
PSMB8	2.54611e-06	-0.322233	0.375	0.646	0.0413972	0
CCNH	2.57363e-06	0.436255	0.653	0.497	0.0418446	0
OAS1	2.68537e-06	-0.368243	0.201	0.439	0.0436615	0
NEK6	2.70762e-06	-0.288914	0.076	0.291	0.0440231	0
SEMA7A	2.76499e-06	-0.321015	0.09	0.307	0.0449559	0
LIMS1	2.96582e-06	-0.446763	0.486	0.741	0.0482212	0
PPP1R15A	2.97956e-06	0.430998	0.875	0.921	0.0484447	0
MVP	3.06918e-06	-0.251509	0.125	0.365	0.0499018	0
PARP14	3.18884e-06	-0.301265	0.326	0.614	0.0518473	0
ATP5J2	3.27469e-06	-0.307651	0.778	0.915	0.0532432	0
RPL23A	3.34971e-06	0.374202	0.993	1	0.0544629	0
MYO1G	3.35309e-06	-0.30787	0.139	0.376	0.0545179	0
HLA-DQB1	3.38122e-06	0.32726	0.903	0.979	0.0549753	0
S100A10	3.58834e-06	-0.37029	0.868	0.937	0.0583429	0
KLF4	3.94813e-06	0.627131	0.833	0.772	0.0641927	0
SUMO3	4.18806e-06	-0.327705	0.41	0.646	0.0680936	0
CTSD	4.37694e-06	-0.91982	0.326	0.561	0.0711647	0
TMSB4X	4.59163e-06	-0.294173	1	1	0.0746553	0
TUBA1B	4.60492e-06	-0.593487	0.819	0.884	0.0748714	0
PADI2	4.86608e-06	-0.296506	0.069	0.265	0.0791176	0
NINJ1	4.9302e-06	-0.362155	0.458	0.735	0.0801602	0
C15orf48	5.10535e-06	-0.919862	0.701	0.799	0.0830079	0
AHR	5.13556e-06	0.440713	0.493	0.302	0.0834991	0
PHB	5.19237e-06	-0.279067	0.25	0.519	0.0844227	0
MX2	5.36008e-06	-0.389631	0.382	0.63	0.0871495	0
IL7R	5.41172e-06	-0.438401	0.132	0.354	0.0879891	0
CALM1	5.54023e-06	-0.270294	0.785	0.899	0.0900785	0
CST3	5.90333e-06	0.379779	0.958	0.984	0.0959822	0
VIMP	5.98124e-06	-0.371241	0.375	0.635	0.0972489	0
OASL	6.00208e-06	-0.344686	0.083	0.291	0.0975878	0
MAP4	6.18868e-06	-0.270493	0.16	0.392	0.100622	0
ABI3	6.25256e-06	-0.282501	0.16	0.397	0.10166	0
AP2S1	6.77905e-06	-0.327026	0.688	0.862	0.110221	0
FKBP1A	6.78938e-06	-0.286994	0.646	0.847	0.110388	0
MGST3	6.90258e-06	-0.384386	0.375	0.619	0.112229	0
PPIA	7.11416e-06	-0.270636	0.938	0.984	0.115669	0
ZFP36L1	7.45814e-06	0.502634	0.785	0.677	0.121262	0
CCL3L3	8.67003e-06	0.897368	0.681	0.582	0.140966	0
BID	8.81957e-06	-0.351619	0.444	0.704	0.143397	0
SSNA1	9.17242e-06	-0.289109	0.236	0.481	0.149134	0
CRELD2	9.19346e-06	-0.25828	0.194	0.45	0.149476	0
HLA-DPB1	9.78464e-06	0.283008	0.931	0.989	0.159088	0
CCNL1	1.05533e-05	0.386176	0.819	0.767	0.171586	0
SQRDL	1.10741e-05	-0.293557	0.194	0.418	0.180054	0
PSMB6	1.14056e-05	-0.290465	0.5	0.751	0.185443	0
BCL2L11	1.1966e-05	-0.304178	0.111	0.312	0.194556	0
CD1D	1.34047e-05	0.330351	0.292	0.116	0.217947	0
STXBP2	1.407e-05	-0.458321	0.285	0.534	0.228764	0
PAG1	1.42537e-05	-0.397928	0.097	0.296	0.231751	0
GRB2	1.49863e-05	-0.287288	0.493	0.735	0.243662	0
KPNB1	1.49886e-05	-0.285811	0.271	0.503	0.2437	0
CAP1	1.51106e-05	-0.308088	0.625	0.831	0.245683	0
PRR13	1.51371e-05	-0.277355	0.59	0.82	0.246115	0
DRAP1	1.54713e-05	-0.333692	0.694	0.836	0.251548	0
IFIH1	1.59187e-05	-0.275842	0.104	0.307	0.258823	0
NT5C3A	1.63835e-05	-0.377751	0.139	0.349	0.26638	0
PARP9	1.64289e-05	-0.257659	0.118	0.323	0.267118	0
IER2	1.71014e-05	0.594657	0.826	0.778	0.278051	0
C20orf24	1.87702e-05	-0.290399	0.229	0.466	0.305185	0
RSAD2	1.90894e-05	-0.485413	0.083	0.265	0.310374	0
RAP1B	1.96478e-05	-0.322166	0.451	0.704	0.319453	0
PTPN6	2.02479e-05	-0.268368	0.25	0.519	0.32921	0
PHPT1	2.13672e-05	-0.283458	0.507	0.741	0.347409	0
TAPBP	2.15288e-05	-0.303965	0.521	0.778	0.350037	0
S100A9	2.24849e-05	-0.710981	0.09	0.275	0.365583	0
TOR3A	2.26477e-05	-0.382702	0.222	0.45	0.368229	0
ITM2B	2.3961e-05	0.322111	0.958	0.905	0.389582	0
GNB2	2.41818e-05	-0.271947	0.389	0.635	0.393173	0
HLA-DQA1	2.46819e-05	0.296207	0.896	0.942	0.401303	0
APOE	2.54583e-05	-0.603143	0.076	0.254	0.413926	0
OAZ2	2.63747e-05	-0.323787	0.312	0.545	0.428826	0
SMIM3	2.75945e-05	-0.291129	0.104	0.302	0.448659	0
LYN	3.28407e-05	-0.38412	0.444	0.656	0.533957	0
NMI	3.33608e-05	-0.312573	0.188	0.407	0.542414	0
2020-09-06	3.46379e-05	-0.283825	0.354	0.593	0.563178	0
IER3	3.62551e-05	0.447638	0.819	0.725	0.589471	0
AKR1A1	3.67563e-05	-0.266779	0.382	0.64	0.59762	0
GRN	3.81697e-05	-0.374373	0.826	0.905	0.620602	0
JMJD1C	3.87439e-05	0.429986	0.722	0.688	0.629937	0
SPIB	3.89043e-05	-0.448777	0.208	0.439	0.632544	0
RHOG	3.8971e-05	-0.251366	0.458	0.72	0.63363	0
PRKCB	4.03943e-05	-0.294382	0.243	0.471	0.656771	0
TGFBI	4.1945e-05	-0.343944	0.382	0.598	0.681984	0
NOP10	4.2629e-05	-0.259279	0.472	0.709	0.693105	0
M6PR	4.45667e-05	-0.284	0.451	0.698	0.72461	0
MT-ND4L	4.51645e-05	0.423046	0.757	0.683	0.73433	0
ATP5H	4.62133e-05	-0.257883	0.549	0.778	0.751382	0
MT-CYB	4.6834e-05	0.348565	0.951	0.968	0.761475	0
COX6C	4.70348e-05	0.626806	0.819	0.947	0.764739	0
RAB9A	4.91375e-05	-0.281226	0.174	0.386	0.798927	0
CTSL	4.94386e-05	-0.667347	0.194	0.37	0.803822	0
CTSA	5.24977e-05	-0.29704	0.215	0.439	0.853559	0
TIMM8B	5.27983e-05	-0.261474	0.312	0.556	0.858448	0
MTHFD2	5.44137e-05	-0.330797	0.382	0.598	0.884713	0
PLP2	5.48919e-05	-0.366646	0.389	0.603	0.892487	0
BRI3	5.6718e-05	-0.35425	0.451	0.667	0.922178	0
LAIR1	5.79241e-05	-0.279473	0.222	0.439	0.941788	0
CAPZA1	5.93404e-05	-0.25229	0.521	0.788	0.964815	0
RUNX1	6.12472e-05	0.370535	0.403	0.243	0.995818	0
RPS27L	6.5111e-05	-0.515605	0.535	0.725	1	0
MARCKS	7.44064e-05	-0.574048	0.521	0.672	1	0
SNRPF	7.6399e-05	-0.266143	0.569	0.746	1	0
RAN	7.83892e-05	-0.293634	0.667	0.82	1	0
C1orf162	8.11751e-05	0.391137	0.785	0.746	1	0
PRELID1	8.33617e-05	-0.276369	0.618	0.772	1	0
GBP4	8.48089e-05	-0.280103	0.132	0.328	1	0
GLIPR1	8.64038e-05	0.330405	0.708	0.603	1	0
GSN	8.76428e-05	-0.297453	0.604	0.746	1	0
SPP1	8.98625e-05	-1.98049	0.16	0.333	1	0
HMOX1	9.57203e-05	-0.318161	0.153	0.354	1	0
XAF1	0.000100586	-0.254645	0.229	0.46	1	0
HDAC9	0.000101752	0.314598	0.333	0.169	1	0
CD302	0.000105868	0.345795	0.493	0.333	1	0
GRINA	0.000113417	-0.282428	0.431	0.646	1	0
LMNA	0.000113657	0.557114	0.812	0.688	1	0
COX7B	0.000114073	-0.256827	0.722	0.931	1	0
GSTP1	0.000114686	-0.273116	0.799	0.979	1	0
RAC1	0.000114832	-0.283343	0.896	0.974	1	0
EFHD2	0.00012135	-0.291963	0.431	0.672	1	0
PPP1R14B	0.000124724	-0.442564	0.194	0.392	1	0
TCF4	0.000128501	-0.490325	0.299	0.503	1	0
CKS1B	0.00012858	-0.252729	0.125	0.302	1	0
SPCS3	0.000135158	-0.263154	0.354	0.561	1	0
ACTR3	0.000137714	-0.283496	0.618	0.783	1	0
ANXA1	0.000138246	0.426759	0.771	0.688	1	0
TYROBP	0.000140041	-0.292034	0.882	0.947	1	0
RAB10	0.000146423	-0.258549	0.326	0.55	1	0
MT-CO3	0.000148303	0.28395	0.965	0.984	1	0
C11orf31	0.000153916	-0.294045	0.639	0.82	1	0
DUSP4	0.000156229	-0.639651	0.306	0.481	1	0
CSTB	0.00017626	-0.442631	0.785	0.899	1	0
CYBB	0.000177305	-0.335802	0.389	0.571	1	0
IRF4	0.000183862	-0.621674	0.236	0.434	1	0
ARL4C	0.000186621	-0.277031	0.472	0.709	1	0
ZFP36L2	0.000197629	0.40806	0.792	0.667	1	0
DNAJC15	0.000198425	-0.252184	0.458	0.661	1	0
TNFSF13B	0.000202416	-0.30023	0.458	0.683	1	0
LSP1	0.00020817	-0.278891	0.84	0.931	1	0
C1orf54	0.000221363	-0.633452	0.236	0.429	1	0
MTRNR2L12	0.000221695	0.440977	0.507	0.376	1	0
NEDD9	0.000223421	0.35628	0.347	0.19	1	0
SERPINA1	0.00025685	-0.40587	0.438	0.614	1	0
VAMP5	0.000277023	-0.336244	0.299	0.497	1	0
EGR1	0.000283942	0.588046	0.493	0.344	1	0
RNH1	0.000285087	-0.268937	0.632	0.772	1	0
CTSZ	0.000288812	-0.27447	0.667	0.82	1	0
C1QB	0.000291843	-0.706749	0.215	0.392	1	0
AKAP9	0.000299088	0.37635	0.604	0.508	1	0
ZNF331	0.000302088	-0.439988	0.597	0.767	1	0
FOS	0.000311206	0.784288	0.826	0.778	1	0
PABPC4	0.000327519	0.334017	0.75	0.698	1	0
SPCS1	0.000343651	-0.419222	0.562	0.783	1	0
LYZ	0.000347363	0.564167	0.792	0.794	1	0
ADAM28	0.000376818	0.302756	0.424	0.286	1	0
ZFAND5	0.000407924	0.365506	0.882	0.894	1	0
AHNAK	0.000429348	0.275726	0.576	0.429	1	0
PTGS2	0.000431874	0.52423	0.417	0.265	1	0
MT-ND4	0.000478911	0.288733	0.979	0.979	1	0
SOCS3	0.000479236	0.338615	0.771	0.757	1	0
APOC1	0.000497115	-0.826184	0.208	0.397	1	0
RALA	0.000498846	-0.323168	0.41	0.566	1	0
ATG3	0.000540013	-0.279125	0.451	0.651	1	0
HLA-DRB1	0.000613347	0.256535	0.965	0.989	1	0
TBC1D9	0.000639952	0.379748	0.319	0.18	1	0
CLEC5A	0.000642786	-0.293285	0.118	0.275	1	0
RP11-1143G9.4	0.00065234	0.477588	0.569	0.429	1	0
KLF6	0.000683315	0.377901	0.924	0.91	1	0
CITED2	0.000757573	0.693632	0.354	0.222	1	0
ALDH2	0.000790295	-0.289324	0.514	0.72	1	0
KLF9	0.000803366	0.273848	0.278	0.148	1	0
IFI30	0.00082566	-0.307794	0.444	0.646	1	0
CD1E	0.000893768	0.3504	0.535	0.386	1	0
FCGR3A	0.000907224	-0.476683	0.118	0.265	1	0
MAFF	0.000907708	0.376064	0.729	0.661	1	0
S100A6	0.000979289	-0.340199	0.889	0.958	1	0
SPN	0.00101539	-0.264644	0.215	0.386	1	0
JUNB	0.00103065	0.25233	0.979	0.979	1	0
CEBPD	0.00118511	0.257857	0.826	0.683	1	0
THEMIS2	0.00118687	-0.273037	0.562	0.741	1	0
RILPL2	0.00125674	0.306887	0.778	0.81	1	0
SYAP1	0.00128433	0.363788	0.778	0.757	1	0
BASP1	0.00130012	-0.287441	0.583	0.778	1	0
RRBP1	0.00151432	-0.371139	0.465	0.656	1	0
SSB	0.00154648	-0.305037	0.438	0.598	1	0
CPM	0.00161433	0.320543	0.458	0.349	1	0
CDKN1A	0.00162452	0.316842	0.785	0.862	1	0
RANBP1	0.00198196	-0.260354	0.472	0.63	1	0
RNF213	0.00212333	-0.348748	0.514	0.667	1	0
MARCKSL1	0.00216029	-0.412792	0.507	0.704	1	0
TALDO1	0.0023184	-0.259242	0.576	0.714	1	0
IL1RN	0.00232158	-0.508914	0.153	0.286	1	0
C1QC	0.0024411	-0.7042	0.194	0.333	1	0
MT-ND2	0.00250327	0.277216	0.972	0.974	1	0
HMGN2	0.00266839	-0.324823	0.75	0.873	1	0
GPAT3	0.00307938	0.264049	0.361	0.243	1	0
HSPE1	0.0032912	-0.32542	0.597	0.746	1	0
DUT	0.00355225	-0.255167	0.299	0.497	1	0
RHOB	0.00387151	0.449195	0.521	0.418	1	0
GABARAPL2	0.00391754	-0.262783	0.757	0.862	1	0
TXNIP	0.00411587	0.772626	0.5	0.429	1	0
USP53	0.00412098	0.377513	0.264	0.159	1	0
IFI27	0.00412839	-0.962924	0.16	0.286	1	0
RBPJ	0.00416174	0.332965	0.625	0.593	1	0
IGSF6	0.00436568	-0.388354	0.486	0.608	1	0
APLP2	0.00503167	0.319284	0.562	0.476	1	0
SH3BP5	0.00528528	0.303386	0.438	0.36	1	0
SERPINB1	0.00608534	-0.270253	0.569	0.714	1	0
CTD-3252C9.4	0.00611742	0.347319	0.424	0.339	1	0
YBX3	0.00620092	0.28298	0.549	0.444	1	0
YPEL5	0.00622422	-0.268883	0.576	0.714	1	0
STK17B	0.00638187	0.378651	0.681	0.656	1	0
FOXN3	0.00646316	0.306695	0.424	0.36	1	0
EIF4A2	0.00651582	0.334932	0.75	0.751	1	0
SAT1	0.00657041	-0.293699	0.993	0.989	1	0
ANKRD28	0.00664263	0.503402	0.354	0.254	1	0
CCL3	0.00668801	0.405411	0.66	0.624	1	0
FCER1G	0.00679069	-0.334678	0.833	0.852	1	0
SLC38A2	0.00723622	0.292833	0.542	0.471	1	0
ASAH1	0.00726512	-0.384438	0.507	0.624	1	0
PLAUR	0.00737567	0.306834	0.861	0.878	1	0
MYADM	0.00785793	0.412777	0.528	0.466	1	0
INSIG1	0.00818986	0.604997	0.729	0.741	1	0
AC058791.1	0.00827034	0.260983	0.278	0.18	1	0
CD9	0.0093325	-0.642793	0.375	0.487	1	0
CAPG	2.06186e-32	1.27222	0.982	0.518	3.35238e-28	1
S100A11	3.36156e-26	0.900255	1	0.927	5.46556e-22	1
IFI6	2.69889e-24	1.24401	0.965	0.577	4.38812e-20	1
PRDX1	2.12478e-23	1.02804	0.956	0.623	3.45467e-19	1
MX1	4.76189e-22	0.906183	0.894	0.323	7.74235e-18	1
GAPDH	4.4351e-21	0.710413	1	0.936	7.21102e-17	1
YWHAH	6.41111e-21	1.04674	0.92	0.555	1.04238e-16	1
C15orf48	8.26968e-21	1.14722	0.947	0.659	1.34457e-16	1
CFL1	2.71371e-20	0.529247	1	0.973	4.41222e-16	1
ANXA5	3.20169e-20	0.682054	0.965	0.627	5.20563e-16	1
NME1	9.13977e-19	0.612055	0.637	0.164	1.48603e-14	1
CTSB	1.22773e-18	0.82423	0.991	0.782	1.99616e-14	1
IGSF6	2.1736e-18	0.852858	0.867	0.395	3.53405e-14	1
TYMP	7.33339e-18	0.758476	0.982	0.864	1.19234e-13	1
PKM	1.60439e-17	0.615354	0.973	0.714	2.60858e-13	1
ISG15	2.33406e-17	1.42136	0.903	0.564	3.79495e-13	1
HAVCR2	3.10459e-17	0.684947	0.832	0.391	5.04775e-13	1
CD63	8.72336e-17	0.820071	0.965	0.809	1.41833e-12	1
CD9	1.23858e-16	1.25664	0.717	0.295	2.01381e-12	1
RPL21	1.60923e-16	-0.414242	1	0.995	2.61645e-12	1
LIMS1	2.29304e-16	0.594249	0.92	0.482	3.72825e-12	1
C1QB	4.05299e-16	1.32168	0.593	0.173	6.58975e-12	1
TNFSF12	5.26956e-16	0.465966	0.522	0.105	8.56778e-12	1
TUBA1B	7.62827e-16	0.770222	0.973	0.795	1.24028e-11	1
DNASE2	1.13778e-15	0.590413	0.602	0.155	1.84992e-11	1
RPS27	1.23353e-15	-0.352783	1	1	2.00559e-11	1
LGMN	1.36345e-15	0.791282	0.752	0.323	2.21683e-11	1
GRN	1.60268e-15	0.622679	0.973	0.818	2.6058e-11	1
GSN	1.85687e-15	0.588927	0.938	0.555	3.01908e-11	1
RAC1	2.56253e-15	0.505607	1	0.909	4.16641e-11	1
EIF2AK2	2.58987e-15	0.560748	0.699	0.25	4.21088e-11	1
MALAT1	2.86906e-15	-0.528548	0.973	1	4.6648e-11	1
IFIT3	2.87601e-15	0.776776	0.46	0.082	4.67611e-11	1
SPI1	3.24738e-15	0.559605	0.973	0.586	5.27991e-11	1
ANXA2	3.79462e-15	0.733997	0.938	0.714	6.16968e-11	1
IFI35	5.84442e-15	0.56308	0.69	0.236	9.50244e-11	1
CLEC5A	7.598e-15	0.602686	0.451	0.082	1.23536e-10	1
ARPC3	8.09052e-15	0.450702	1	0.914	1.31544e-10	1
HIF1A	1.48607e-14	0.508905	0.832	0.427	2.41621e-10	1
SDS	1.59123e-14	0.502725	0.619	0.173	2.58718e-10	1
PFN1	1.76948e-14	0.421893	1	0.955	2.877e-10	1
XAF1	1.77875e-14	0.50329	0.664	0.205	2.89206e-10	1
ATP6V1F	1.83642e-14	0.684891	0.912	0.655	2.98584e-10	1
CKLF	2.30382e-14	0.765747	0.929	0.641	3.74578e-10	1
C1QC	2.48088e-14	1.32555	0.522	0.145	4.03366e-10	1
ALOX5AP	2.74847e-14	0.886156	0.912	0.564	4.46873e-10	1
FAM49B	3.12248e-14	0.529888	0.973	0.691	5.07685e-10	1
GSTO1	3.46228e-14	0.700945	0.894	0.559	5.62932e-10	1
TPI1	3.7654e-14	0.462282	1	0.836	6.12217e-10	1
LGALS1	5.12901e-14	0.646672	0.991	0.886	8.33926e-10	1
EPSTI1	5.50654e-14	0.626818	0.876	0.491	8.95309e-10	1
CD207	5.6293e-14	0.859662	0.327	0.032	9.15267e-10	1
RSAD2	5.92307e-14	0.75753	0.407	0.073	9.63031e-10	1
PLA2G7	1.41224e-13	0.535119	0.301	0.023	2.29616e-09	1
ACTB	1.72277e-13	0.441382	1	0.991	2.80105e-09	1
FABP5	1.98612e-13	1.37812	0.77	0.382	3.22923e-09	1
LY6E	2.26333e-13	0.78381	0.867	0.618	3.67994e-09	1
ATOX1	2.4991e-13	0.558767	0.867	0.482	4.06329e-09	1
RPS9	2.59269e-13	-0.252898	1	1	4.21545e-09	1
SDSL	2.6225e-13	0.37926	0.522	0.132	4.26393e-09	1
STAT1	3.16095e-13	0.57126	0.69	0.286	5.13938e-09	1
MRPL52	3.33793e-13	0.457281	0.858	0.386	5.42714e-09	1
KCNMB1	3.7497e-13	0.344104	0.469	0.1	6.09664e-09	1
NPC2	4.26097e-13	0.685993	0.982	0.914	6.92791e-09	1
GBP1	4.32777e-13	0.563506	0.549	0.145	7.03653e-09	1
PSMA4	4.5941e-13	0.509663	0.912	0.523	7.46954e-09	1
CTSL	4.92696e-13	0.938578	0.531	0.173	8.01074e-09	1
AXL	5.29578e-13	0.522257	0.708	0.286	8.6104e-09	1
ENO1	5.38195e-13	0.573637	0.973	0.75	8.75052e-09	1
PSME2	5.89141e-13	0.509609	0.929	0.677	9.57885e-09	1
LITAF	6.24903e-13	0.521525	0.982	0.814	1.01603e-08	1
SERF2	6.67232e-13	0.36492	1	0.991	1.08485e-08	1
MMP14	7.90719e-13	0.320705	0.274	0.018	1.28563e-08	1
PARP9	9.55622e-13	0.41346	0.469	0.114	1.55375e-08	1
POMP	9.67092e-13	0.490173	0.956	0.741	1.57239e-08	1
ARPC2	9.73045e-13	0.437232	1	0.895	1.58207e-08	1
CTSD	1.19621e-12	1.34867	0.69	0.341	1.94492e-08	1
CMPK2	1.2084e-12	0.363904	0.389	0.068	1.96474e-08	1
CTSH	1.66755e-12	0.533781	0.965	0.695	2.71126e-08	1
LPCAT2	1.9586e-12	0.26473	0.646	0.195	3.18449e-08	1
DRAP1	3.13221e-12	0.510256	0.938	0.691	5.09267e-08	1
ATP6V0E1	3.31333e-12	0.376185	0.956	0.814	5.38715e-08	1
PGK1	3.85729e-12	0.471028	0.912	0.605	6.27157e-08	1
SQRDL	4.58543e-12	0.443532	0.566	0.195	7.45545e-08	1
CXCL10	4.99929e-12	1.95971	0.407	0.091	8.12834e-08	1
AKR1A1	5.04156e-12	0.474347	0.796	0.391	8.19707e-08	1
ALDOA	5.26449e-12	0.474459	0.973	0.759	8.55954e-08	1
TMEM51	6.47981e-12	0.274026	0.389	0.073	1.05355e-07	1
DOCK4	6.53364e-12	0.287473	0.292	0.032	1.06231e-07	1
ABI3	7.25147e-12	0.370173	0.549	0.164	1.17902e-07	1
PPA1	8.0588e-12	0.622458	0.903	0.555	1.31028e-07	1
RPL34	9.18529e-12	-0.321585	1	1	1.49344e-07	1
GPNMB	1.02371e-11	0.928006	0.283	0.032	1.66445e-07	1
AP2S1	1.04138e-11	0.484292	0.965	0.695	1.69317e-07	1
SPP1	1.10822e-11	2.46346	0.469	0.15	1.80185e-07	1
PLEK2	1.18728e-11	0.31038	0.336	0.05	1.93039e-07	1
FCER1G	1.21734e-11	0.556932	0.965	0.782	1.97927e-07	1
LGALS3BP	1.62515e-11	0.42267	0.425	0.095	2.64233e-07	1
CIB1	1.75818e-11	0.519362	0.903	0.582	2.85863e-07	1
PDIA6	1.75852e-11	0.476443	0.885	0.541	2.85918e-07	1
PPP1CA	1.87218e-11	0.416543	0.85	0.532	3.04398e-07	1
ARHGAP18	1.87762e-11	0.454391	0.726	0.305	3.05282e-07	1
IL4I1	2.0274e-11	0.533319	0.558	0.195	3.29636e-07	1
IFIT1	2.02764e-11	0.74224	0.363	0.073	3.29674e-07	1
MACC1	2.09302e-11	0.358734	0.363	0.068	3.40304e-07	1
USP18	2.23604e-11	0.439885	0.407	0.091	3.63559e-07	1
CSTB	2.48338e-11	0.659666	0.982	0.782	4.03773e-07	1
PSMC2	2.61075e-11	0.315246	0.584	0.186	4.24482e-07	1
UQCR10	2.7488e-11	0.531188	0.929	0.668	4.46927e-07	1
SAMD9L	3.5144e-11	0.515533	0.593	0.223	5.71406e-07	1
TREM2	3.5263e-11	0.709123	0.381	0.086	5.73341e-07	1
RPS8	3.83941e-11	-0.385662	1	1	6.2425e-07	1
MGST3	4.28722e-11	0.521856	0.77	0.382	6.97059e-07	1
ADAP2	4.48195e-11	0.360095	0.504	0.141	7.2872e-07	1
UCHL3	5.18128e-11	0.360878	0.504	0.15	8.42425e-07	1
ATP5H	6.21027e-11	0.406321	0.929	0.55	1.00973e-06	1
OAS3	6.37186e-11	0.270634	0.407	0.086	1.036e-06	1
IL1RN	7.19358e-11	0.813095	0.434	0.123	1.1696e-06	1
PDLIM7	8.34749e-11	0.32353	0.425	0.105	1.35722e-06	1
CLIC1	9.44915e-11	0.395607	1	0.891	1.53634e-06	1
CALR	9.64217e-11	0.518881	0.938	0.727	1.56772e-06	1
RPS15A	1.02321e-10	-0.303231	1	1	1.66364e-06	1
UQCRQ	1.17573e-10	0.432057	0.938	0.755	1.91162e-06	1
SPATS2L	1.53678e-10	0.372471	0.637	0.241	2.49865e-06	1
SCPEP1	1.5385e-10	0.354354	0.522	0.164	2.50145e-06	1
LILRB4	1.74955e-10	0.410092	0.646	0.273	2.84459e-06	1
PRELID1	1.93248e-10	0.435104	0.894	0.609	3.14202e-06	1
GNB4	2.44915e-10	0.408901	0.522	0.186	3.98207e-06	1
UBE2L6	2.51021e-10	0.500914	0.761	0.395	4.08135e-06	1
ETV5	2.6116e-10	0.287355	0.327	0.064	4.2462e-06	1
RPL10	2.85234e-10	-0.252227	1	1	4.63763e-06	1
CAMK1	3.02657e-10	0.311537	0.442	0.118	4.9209e-06	1
COMMD4	3.16824e-10	0.295465	0.478	0.136	5.15124e-06	1
PSMA7	3.25179e-10	0.406676	0.938	0.755	5.28708e-06	1
MYL12A	3.56763e-10	0.409566	0.991	0.891	5.80061e-06	1
CA2	3.64232e-10	0.65836	0.319	0.059	5.92205e-06	1
RPL13	3.9319e-10	-0.259825	1	1	6.39288e-06	1
GPX1	4.16654e-10	0.463829	0.991	0.895	6.77438e-06	1
MYL6	4.39597e-10	0.302203	1	0.991	7.14741e-06	1
SLC16A3	5.39924e-10	0.34525	0.726	0.318	8.77863e-06	1
PSMB6	5.59278e-10	0.417091	0.867	0.527	9.09329e-06	1
CTSA	5.70357e-10	0.430152	0.575	0.223	9.27343e-06	1
TGFBI	5.92766e-10	0.503998	0.735	0.386	9.63779e-06	1
PMP22	6.88208e-10	0.353442	0.381	0.091	1.11896e-05	1
PARP14	7.24644e-10	0.427786	0.735	0.364	1.1782e-05	1
RPL13A	7.70366e-10	-0.275591	1	0.995	1.25254e-05	1
LGALS9	7.72254e-10	0.427085	0.832	0.491	1.25561e-05	1
PGAM1	8.22985e-10	0.445611	0.743	0.4	1.33809e-05	1
LAPTM5	9.01078e-10	0.40392	0.973	0.841	1.46506e-05	1
ATP5G3	9.59644e-10	0.408379	0.982	0.727	1.56028e-05	1
SRP14	1.00481e-09	0.267517	1	0.923	1.63372e-05	1
TWF2	1.09493e-09	0.349787	0.655	0.273	1.78024e-05	1
IFITM3	1.2021e-09	0.652444	0.938	0.741	1.95449e-05	1
FTL	1.45991e-09	0.770155	1	0.995	2.37366e-05	1
RAB20	1.69062e-09	0.371602	0.513	0.186	2.74878e-05	1
BAX	1.79976e-09	0.380948	0.814	0.464	2.92623e-05	1
RHOA	1.85318e-09	0.358218	0.973	0.864	3.01308e-05	1
PPIB	1.86152e-09	0.421909	0.956	0.714	3.02665e-05	1
PTPN6	1.94007e-09	0.303888	0.664	0.268	3.15436e-05	1
CYBA	1.98457e-09	0.317701	1	0.936	3.22672e-05	1
SDF2L1	2.14504e-09	0.333868	0.681	0.305	3.48761e-05	1
IFITM1	2.21012e-09	0.333115	0.345	0.077	3.59344e-05	1
CD81	2.32454e-09	0.466997	0.566	0.232	3.77947e-05	1
OAS1	2.33398e-09	0.442054	0.558	0.223	3.79482e-05	1
PABPC1	2.35372e-09	-0.393858	0.982	0.959	3.82691e-05	1
PEA15	2.38157e-09	0.45885	0.814	0.486	3.8722e-05	1
ZYX	2.44246e-09	0.341616	0.673	0.314	3.97119e-05	1
RUNX3	2.72764e-09	0.552867	0.69	0.355	4.43487e-05	1
ST14	2.7377e-09	0.2847	0.381	0.1	4.45123e-05	1
NOP10	2.87821e-09	0.419048	0.814	0.5	4.67969e-05	1
APOC1	3.02207e-09	1.34151	0.531	0.205	4.91359e-05	1
FKBP1A	3.03882e-09	0.382338	0.92	0.677	4.94082e-05	1
COTL1	3.11773e-09	0.410477	0.982	0.814	5.06911e-05	1
ATP5J2	3.63314e-09	0.373831	0.965	0.8	5.90713e-05	1
PSAP	3.95713e-09	0.557526	0.982	0.877	6.43389e-05	1
ANKRD22	4.2777e-09	0.254437	0.265	0.041	6.95511e-05	1
CARD19	4.377e-09	0.289787	0.478	0.159	7.11656e-05	1
RALA	4.56633e-09	0.469909	0.699	0.395	7.42439e-05	1
RHEB	5.10441e-09	0.444463	0.912	0.7	8.29925e-05	1
ACTG1	6.39418e-09	0.30936	1	0.936	0.000103963	1
SPPL2A	6.54072e-09	0.255853	0.558	0.195	0.000106346	1
TNFSF10	6.63428e-09	0.564691	0.469	0.159	0.000107867	1
LAP3	6.65062e-09	0.401297	0.788	0.473	0.000108132	1
MINOS1	6.72214e-09	0.335455	0.903	0.65	0.000109295	1
COX7B	6.74514e-09	0.38923	0.982	0.768	0.000109669	1
RPS27A	6.82913e-09	-0.295612	1	0.995	0.000111035	1
DBNL	6.903e-09	0.319568	0.788	0.395	0.000112236	1
TIGAR	7.59472e-09	0.252999	0.389	0.105	0.000123483	1
TRAPPC1	8.77301e-09	0.372738	0.894	0.545	0.00014264	1
RGS10	8.84342e-09	0.344721	0.965	0.768	0.000143785	1
CAPZB	8.8803e-09	0.369309	0.92	0.623	0.000144385	1
CBR1	1.00002e-08	0.271588	0.363	0.1	0.000162594	1
RANBP1	1.02384e-08	0.394176	0.796	0.441	0.000166467	1
ABHD12	1.14202e-08	0.344084	0.593	0.25	0.000185681	1
LDHA	1.18845e-08	0.453374	0.965	0.795	0.000193231	1
SSB	1.22603e-08	0.495677	0.735	0.423	0.00019934	1
DDX5	1.23153e-08	-0.34959	0.991	0.982	0.000200235	1
RPL35A	1.2579e-08	-0.269137	1	0.995	0.000204522	1
LAIR1	1.27667e-08	0.368861	0.566	0.232	0.000207574	1
GBP4	1.29206e-08	0.338362	0.442	0.141	0.000210076	1
IFI44L	1.34486e-08	0.403689	0.708	0.359	0.000218661	1
RGS19	1.42255e-08	0.354041	0.628	0.286	0.000231292	1
ISOC2	1.53796e-08	0.304838	0.451	0.159	0.000250057	1
MYL12B	1.54687e-08	0.371066	0.973	0.795	0.000251506	1
NUDT14	1.63993e-08	0.301508	0.478	0.164	0.000266635	1
RTCB	1.65448e-08	0.282222	0.469	0.155	0.000269002	1
VDAC1	1.72244e-08	0.441106	0.814	0.532	0.000280051	1
EIF5A	1.73092e-08	0.352794	0.982	0.714	0.000281431	1
TMSB4X	1.81075e-08	0.258487	1	1	0.000294411	1
EIF1	1.88802e-08	-0.312123	1	0.995	0.000306974	1
BHLHE41	1.95218e-08	0.381752	0.363	0.105	0.000317406	1
RPL7	2.12474e-08	-0.295763	1	0.986	0.000345462	1
MYDGF	2.14343e-08	0.326572	0.805	0.455	0.0003485	1
TYROBP	2.30517e-08	0.404689	0.982	0.886	0.000374798	1
S100A10	2.40894e-08	0.460725	0.982	0.868	0.00039167	1
PLAC8	2.48784e-08	0.59456	0.664	0.341	0.000404498	1
HERC5	2.62725e-08	0.284902	0.283	0.059	0.000427164	1
GRB2	2.63039e-08	0.371249	0.823	0.532	0.000427675	1
NDUFS5	2.68688e-08	0.28231	0.965	0.745	0.000436859	1
C20orf24	2.73761e-08	0.350219	0.584	0.25	0.000445108	1
SEC61G	2.78745e-08	0.336697	0.929	0.727	0.000453211	1
SOAT1	2.96624e-08	0.279536	0.398	0.127	0.000482281	1
ENTPD1	2.99546e-08	0.421099	0.628	0.3	0.000487032	1
ECHS1	3.07719e-08	0.334556	0.646	0.291	0.00050032	1
MTHFD2	3.13608e-08	0.398234	0.717	0.395	0.000509895	1
COMMD9	3.23822e-08	0.294105	0.513	0.191	0.000526502	1
PSMC4	3.33551e-08	0.34248	0.611	0.282	0.00054232	1
SUSD3	3.58231e-08	0.269131	0.345	0.091	0.000582447	1
RPL23A	3.5851e-08	-0.39564	1	0.995	0.000582901	1
TXNDC17	3.75104e-08	0.311288	0.611	0.259	0.000609882	1
SNX8	3.88249e-08	0.267268	0.46	0.159	0.000631254	1
IFIT2	3.98819e-08	0.593558	0.363	0.109	0.00064844	1
ARL6IP5	4.05103e-08	0.414994	0.867	0.605	0.000658658	1
CAP1	4.34125e-08	0.35876	0.938	0.641	0.000705843	1
TIMM8B	4.36538e-08	0.353943	0.681	0.332	0.000709768	1
IFI30	4.48422e-08	0.38596	0.796	0.436	0.000729089	1
APOBEC3G	4.86352e-08	0.293615	0.398	0.127	0.00079076	1
RPS14	4.90119e-08	-0.250626	1	1	0.000796885	1
A2M	5.16768e-08	0.49263	0.407	0.141	0.000840213	1
PDCD10	5.57943e-08	0.260401	0.558	0.223	0.000907159	1
FPR3	5.6151e-08	0.317097	0.487	0.182	0.00091296	1
CALM3	5.93728e-08	0.465406	0.752	0.418	0.000965343	1
CTSC	6.88603e-08	0.343431	0.805	0.427	0.0011196	1
MNDA	6.88656e-08	0.492637	0.885	0.673	0.00111969	1
CD59	7.17733e-08	0.255432	0.54	0.209	0.00116696	1
PDIA3	7.24028e-08	0.324219	0.947	0.745	0.0011772	1
UQCC2	7.72927e-08	0.323288	0.628	0.282	0.0012567	1
MOB1A	7.92151e-08	0.409595	0.841	0.564	0.00128796	1
ATF5	7.99345e-08	0.456871	0.504	0.214	0.00129966	1
FERMT3	8.31539e-08	0.327314	0.673	0.327	0.001352	1
UBL5	9.37495e-08	0.298099	0.973	0.864	0.00152427	1
RHOG	1.07001e-07	0.339368	0.85	0.482	0.00173974	1
RPL30	1.1748e-07	-0.252791	1	1	0.00191011	1
APOE	1.28559e-07	1.27563	0.327	0.1	0.00209024	1
ARL4C	1.32513e-07	0.409632	0.823	0.495	0.00215453	1
LGALS3	1.38554e-07	0.963268	0.761	0.518	0.00225276	1
OASL	1.45058e-07	0.339298	0.372	0.114	0.00235849	1
NHP2	1.52775e-07	0.291341	0.69	0.336	0.00248397	1
SLC8A1	1.55486e-07	0.2839	0.575	0.259	0.00252805	1
ACTR3	1.61366e-07	0.37358	0.876	0.627	0.00262366	1
RPL31	1.66186e-07	-0.270166	1	0.986	0.00270202	1
SAR1B	1.75888e-07	0.275878	0.434	0.145	0.00285977	1
AIF1	1.89544e-07	0.317002	0.982	0.764	0.0030818	1
NT5C3A	1.93275e-07	0.442715	0.434	0.168	0.00314246	1
LAT2	1.96859e-07	0.365776	0.664	0.355	0.00320073	1
VIM	2.13792e-07	0.335459	0.991	0.945	0.00347605	1
PSMB9	2.21612e-07	0.422576	0.858	0.591	0.00360318	1
GRINA	2.30814e-07	0.316831	0.779	0.436	0.0037528	1
PSMB1	2.34719e-07	0.299829	0.938	0.605	0.0038163	1
IFIH1	2.40726e-07	0.28811	0.389	0.132	0.00391397	1
RPS4X	2.43374e-07	-0.258436	1	1	0.00395701	1
NMI	2.53532e-07	0.353655	0.504	0.214	0.00412218	1
FAM96B	2.62166e-07	0.274129	0.867	0.523	0.00426255	1
MRPS18C	2.73328e-07	0.262867	0.469	0.182	0.00444404	1
PADI2	2.78591e-07	0.294403	0.336	0.1	0.00452962	1
CD68	2.81504e-07	0.557236	0.867	0.623	0.00457697	1
NDUFB2	2.845e-07	0.296524	0.947	0.7	0.00462569	1
CAPZA2	3.16496e-07	0.28713	0.832	0.468	0.00514591	1
PPIA	3.40128e-07	0.299917	1	0.945	0.00553015	1
PSMB3	3.46245e-07	0.321578	0.876	0.609	0.00562959	1
MT1X	3.53916e-07	0.426928	0.416	0.155	0.00575432	1
NANS	3.66838e-07	0.30631	0.673	0.341	0.00596443	1
TALDO1	3.74401e-07	0.394974	0.85	0.555	0.00608739	1
CRELD2	4.21477e-07	0.284406	0.549	0.232	0.0068528	1
PSMB2	4.37517e-07	0.256562	0.708	0.359	0.0071136	1
RABGAP1L	4.44709e-07	0.316382	0.558	0.255	0.00723052	1
PPHLN1	4.82721e-07	0.277048	0.549	0.236	0.00784856	1
SH3BGRL3	4.85423e-07	0.377229	0.982	0.882	0.0078925	1
RAN	4.8659e-07	0.352155	0.92	0.668	0.00791147	1
RGS12	5.20641e-07	0.259508	0.372	0.127	0.00846511	1
RPS13	5.20846e-07	-0.276875	1	1	0.00846844	1
C11orf31	5.25452e-07	0.353358	0.938	0.641	0.00854333	1
C11orf58	5.26438e-07	0.319639	0.92	0.627	0.00855935	1
DEK	5.87198e-07	0.383155	0.903	0.605	0.00954726	1
ANXA4	6.10111e-07	0.254668	0.46	0.182	0.0099198	1
SNRPG	6.2e-07	0.347638	0.894	0.614	0.0100806	1
MIF	6.20383e-07	0.335912	0.814	0.514	0.0100868	1
SLIRP	6.37569e-07	0.372988	0.788	0.509	0.0103662	1
TAX1BP3	6.76422e-07	0.261341	0.611	0.273	0.0109979	1
ARHGDIB	6.89472e-07	0.278443	0.982	0.8	0.0112101	1
FUOM	7.09966e-07	0.259483	0.504	0.209	0.0115433	1
PSMD7	7.39377e-07	0.302014	0.664	0.332	0.0120215	1
ATP6V1E1	7.50229e-07	0.262527	0.637	0.305	0.012198	1
NDUFA12	7.67863e-07	0.292913	0.69	0.382	0.0124847	1
AKR1B1	7.74295e-07	0.416655	0.558	0.268	0.0125893	1
CYC1	8.16588e-07	0.303868	0.788	0.432	0.0132769	1
SDHD	8.51816e-07	0.28316	0.673	0.359	0.0138497	1
PSMA1	8.85527e-07	0.284744	0.85	0.518	0.0143978	1
PLXDC2	9.14152e-07	0.264536	0.646	0.309	0.0148632	1
LAMTOR5	9.50732e-07	0.290408	0.788	0.464	0.015458	1
FBP1	9.73744e-07	0.47016	0.531	0.25	0.0158321	1
SNRPF	1.03799e-06	0.34338	0.823	0.591	0.0168767	1
EEF1A1	1.05003e-06	-0.255463	1	1	0.0170724	1
SIRPA	1.08232e-06	0.258691	0.407	0.15	0.0175974	1
RBX1	1.11156e-06	0.27419	0.956	0.677	0.0180729	1
CYBB	1.11215e-06	0.376445	0.681	0.395	0.0180825	1
ARPC5	1.13263e-06	0.28483	0.956	0.805	0.0184154	1
KDELR2	1.17913e-06	0.311734	0.805	0.459	0.0191715	1
NUDT3	1.21285e-06	0.269456	0.549	0.255	0.0197197	1
LINC00152	1.25945e-06	0.277715	0.681	0.355	0.0204774	1
CALM1	1.29232e-06	0.327783	0.947	0.8	0.0210118	1
ATP5G1	1.35125e-06	0.28947	0.735	0.423	0.02197	1
COX5B	1.3546e-06	0.275916	0.973	0.823	0.0220245	1
VASP	1.3877e-06	0.29473	0.814	0.564	0.0225626	1
AHNAK	1.42352e-06	-0.503874	0.363	0.559	0.0231451	1
VPS29	1.65621e-06	0.346733	0.805	0.523	0.0269283	1
UQCR11	1.68082e-06	0.265444	0.991	0.9	0.0273284	1
COX8A	1.75215e-06	0.334763	0.965	0.832	0.0284883	1
LAMTOR2	1.75928e-06	0.308819	0.832	0.536	0.0286042	1
IDH2	1.93503e-06	0.373183	0.664	0.386	0.0314617	1
FIBP	1.97597e-06	0.253949	0.699	0.382	0.0321273	1
ARPC1B	2.00122e-06	0.307283	0.982	0.827	0.0325378	1
TNFRSF1A	2.0087e-06	0.262663	0.513	0.227	0.0326594	1
PIM3	2.06875e-06	0.2991	0.912	0.736	0.0336358	1
PRDX6	2.09887e-06	0.349203	0.814	0.509	0.0341256	1
PPP4C	2.13298e-06	0.270133	0.752	0.418	0.0346801	1
NAA20	2.22908e-06	0.303343	0.549	0.25	0.0362426	1
RASGRP3	2.27232e-06	0.292695	0.46	0.186	0.0369456	1
RAP1A	2.28073e-06	0.285703	0.876	0.623	0.0370824	1
FCGR1A	2.56448e-06	0.255265	0.363	0.132	0.0416959	1
PPT1	2.76768e-06	0.294015	0.885	0.609	0.0449997	1
ARPC4	2.82924e-06	0.250941	0.885	0.55	0.0460006	1
EEF1D	2.94337e-06	-0.29253	0.973	0.964	0.0478563	1
SNRPD1	3.15893e-06	0.322056	0.779	0.486	0.051361	1
CD58	3.25531e-06	0.274278	0.673	0.35	0.0529281	1
ALDH2	3.29521e-06	0.301458	0.841	0.523	0.0535768	1
HEXB	3.40714e-06	0.306394	0.743	0.445	0.0553967	1
DAB2	3.53636e-06	0.251166	0.319	0.105	0.0574977	1
M6PR	3.69806e-06	0.283366	0.805	0.482	0.0601268	1
UBE2E2	3.98095e-06	0.291867	0.593	0.291	0.0647263	1
COX7A2	4.05709e-06	0.264242	0.982	0.809	0.0659643	1
SSBP1	4.30023e-06	0.273426	0.761	0.432	0.0699175	1
ATP6V0B	4.39733e-06	0.266807	0.956	0.795	0.0714962	1
VPS35	4.53457e-06	0.263576	0.664	0.35	0.0737276	1
TPM4	5.27506e-06	0.29789	0.885	0.541	0.0857672	1
GNB2L1	5.28276e-06	-0.253887	1	0.982	0.0858923	1
PRDM1	5.28737e-06	0.285287	0.442	0.186	0.0859673	1
ATP6AP1	5.34653e-06	0.279045	0.673	0.382	0.0869292	1
GNAI2	5.81127e-06	0.310509	0.903	0.627	0.0944854	1
C3	5.97291e-06	0.356036	0.274	0.082	0.0971136	1
C1QA	5.98192e-06	0.833174	0.478	0.245	0.09726	1
GM2A	6.09934e-06	0.328094	0.372	0.155	0.0991692	1
COMT	6.14923e-06	0.26226	0.832	0.505	0.0999803	1
PLSCR1	6.30854e-06	0.257319	0.894	0.577	0.102571	1
FYB	6.48457e-06	0.325309	0.779	0.482	0.105433	1
PCBP1	6.84663e-06	0.298752	0.947	0.768	0.111319	1
GTF3C6	6.87584e-06	0.258814	0.593	0.318	0.111794	1
CPVL	7.30502e-06	-0.889499	0.354	0.518	0.118772	1
XIST	7.34787e-06	-0.362521	0.814	0.841	0.119469	1
DCXR	7.37921e-06	0.259673	0.69	0.382	0.119979	1
PKIB	7.67763e-06	0.399493	0.708	0.455	0.124831	1
PHPT1	7.7426e-06	0.262075	0.832	0.541	0.125887	1
PAK1	8.28573e-06	0.309906	0.735	0.455	0.134718	1
IL18	8.45626e-06	0.258032	0.558	0.277	0.13749	1
SUMO3	8.47263e-06	0.263411	0.735	0.445	0.137756	1
PRDX3	8.5882e-06	0.259045	0.717	0.4	0.139636	1
P4HB	8.61814e-06	0.304599	0.69	0.386	0.140122	1
PSMA2	8.7782e-06	0.301713	0.823	0.555	0.142725	1
HN1	9.1185e-06	0.321216	0.814	0.541	0.148258	1
PSMA5	9.22927e-06	0.302888	0.655	0.373	0.150059	1
LAMTOR1	1.04229e-05	0.267508	0.832	0.491	0.169465	1
TAP1	1.05742e-05	0.275003	0.628	0.323	0.171926	1
IL1R2	1.06937e-05	-1.01668	0.354	0.523	0.173869	1
CLEC10A	1.07212e-05	-0.821647	0.319	0.495	0.174316	1
ERH	1.08474e-05	0.289991	0.85	0.605	0.176368	1
FAM26F	1.19098e-05	0.566065	0.761	0.523	0.193642	1
ARHGDIA	1.192e-05	0.261419	0.77	0.495	0.193808	1
TUBB	1.25608e-05	0.568794	0.752	0.495	0.204226	1
JAML	1.33977e-05	-0.438735	0.381	0.6	0.217834	1
JUND	1.44507e-05	-0.421828	0.708	0.782	0.234954	1
PSMC3	1.45826e-05	0.262781	0.522	0.255	0.237098	1
CYSTM1	1.56323e-05	0.295184	0.549	0.282	0.254166	1
SYNGR2	1.6781e-05	0.371162	0.85	0.577	0.272842	1
CKB	1.68669e-05	0.275573	0.301	0.109	0.274239	1
FNIP2	1.76227e-05	0.272287	0.743	0.473	0.286528	1
BTG1	1.76228e-05	-0.464784	0.973	0.959	0.28653	1
EFHD2	1.76887e-05	0.276575	0.752	0.473	0.2876	1
YWHAB	1.80829e-05	0.251795	0.938	0.709	0.29401	1
VSIG4	1.89323e-05	-0.743474	0.142	0.332	0.307821	1
ALCAM	2.07252e-05	0.261527	0.673	0.373	0.33697	1
CTSZ	2.18769e-05	0.321045	0.858	0.7	0.355697	1
RPS3A	2.19894e-05	-0.252296	1	1	0.357526	1
TCEB1	2.20292e-05	0.274455	0.717	0.464	0.358172	1
BRI3	2.24083e-05	0.347771	0.726	0.495	0.364337	1
NAGK	2.25429e-05	0.314144	0.655	0.4	0.366525	1
ACP5	2.58626e-05	0.356179	0.389	0.177	0.420499	1
HSBP1	2.61638e-05	0.256438	0.735	0.441	0.425397	1
PSMA3	2.63445e-05	0.289262	0.611	0.345	0.428334	1
RPL17	3.12837e-05	-0.266964	0.965	0.95	0.508641	1
S100A6	3.34118e-05	0.339375	0.965	0.909	0.543242	1
ITGB2	3.46892e-05	0.266767	0.876	0.582	0.564011	1
PTGES3	3.51694e-05	0.263841	0.867	0.591	0.571819	1
CD53	3.60604e-05	0.272428	0.912	0.636	0.586307	1
ATP6V1G1	3.61428e-05	0.257384	0.92	0.755	0.587645	1
UCP2	3.64339e-05	0.265715	0.788	0.532	0.592379	1
MX2	3.70023e-05	0.385851	0.664	0.45	0.601621	1
ATP5J	4.08287e-05	0.308157	0.823	0.645	0.663834	1
PRR13	4.32321e-05	0.257734	0.858	0.65	0.70291	1
NDUFA2	5.1938e-05	0.281986	0.85	0.6	0.84446	1
MANF	5.5109e-05	0.278494	0.619	0.391	0.896018	1
SRGAP1	5.72054e-05	-0.347978	0.088	0.264	0.930103	1
APBB1IP	5.72868e-05	0.27835	0.513	0.268	0.931426	1
HNRNPA3	5.88884e-05	0.2613	0.956	0.718	0.957466	1
COX6C	6.02627e-05	-0.373056	0.965	0.855	0.979811	1
IFI16	6.95264e-05	0.264316	0.85	0.586	1	1
OLR1	7.32344e-05	0.294178	0.681	0.395	1	1
MT2A	8.01011e-05	0.40443	0.814	0.664	1	1
HMOX1	8.86237e-05	0.333667	0.416	0.191	1	1
SARAF	9.52513e-05	-0.340695	0.912	0.868	1	1
NDUFB3	0.00010019	0.257045	0.699	0.473	1	1
ASAH1	0.000127748	0.312974	0.735	0.491	1	1
PYCARD	0.000129598	0.259697	0.876	0.623	1	1
COPE	0.000129995	0.256178	0.92	0.718	1	1
GLRX	0.000141561	0.317333	0.69	0.445	1	1
PLAU	0.00015026	0.311107	0.389	0.195	1	1
CREG1	0.000151194	0.296911	0.469	0.268	1	1
HMGN1	0.000161762	0.257587	0.938	0.723	1	1
EIF3I	0.000163141	0.255864	0.708	0.45	1	1
RNF213	0.000199915	0.546527	0.726	0.536	1	1
MT-ND3	0.000202449	-0.390286	0.956	0.986	1	1
SERPINF1	0.000203598	0.325835	0.664	0.441	1	1
NDUFB8	0.000211711	0.259267	0.85	0.595	1	1
GLTSCR2	0.000218899	-0.311967	0.876	0.855	1	1
ZFP36	0.000230626	-0.382772	0.973	0.986	1	1
NDRG2	0.000243732	0.262719	0.487	0.273	1	1
MT-CYB	0.000282688	-0.357395	0.956	0.964	1	1
LIPA	0.000503185	0.412689	0.372	0.2	1	1
CD55	0.000506745	-0.48309	0.823	0.814	1	1
CST7	0.000523997	0.280645	0.611	0.391	1	1
PNRC1	0.000632383	-0.289279	0.956	0.955	1	1
SMAP2	0.000654261	-0.33382	0.664	0.686	1	1
CORO1A	0.000691241	0.269137	0.85	0.659	1	1
MT-ND2	0.000759029	-0.316293	0.965	0.977	1	1
BIRC3	0.000770681	-0.886514	0.77	0.764	1	1
HMGA1	0.000793104	0.266921	0.681	0.486	1	1
CFP	0.000834938	-0.458678	0.257	0.395	1	1
TSPO	0.00087342	0.339235	0.858	0.723	1	1
HCST	0.00108109	0.255267	0.876	0.668	1	1
EEF2	0.00117059	-0.275958	0.929	0.923	1	1
TAGLN2	0.0011708	-0.295006	0.699	0.755	1	1
CHMP5	0.00119187	0.25351	0.761	0.523	1	1
PPP1R15A	0.00121209	-0.389079	0.929	0.886	1	1
JMJD1C	0.00122881	-0.401085	0.726	0.691	1	1
S100A4	0.00123186	0.277779	0.912	0.736	1	1
SRSF5	0.0013667	-0.291713	0.894	0.864	1	1
HBEGF	0.00160935	0.330309	0.522	0.323	1	1
FCER1A	0.00176589	-0.890945	0.522	0.541	1	1
VAMP5	0.00184302	0.305038	0.531	0.35	1	1
CIRBP	0.00237652	-0.255088	0.876	0.859	1	1
IFI27	0.00241033	0.90888	0.327	0.182	1	1
ISG20	0.00289216	0.450076	0.646	0.523	1	1
PHLDA2	0.00300827	0.26514	0.513	0.359	1	1
RILPL2	0.00302501	-0.375574	0.832	0.777	1	1
IRF2BP2	0.00320541	-0.300019	0.646	0.645	1	1
P2RY14	0.00320653	-0.268679	0.168	0.291	1	1
ZFP36L2	0.00363699	-0.491061	0.699	0.732	1	1
EIF4A2	0.0042695	-0.337067	0.779	0.736	1	1
CRIP1	0.0043074	-0.535807	0.575	0.618	1	1
CHMP1B	0.00492316	-0.427832	0.708	0.727	1	1
CFD	0.00639739	-0.631331	0.168	0.277	1	1
RAB11FIP1	0.00682746	-0.411085	0.442	0.518	1	1
CD37	0.00689689	-0.280137	0.788	0.786	1	1
HDAC9	0.00750104	-0.258739	0.168	0.277	1	1
INTS6	0.00783298	-0.379786	0.31	0.418	1	1
TXN	0.00842367	-0.54569	0.867	0.691	1	1
AKAP9	0.00905353	-0.343317	0.522	0.564	1	1
ATP2B1	0.00935834	-0.407376	0.708	0.636	1	1
IDO1	8.55134e-38	1.85376	0.943	0.094	1.39036e-33	2
LAD1	4.20156e-23	0.905473	0.457	0.02	6.83131e-19	2
XCR1	9.05673e-23	0.510765	0.314	0	1.47253e-18	2
CCL19	1.33316e-22	2.34901	0.457	0.023	2.16758e-18	2
CLEC9A	3.04244e-21	1.07323	0.457	0.027	4.9467e-17	2
GPR157	2.8827e-19	1.16648	0.8	0.185	4.68698e-15	2
UBD	5.21863e-19	0.61745	0.314	0.007	8.48496e-15	2
IL12B	8.23525e-19	0.783671	0.257	0	1.33897e-14	2
DUSP4	2.9613e-18	1.64055	0.914	0.346	4.81477e-14	2
HLA-DOB	4.65566e-18	0.477475	0.457	0.037	7.56963e-14	2
HMSD	4.22595e-17	0.432448	0.286	0.007	6.87098e-13	2
GCSAM	7.58922e-17	0.332932	0.286	0.007	1.23393e-12	2
SLCO5A1	1.20829e-16	0.576908	0.343	0.017	1.96456e-12	2
IL32	3.15207e-16	1.12893	0.457	0.047	5.12495e-12	2
KIF2A	4.73822e-16	0.808171	0.657	0.128	7.70386e-12	2
FCER1G	7.5632e-16	-1.97621	0.4	0.896	1.2297e-11	2
VAC14	9.64932e-15	0.470203	0.457	0.054	1.56888e-10	2
MARCKSL1	2.94659e-14	1.52765	1	0.574	4.79087e-10	2
S100A4	4.14344e-14	-2.45955	0.343	0.849	6.73682e-10	2
FNBP1	2.61293e-13	0.949041	1	0.634	4.24836e-09	2
DAPP1	3.44476e-13	0.664933	0.857	0.279	5.60084e-09	2
TXN	7.67057e-13	2.06714	0.943	0.728	1.24716e-08	2
HLA-B	1.54479e-12	0.632845	1	0.98	2.51167e-08	2
ACHE	1.86518e-12	0.410645	0.286	0.02	3.0326e-08	2
NAV1	2.09931e-12	0.475219	0.514	0.091	3.41326e-08	2
TBC1D4	2.46096e-12	0.787004	0.514	0.097	4.00127e-08	2
LSP1	2.76014e-12	0.67637	1	0.879	4.48771e-08	2
LAMP3	2.9777e-12	1.15212	0.543	0.128	4.84144e-08	2
DNASE1L3	3.48495e-12	1.51466	0.457	0.077	5.66618e-08	2
PNMA1	3.51035e-12	0.336117	0.314	0.027	5.70749e-08	2
POGLUT1	6.94798e-12	0.965859	0.543	0.124	1.12967e-07	2
ALOX5AP	7.21663e-12	-1.72077	0.143	0.745	1.17335e-07	2
IL1B	8.98461e-12	-3.18382	0.343	0.795	1.46081e-07	2
FXYD5	9.92065e-12	-1.05073	0.371	0.862	1.613e-07	2
RAB7B	1.02741e-11	0.733361	0.457	0.081	1.67047e-07	2
FCGR2A	1.06238e-11	-1.31412	0	0.681	1.72733e-07	2
LST1	1.47919e-11	-1.38107	0.543	0.876	2.40502e-07	2
PPA1	1.6414e-11	0.981315	0.971	0.638	2.66875e-07	2
CXCL9	2.7853e-11	1.90392	0.457	0.077	4.52862e-07	2
FSCN1	2.794e-11	1.70605	0.6	0.185	4.54277e-07	2
BASP1	4.11627e-11	0.961022	1	0.658	6.69264e-07	2
CEBPB	5.38459e-11	-1.54643	0.286	0.758	8.7548e-07	2
NUB1	6.3955e-11	1.38895	0.771	0.342	1.03984e-06	2
LY75	7.1896e-11	0.522189	0.457	0.084	1.16896e-06	2
HLA-C	7.51677e-11	0.642068	1	0.966	1.22215e-06	2
ANKRD33B	8.32525e-11	0.488174	0.257	0.02	1.3536e-06	2
LIMCH1	1.53718e-10	0.399018	0.257	0.02	2.4993e-06	2
CLNK	1.53718e-10	0.371965	0.257	0.02	2.4993e-06	2
ACTG1	1.58562e-10	0.703871	1	0.953	2.57807e-06	2
TMSB10	2.45403e-10	0.69398	1	1	3.99e-06	2
MGLL	2.80742e-10	0.623326	0.486	0.111	4.56459e-06	2
HCST	3.14339e-10	-1.26272	0.343	0.785	5.11083e-06	2
CADM1	3.79473e-10	0.612718	0.4	0.07	6.16985e-06	2
GSTP1	5.70746e-10	0.9062	0.971	0.893	9.27976e-06	2
WDFY4	7.18339e-10	0.806331	0.457	0.101	1.16795e-05	2
ANXA6	7.74013e-10	0.785013	0.657	0.218	1.25847e-05	2
LAPTM5	8.27657e-10	-0.851935	0.629	0.916	1.34569e-05	2
ACTB	9.79607e-10	0.685937	1	0.993	1.59274e-05	2
REPIN1	1.41889e-09	0.351476	0.514	0.114	2.30697e-05	2
EBI3	1.41978e-09	1.69396	0.4	0.081	2.30841e-05	2
KIAA0226L	1.66421e-09	0.529906	0.4	0.074	2.70584e-05	2
CCDC28B	1.82232e-09	0.629463	0.314	0.044	2.96291e-05	2
C1orf54	2.38273e-09	1.57817	0.686	0.305	3.87408e-05	2
CD68	2.46615e-09	-1.10169	0.257	0.758	4.00971e-05	2
TPT1	3.41288e-09	-0.502407	1	1	5.549e-05	2
GPX1	4.24445e-09	-0.790698	0.886	0.933	6.90105e-05	2
MS4A7	4.30018e-09	-1.19904	0.229	0.711	6.99166e-05	2
IGSF6	4.52556e-09	-1.0597	0.029	0.617	7.35812e-05	2
MAP3K13	6.50753e-09	0.764209	0.829	0.406	0.000105806	2
PLD4	7.20815e-09	-0.870414	0.029	0.577	0.000117197	2
ID2	7.62149e-09	0.880907	1	0.906	0.000123918	2
BATF3	8.04951e-09	0.565442	0.429	0.101	0.000130877	2
UPF2	9.60118e-09	0.754972	0.857	0.436	0.000156106	2
BIRC3	1.00325e-08	1.66799	0.943	0.745	0.000163119	2
FTL	1.08184e-08	-1.0752	1	0.997	0.000175897	2
BCL2L14	1.10664e-08	0.289728	0.286	0.037	0.000179929	2
RNASE6	1.20376e-08	-0.951328	0.171	0.695	0.000195719	2
RNF130	1.492e-08	-0.856922	0.2	0.695	0.000242584	2
CTSB	2.05239e-08	-0.975955	0.571	0.886	0.000333697	2
FCER1A	2.33487e-08	-2.11067	0.086	0.587	0.000379627	2
ITM2B	2.45502e-08	-0.851114	0.686	0.956	0.000399162	2
MYL6	2.52297e-08	0.545938	1	0.993	0.00041021	2
TMEM176B	2.53132e-08	0.702398	0.457	0.117	0.000411568	2
TMEM176A	2.84444e-08	0.913009	0.429	0.107	0.000462477	2
CCND1	2.86642e-08	0.64669	0.629	0.238	0.000466051	2
NLRP3	3.7276e-08	-1.41359	0.286	0.745	0.000606071	2
FUCA1	4.0096e-08	0.558864	0.371	0.077	0.000651921	2
RAB11FIP1	6.82801e-08	0.674061	0.829	0.453	0.00111017	2
PLSCR1	7.17494e-08	-0.835404	0.343	0.725	0.00116657	2
GLUL	8.76757e-08	-0.94572	0.257	0.711	0.00142552	2
IL15	9.78829e-08	0.395067	0.314	0.054	0.00159148	2
MAP4	1.1319e-07	0.47153	0.657	0.248	0.00184035	2
NDE1	1.21841e-07	0.328313	0.4	0.091	0.00198101	2
FCGR2B	1.2917e-07	-1.0791	0	0.497	0.00210017	2
TIFAB	1.29174e-07	0.38288	0.257	0.037	0.00210024	2
CD40	1.41008e-07	0.900439	0.657	0.289	0.00229265	2
HLA-F	1.49975e-07	0.523624	0.857	0.52	0.00243845	2
TSPAN33	1.66414e-07	0.405212	0.571	0.195	0.00270572	2
FOSB	1.97867e-07	-0.877032	0.686	0.886	0.00321711	2
TMEM14A	1.98856e-07	0.401945	0.429	0.114	0.00323319	2
AIF1	2.13227e-07	-0.917855	0.571	0.869	0.00346686	2
MS4A6A	2.17314e-07	-1.31833	0.114	0.564	0.00353331	2
MAFB	2.65883e-07	-1.1912	0	0.48	0.00432299	2
BCL2L11	3.25139e-07	0.388817	0.571	0.185	0.00528644	2
TAPBP	3.49982e-07	0.672006	0.914	0.638	0.00569036	2
IRF8	3.51559e-07	0.979849	0.829	0.581	0.005716	2
PRRG4	3.53652e-07	0.291799	0.4	0.091	0.00575002	2
LGALS2	3.62159e-07	0.821651	0.886	0.564	0.00588834	2
GRSF1	3.8351e-07	0.825633	0.6	0.262	0.00623549	2
CLIC2	3.86235e-07	0.625383	0.657	0.275	0.0062798	2
CD1C	3.9724e-07	-1.25025	0.086	0.557	0.00645872	2
MMD	4.28539e-07	0.377242	0.429	0.114	0.00696761	2
NET1	4.65525e-07	0.48411	0.6	0.225	0.00756897	2
CD300A	4.67029e-07	-0.63061	0	0.466	0.00759342	2
OLR1	4.72088e-07	-1.1208	0.086	0.54	0.00767568	2
CRIP1	5.04856e-07	1.17653	0.886	0.57	0.00820845	2
RAB8B	5.23307e-07	0.65802	0.686	0.342	0.00850845	2
HLA-A	6.3398e-07	0.470418	1	0.977	0.0103079	2
FYB	7.32852e-07	-0.839432	0.229	0.624	0.0119154	2
SUB1	8.80426e-07	0.536343	0.971	0.899	0.0143149	2
CYBB	9.11128e-07	-0.683482	0.057	0.544	0.014814	2
CLEC2D	9.22278e-07	0.421398	0.371	0.087	0.0149953	2
LPXN	9.32331e-07	-0.649151	0.086	0.513	0.0151588	2
CST7	9.94881e-07	0.621144	0.829	0.423	0.0161758	2
RFTN1	1.05881e-06	0.587559	0.571	0.232	0.0172152	2
TACSTD2	1.13679e-06	0.844746	0.371	0.094	0.018483	2
TTF2	1.1735e-06	0.382778	0.4	0.104	0.0190799	2
PHACTR1	1.22408e-06	-0.926099	0.343	0.698	0.0199024	2
CD53	1.32196e-06	-0.657306	0.4	0.768	0.0214938	2
CYBA	1.36903e-06	-0.539482	0.886	0.966	0.022259	2
EDF1	1.39887e-06	0.414435	1	0.876	0.0227442	2
TNFRSF9	1.45741e-06	0.41705	0.257	0.044	0.0236961	2
PSME2	1.51998e-06	0.664096	0.971	0.738	0.0247133	2
CXCL8	1.54057e-06	-2.68195	0.629	0.768	0.0250481	2
GPR137B	1.5547e-06	0.574592	0.714	0.315	0.0252779	2
ATP6V0A2	1.5677e-06	0.404219	0.4	0.114	0.0254892	2
CSF1R	1.58651e-06	-0.613538	0	0.436	0.0257951	2
EEF1A1	1.64232e-06	0.540104	1	1	0.0267024	2
B2M	1.72003e-06	0.369292	1	1	0.027966	2
ANXA1	1.86503e-06	-0.911773	0.371	0.765	0.0303235	2
CCL3L3	1.99961e-06	-2.57221	0.343	0.658	0.0325117	2
CLEC10A	2.10994e-06	-1.29991	0.057	0.48	0.0343056	2
SEMA7A	2.37065e-06	0.396787	0.514	0.178	0.0385444	2
JAML	2.92694e-06	-0.88311	0.171	0.567	0.0475891	2
ZEB2	2.9621e-06	-0.575971	0.229	0.708	0.0481608	2
PTMS	3.01883e-06	0.522959	0.829	0.48	0.0490831	2
RNASET2	3.28631e-06	-0.607555	0.543	0.913	0.0534321	2
MREG	3.37965e-06	0.46345	0.343	0.094	0.0549498	2
TUBA1C	3.6626e-06	0.702821	0.714	0.386	0.0595502	2
S100A6	3.71152e-06	-0.833242	0.886	0.933	0.0603456	2
ARHGDIB	4.25121e-06	-0.588518	0.543	0.899	0.0691204	2
HEXB	4.41038e-06	-0.61287	0.229	0.584	0.0717084	2
NFE2L1	4.74074e-06	0.310341	0.4	0.124	0.0770797	2
ATG3	4.74245e-06	0.470202	0.8	0.537	0.0771075	2
TUBA1A	5.24075e-06	0.598127	0.8	0.426	0.0852094	2
NPC2	5.84382e-06	-0.725994	0.943	0.936	0.0950147	2
GMFG	5.86682e-06	-0.62049	0.514	0.819	0.0953886	2
RAC2	6.23748e-06	-0.69136	0.086	0.477	0.101415	2
TUBB2A	6.77707e-06	0.26501	0.343	0.084	0.110188	2
HLA-DMB	6.96786e-06	-0.648572	0.543	0.842	0.11329	2
DLGAP4	7.41414e-06	0.327947	0.457	0.158	0.120547	2
SKAP2	7.51298e-06	-0.603463	0.143	0.52	0.122154	2
MCM5	7.64608e-06	0.3255	0.514	0.198	0.124318	2
IL7R	8.505e-06	1.21957	0.514	0.228	0.138283	2
CCL3	9.24668e-06	-2.57487	0.429	0.664	0.150342	2
PLAUR	9.40699e-06	-0.936698	0.714	0.889	0.152948	2
TAGLN2	9.44321e-06	0.437771	0.943	0.711	0.153537	2
CXCL2	9.58771e-06	-2.06659	0.286	0.617	0.155887	2
PSMB9	1.15695e-05	0.429695	0.857	0.661	0.188109	2
AIM1	1.18112e-05	0.518835	0.657	0.312	0.192038	2
HNRNPA2B1	1.20088e-05	-0.449201	0.943	0.97	0.195251	2
CD44	1.27372e-05	-0.721351	0.486	0.755	0.207093	2
PIK3CB	1.3022e-05	0.359985	0.4	0.124	0.211724	2
HSDL2	1.30789e-05	0.451608	0.371	0.117	0.21265	2
PSME1	1.55591e-05	0.506454	0.943	0.832	0.252976	2
GLRX	1.557e-05	-0.736692	0.229	0.564	0.253152	2
CASP1	1.59389e-05	-0.566245	0.086	0.46	0.259151	2
NCOA7	1.63407e-05	0.297277	0.571	0.218	0.265684	2
RPS27L	1.67671e-05	1.18276	0.8	0.624	0.272617	2
TPM3	1.74897e-05	0.430997	1	0.856	0.284365	2
CCL4L2	1.81144e-05	-1.89655	0.543	0.742	0.294523	2
PLXDC2	1.81421e-05	-0.598666	0.086	0.463	0.294973	2
ARHGAP18	1.86991e-05	-0.546681	0.086	0.49	0.304028	2
CLEC4A	1.89303e-05	-0.543801	0.086	0.47	0.307788	2
PTGS2	1.95352e-05	-0.881409	0	0.369	0.317623	2
SRGN	1.99796e-05	-0.470889	1	0.966	0.324848	2
PFN1	2.03989e-05	0.391578	1	0.966	0.331666	2
TUBB	2.12936e-05	0.592344	0.8	0.557	0.346213	2
NAA25	2.23956e-05	0.498313	0.343	0.104	0.364131	2
SHTN1	2.42448e-05	0.80037	0.543	0.275	0.394197	2
TAP1	2.47668e-05	0.516108	0.686	0.396	0.402683	2
FAM129A	2.49022e-05	0.444617	0.6	0.262	0.404885	2
ANKRD13A	2.63414e-05	0.304335	0.257	0.057	0.428285	2
IFITM2	2.81243e-05	-0.707157	0.543	0.822	0.457273	2
SDCBP	2.83037e-05	-0.633857	0.714	0.836	0.46019	2
SLAMF7	3.06912e-05	0.461649	0.486	0.181	0.499008	2
ITGAX	3.38546e-05	-0.622067	0.2	0.54	0.550442	2
ATOX1	3.57021e-05	0.679662	0.857	0.584	0.580481	2
APLP2	3.58782e-05	-0.626997	0.2	0.55	0.583344	2
TSTD1	3.67949e-05	0.30665	0.686	0.372	0.598248	2
VOPP1	3.86656e-05	0.557751	0.714	0.426	0.628665	2
CCNH	3.87685e-05	-0.646715	0.286	0.597	0.630337	2
CIB1	3.95481e-05	-0.63967	0.429	0.721	0.643012	2
TBCB	4.01691e-05	0.364064	0.743	0.43	0.653109	2
GABARAPL2	4.05792e-05	0.636114	0.943	0.802	0.659778	2
TKT	4.1769e-05	-0.605724	0.229	0.591	0.679122	2
SERP1	4.23725e-05	-0.471048	0.743	0.896	0.688935	2
ADGRE5	4.40826e-05	-0.590273	0.057	0.403	0.716738	2
CLIC1	4.49921e-05	-0.494484	0.714	0.953	0.731527	2
VIM	4.5297e-05	0.346209	1	0.956	0.736484	2
TMSB4X	4.64181e-05	0.425908	1	1	0.754712	2
FIS1	4.68261e-05	-0.519716	0.257	0.577	0.761345	2
FPR1	4.84894e-05	-0.610814	0.029	0.372	0.788389	2
STK4	5.13843e-05	0.476931	0.943	0.721	0.835457	2
GAPT	5.5488e-05	-0.550234	0	0.339	0.90218	2
FAM60A	6.33352e-05	0.461149	0.571	0.268	1	2
FAM26F	6.67567e-05	-0.715597	0.314	0.638	1	2
OSTF1	6.84218e-05	0.471216	0.8	0.527	1	2
FLT3	7.05343e-05	0.446636	0.371	0.121	1	2
TMBIM4	7.19213e-05	-0.529597	0.314	0.601	1	2
PRELID1	7.36444e-05	-0.527679	0.429	0.738	1	2
CPNE3	7.69996e-05	1.14691	0.486	0.268	1	2
NFKBIA	7.79594e-05	-0.641615	1	0.956	1	2
TIMP1	7.8382e-05	-0.966039	0.486	0.789	1	2
TMEM57	8.90762e-05	0.262249	0.343	0.107	1	2
ZMYM4	9.29253e-05	0.27794	0.257	0.064	1	2
C1QA	9.52331e-05	-1.42106	0.029	0.359	1	2
CSF2RA	9.63842e-05	0.649941	0.857	0.711	1	2
PILRA	9.65458e-05	-0.568398	0.029	0.352	1	2
ZFAS1	9.7446e-05	0.553033	0.943	0.893	1	2
HMGB1	9.80237e-05	-0.313092	0.829	0.943	1	2
HBEGF	9.83316e-05	-0.769797	0.086	0.426	1	2
EREG	0.000108289	-1.56109	0	0.319	1	2
GYPC	0.000110477	0.407467	0.457	0.191	1	2
TMC8	0.000111603	0.261743	0.314	0.094	1	2
SYNGR2	0.000112453	0.40014	0.914	0.641	1	2
TNIP2	0.000114919	0.385356	0.629	0.329	1	2
TNFRSF1B	0.000115849	-0.530126	0.371	0.648	1	2
DNAJC15	0.000116565	0.4112	0.8	0.547	1	2
RAMP1	0.000117395	0.518241	0.4	0.148	1	2
BACH1	0.00011819	0.335692	0.6	0.268	1	2
SLC6A6	0.000125034	0.322606	0.4	0.141	1	2
FCGRT	0.000126971	-0.56043	0.514	0.795	1	2
ASAP1	0.000129548	0.502763	0.629	0.349	1	2
RRAGC	0.000129737	0.342327	0.514	0.235	1	2
COX7C	0.000130177	0.270789	1	0.987	1	2
RPL36A	0.000131658	-0.339162	0.971	0.997	1	2
LUZP1	0.000134092	0.405399	0.543	0.255	1	2
TUBB6	0.000138734	0.383518	0.514	0.238	1	2
GSTO1	0.000142186	-0.647405	0.457	0.698	1	2
ARHGAP10	0.000145437	0.385064	0.314	0.104	1	2
LCP1	0.00014636	0.407039	0.886	0.735	1	2
RAB9A	0.000147195	0.5994	0.514	0.268	1	2
LILRB3	0.000150096	-0.448672	0	0.309	1	2
CNPY3	0.000161583	-0.480771	0.343	0.597	1	2
SH3BGRL3	0.00016589	-0.575231	0.886	0.919	1	2
TLR2	0.000169958	-0.517002	0.029	0.339	1	2
CTSD	0.000180555	-1.19939	0.2	0.49	1	2
ARPC4	0.00018181	0.423404	0.857	0.641	1	2
ACSL3	0.000202249	-0.468212	0.029	0.332	1	2
TSPO	0.000202782	-0.570508	0.629	0.785	1	2
ANTXR2	0.00020894	0.452789	0.286	0.091	1	2
IL1R2	0.000209695	-1.28096	0.2	0.497	1	2
CTD-2020K17.1	0.000210537	0.319943	0.371	0.131	1	2
PLIN2	0.000211955	-0.861941	0.171	0.46	1	2
RPL21	0.000217256	0.29093	1	0.997	1	2
C3AR1	0.000226763	-0.513947	0.029	0.339	1	2
TYROBP	0.000227765	-0.502079	0.771	0.936	1	2
ENSA	0.00022948	0.52562	0.8	0.621	1	2
CCL4	0.000229977	-2.0616	0.286	0.567	1	2
FCN1	0.000230143	-0.980528	0	0.295	1	2
LAIR1	0.000236819	-0.467977	0.057	0.379	1	2
LPAR6	0.000247788	-0.597926	0.057	0.352	1	2
PTGES2	0.000255786	0.331409	0.429	0.178	1	2
RDX	0.000257796	0.425397	0.543	0.272	1	2
MRPL52	0.000262609	-0.422421	0.286	0.577	1	2
CLEC2B	0.000263474	-0.509137	0.257	0.594	1	2
NDUFS5	0.000268676	-0.478005	0.657	0.839	1	2
TAGAP	0.000269074	-0.550725	0.086	0.389	1	2
CCNG2	0.000274096	0.39331	0.343	0.124	1	2
RAB29	0.000280381	0.298583	0.543	0.238	1	2
CARD16	0.000281311	-0.515349	0.2	0.527	1	2
ELF1	0.000282859	-0.536077	0.6	0.779	1	2
EDEM1	0.000285109	0.36536	0.571	0.305	1	2
CD4	0.000290241	-0.477829	0.229	0.52	1	2
IRAK3	0.000291067	-0.47007	0.029	0.329	1	2
FOSL2	0.000304251	-0.519685	0.286	0.628	1	2
NRP2	0.000306729	0.694878	0.486	0.252	1	2
MT-ND5	0.000308347	-0.515601	0.771	0.933	1	2
PSTPIP2	0.000315297	-0.393181	0	0.285	1	2
LILRB2	0.000315297	-0.507593	0	0.285	1	2
S100B	0.000317793	0.813089	0.514	0.289	1	2
VASP	0.0003244	-0.537685	0.457	0.671	1	2
UBE2Z	0.000332774	0.360433	0.4	0.168	1	2
YWHAH	0.000334109	-0.941542	0.543	0.695	1	2
AKR7A2	0.000345262	0.295598	0.486	0.221	1	2
FAM162A	0.000345514	0.315238	0.686	0.386	1	2
NQO2	0.000362651	-0.519195	0.229	0.513	1	2
S100A10	0.000375715	0.328661	1	0.896	1	2
SMARCE1	0.000379051	0.289803	0.6	0.292	1	2
ST3GAL5	0.00038118	0.334365	0.343	0.124	1	2
VEGFA	0.000382677	-0.542	0.2	0.54	1	2
TOB2	0.000386737	0.355302	0.6	0.322	1	2
SRI	0.000386882	0.28032	0.771	0.48	1	2
C1orf21	0.000390498	0.268951	0.314	0.111	1	2
FTH1	0.000394091	-0.397657	1	1	1	2
CD14	0.000395741	-0.885058	0.029	0.312	1	2
COMMD6	0.000406202	-0.401103	0.829	0.919	1	2
TNFAIP3	0.000413872	-0.728953	0.771	0.832	1	2
LAMP1	0.000417253	-0.490536	0.029	0.319	1	2
SERPINA1	0.00041848	-0.747746	0.314	0.564	1	2
CCNL1	0.000443021	-0.554242	0.629	0.809	1	2
EIF3K	0.000443961	-0.364216	0.829	0.906	1	2
SQLE	0.000450782	0.329928	0.371	0.144	1	2
MEF2A	0.000474954	-0.522517	0.171	0.483	1	2
ADGRE2	0.000475593	-0.432695	0.029	0.305	1	2
SAR1B	0.000476198	-0.332588	0	0.272	1	2
GNG5	0.000486137	0.408228	0.971	0.815	1	2
ERCC1	0.000492181	-0.363121	0.171	0.48	1	2
VAMP8	0.000494638	-0.40839	0.771	0.872	1	2
IER3	0.000501156	-0.636268	0.571	0.789	1	2
CTSL	0.000503542	-0.604663	0.029	0.326	1	2
SERPINF2	0.00051689	0.261872	0.343	0.128	1	2
N4BP2L1	0.000521616	0.505862	0.629	0.396	1	2
HNRNPC	0.00052405	-0.408659	0.771	0.869	1	2
IFI6	0.000534755	-0.848037	0.486	0.735	1	2
TAP2	0.000536405	0.359103	0.457	0.232	1	2
CORO1A	0.000569004	-0.459506	0.457	0.755	1	2
ZFP36L2	0.000574352	-0.637542	0.457	0.752	1	2
MS4A4A	0.000580593	-0.430319	0.029	0.299	1	2
ITGAE	0.000583407	-0.317221	0	0.265	1	2
KDM2B	0.00058986	0.383009	0.4	0.171	1	2
WHAMM	0.000598753	0.342086	0.486	0.238	1	2
HMGB2	0.000603799	-0.361998	0.429	0.674	1	2
VSIG4	0.000635417	-0.794865	0.029	0.295	1	2
RHOB	0.000645303	-0.756866	0.229	0.49	1	2
CD302	0.000649596	-0.470345	0.143	0.433	1	2
ICOSLG	0.000678372	0.271191	0.371	0.148	1	2
ANAPC16	0.00068497	-0.4769	0.343	0.624	1	2
CCDC88A	0.000697416	0.452546	0.743	0.537	1	2
SPRED2	0.000752193	0.268257	0.314	0.111	1	2
MCOLN2	0.000753864	0.327624	0.543	0.292	1	2
CEP350	0.000756179	0.403829	0.543	0.289	1	2
EMP3	0.00075774	-0.594862	0.771	0.829	1	2
TMBIM6	0.00076134	-0.426771	0.857	0.889	1	2
SLC2A1	0.000767312	0.298688	0.286	0.101	1	2
CKLF	0.000777543	-0.569843	0.457	0.772	1	2
OSM	0.000778295	-0.502787	0.029	0.292	1	2
PPDPF	0.000781536	0.417334	0.971	0.872	1	2
ATP6AP1	0.000785915	-0.428435	0.257	0.507	1	2
BIN2	0.000788144	-0.334304	0	0.255	1	2
CAMK1	0.000788144	-0.35739	0	0.255	1	2
IL1RN	0.000788145	-0.698712	0	0.255	1	2
SLC25A6	0.000826729	0.320947	1	0.953	1	2
LCP2	0.000829972	-0.509573	0.171	0.426	1	2
CCT2	0.000831225	0.26748	0.571	0.292	1	2
LILRB4	0.000833114	-0.515625	0.143	0.43	1	2
RNF13	0.000837648	-0.413683	0.229	0.477	1	2
GLIPR1	0.000864638	-0.392703	0.314	0.688	1	2
RILPL2	0.000868684	-0.562518	0.657	0.812	1	2
ZBTB1	0.000871699	-0.352833	0.029	0.299	1	2
FBP1	0.000881009	-0.55819	0.114	0.372	1	2
ETV6	0.000891503	0.273306	0.629	0.322	1	2
MGST2	0.00090379	-0.435038	0.286	0.513	1	2
SIAH2	0.000906555	0.485171	0.486	0.262	1	2
NFKBIZ	0.000920212	-0.587273	0.686	0.745	1	2
TFDP2	0.000934584	0.30232	0.371	0.151	1	2
ATXN7	0.000934882	0.383265	0.343	0.134	1	2
CD9	0.00099132	-1.18211	0.229	0.463	1	2
RELB	0.00100662	0.519875	0.429	0.235	1	2
NCF2	0.00101771	-0.380159	0.143	0.443	1	2
CCRL2	0.00102589	-0.535787	0.114	0.376	1	2
DOK2	0.0010272	-0.419395	0.057	0.322	1	2
TNF	0.00104556	-0.858707	0.143	0.406	1	2
ATP6AP2	0.0010607	-0.420442	0.514	0.685	1	2
ISG20	0.00106135	0.276728	0.886	0.527	1	2
OSBPL8	0.001085	-0.462061	0.4	0.614	1	2
EGR1	0.00108669	-0.867867	0.171	0.436	1	2
AREG	0.0011062	-1.0868	0.686	0.785	1	2
EPSTI1	0.00111218	0.604696	0.829	0.597	1	2
ACO2	0.00111362	0.273056	0.486	0.245	1	2
NMRK1	0.00112072	0.383379	0.286	0.104	1	2
2020-09-11	0.00114951	0.310617	0.457	0.232	1	2
HLA-DPA1	0.00115776	0.388043	1	0.946	1	2
GBP2	0.00119587	-0.386816	0.086	0.366	1	2
CCDC167	0.00122194	0.342965	0.371	0.174	1	2
KRT10	0.00124224	-0.41909	0.143	0.406	1	2
WARS	0.00124442	0.526406	0.6	0.362	1	2
PYCARD	0.00127229	-0.371643	0.4	0.745	1	2
LIMS1	0.00127466	-0.639808	0.514	0.644	1	2
IL18	0.00127963	-0.323087	0.114	0.403	1	2
ASAH1	0.0012976	-0.623811	0.371	0.597	1	2
CMTM3	0.00129903	-0.358067	0.086	0.359	1	2
HEXIM1	0.00133003	0.341412	0.6	0.322	1	2
ST8SIA4	0.00137223	0.408958	0.514	0.285	1	2
RASGEF1B	0.00137805	-0.510618	0.286	0.564	1	2
SPEN	0.00137896	0.266892	0.457	0.215	1	2
ALDH2	0.00143587	0.505	0.829	0.607	1	2
PTPN2	0.00144386	0.352305	0.6	0.389	1	2
TNFSF12	0.0014488	-0.352367	0.029	0.272	1	2
HINT1	0.00146689	0.309467	1	0.883	1	2
BIRC2	0.00149648	0.36513	0.657	0.43	1	2
ZFYVE16	0.00151688	-0.337536	0.029	0.279	1	2
LY96	0.00155363	-0.439776	0.457	0.695	1	2
RBMX	0.00157429	0.27703	0.857	0.631	1	2
SPIB	0.00162348	0.315862	0.6	0.309	1	2
CD63	0.00163241	-0.526385	0.8	0.869	1	2
SLA	0.00163662	-0.40211	0.057	0.322	1	2
SH3BP5	0.00164269	-0.444727	0.171	0.419	1	2
ZMIZ1	0.00169832	-0.29786	0.029	0.282	1	2
NCOA4	0.00176346	-0.410901	0.2	0.43	1	2
ITGB2	0.0018461	-0.420737	0.4	0.715	1	2
ENO1	0.00200129	0.390125	0.886	0.819	1	2
MYO1G	0.002024	0.277429	0.486	0.248	1	2
TWISTNB	0.0020467	-0.736813	0.229	0.497	1	2
IL4I1	0.00213654	0.70189	0.514	0.295	1	2
PTPRC	0.00216082	-0.432692	0.543	0.805	1	2
FOXO3	0.00216515	-0.375984	0.057	0.299	1	2
PNP	0.00220195	-0.392497	0.029	0.255	1	2
ARAP2	0.00221401	0.297869	0.257	0.094	1	2
PPM1K	0.00223826	0.327906	0.486	0.258	1	2
PKIB	0.00227511	-0.576344	0.343	0.564	1	2
CRTAP	0.00233728	-0.324028	0.086	0.332	1	2
ALOX5	0.00235663	-0.315323	0.143	0.443	1	2
NAAA	0.00235725	0.530556	0.543	0.362	1	2
HCLS1	0.00236644	-0.362803	0.514	0.698	1	2
PLAU	0.00237346	-0.572033	0.057	0.285	1	2
PSMB8	0.00238496	0.346206	0.714	0.507	1	2
PIM2	0.0024128	0.346938	0.486	0.272	1	2
GPX4	0.00243531	0.634075	0.971	0.93	1	2
SCP2	0.00244414	-0.358033	0.457	0.654	1	2
MACF1	0.00244605	0.266588	0.4	0.205	1	2
MFSD1	0.00246215	-0.362458	0.286	0.544	1	2
RAB20	0.00247839	-0.405587	0.086	0.322	1	2
CHD1	0.00255422	-0.416927	0.486	0.698	1	2
XAF1	0.00259403	-0.43488	0.143	0.386	1	2
PLAC8	0.00264055	-1.08832	0.257	0.473	1	2
RAP1A	0.00266322	-0.384441	0.543	0.728	1	2
ETS2	0.00273993	-0.494163	0.429	0.617	1	2
SOD2	0.0027704	-0.874952	0.571	0.711	1	2
TBXAS1	0.00280026	-0.375525	0.086	0.305	1	2
CD69	0.00282806	-0.43669	0.057	0.315	1	2
ATP13A3	0.00299511	-0.418108	0.143	0.369	1	2
DUSP5	0.0030248	0.549143	0.629	0.453	1	2
TOR3A	0.00308529	0.309152	0.543	0.329	1	2
C1QB	0.00310341	-1.4135	0.114	0.339	1	2
MEF2C	0.00315135	-0.420602	0.371	0.631	1	2
IFI44	0.00320802	-0.360305	0.086	0.346	1	2
ERAP2	0.00322552	0.314035	0.457	0.245	1	2
MT-ND3	0.0035165	-0.422131	1	0.973	1	2
HLA-DPB1	0.00355806	0.336207	1	0.96	1	2
SDS	0.00357164	-0.838396	0.114	0.349	1	2
USP36	0.00357908	-0.393769	0.2	0.446	1	2
UVRAG	0.00358895	0.383098	0.571	0.393	1	2
SCAMP2	0.0035942	-0.342476	0.171	0.403	1	2
DYNLT1	0.00360359	-0.319649	0.343	0.607	1	2
LITAF	0.00366205	-0.436309	0.829	0.876	1	2
PET100	0.00368214	-0.310937	0.6	0.802	1	2
MSN	0.00369436	-0.353708	0.343	0.577	1	2
KCTD12	0.00385566	-0.406469	0.114	0.339	1	2
AP1S2	0.00385596	-0.48172	0.6	0.758	1	2
CTA-29F11.1	0.00392526	-0.476244	0.086	0.299	1	2
MALAT1	0.00395884	0.364186	1	0.99	1	2
USP12	0.00395921	0.283264	0.486	0.265	1	2
HN1	0.0040275	0.299045	0.8	0.614	1	2
LINC00936	0.00404224	-0.54285	0.171	0.389	1	2
USP15	0.00404703	-0.340316	0.286	0.53	1	2
RB1	0.00409421	-0.318197	0.086	0.309	1	2
H3F3B	0.00414941	-0.271672	1	0.993	1	2
CCR7	0.00417073	1.07945	0.6	0.51	1	2
RALGDS	0.00418562	-0.339897	0.086	0.309	1	2
TRIP10	0.00419508	0.317741	0.429	0.215	1	2
NAP1L1	0.0042175	0.394779	0.943	0.933	1	2
HIF1A	0.00432734	-0.432327	0.4	0.584	1	2
AHNAK	0.00440481	0.349531	0.714	0.466	1	2
C12orf75	0.00440719	-0.606897	0.086	0.302	1	2
FGR	0.00441777	-0.342354	0.2	0.46	1	2
COMMD1	0.00447465	0.281449	0.571	0.342	1	2
CKB	0.00454358	0.465754	0.343	0.154	1	2
H2AFZ	0.00455731	0.531548	0.886	0.805	1	2
CCDC50	0.00458982	-0.430984	0.229	0.48	1	2
UBE2F	0.00466191	0.282534	0.657	0.45	1	2
DNASE2	0.00468946	-0.356057	0.086	0.332	1	2
PFKFB3	0.00486914	0.399256	0.657	0.47	1	2
ZFP36	0.00495454	-0.388823	0.971	0.983	1	2
IK	0.00505331	-0.36161	0.2	0.413	1	2
LY86	0.00513976	-0.353165	0.343	0.601	1	2
MT-CO3	0.00520268	-0.250589	1	0.973	1	2
FPR3	0.00524456	-0.341134	0.086	0.309	1	2
IST1	0.00524653	-0.260554	0.114	0.346	1	2
ZBTB10	0.00529659	0.324669	0.371	0.174	1	2
FRMD4B	0.00535963	-0.349461	0.057	0.275	1	2
PAPOLA	0.0053793	-0.324433	0.486	0.638	1	2
UBE2A	0.00552509	0.34189	0.686	0.51	1	2
MYL12A	0.00553102	-0.340484	0.8	0.94	1	2
YTHDC1	0.00554521	-0.386921	0.257	0.47	1	2
CMTM7	0.00557811	-0.295571	0.143	0.349	1	2
IFITM3	0.00575683	-0.448594	0.714	0.819	1	2
2020-09-06	0.00576687	0.330425	0.629	0.473	1	2
RASSF4	0.00579817	0.682001	0.571	0.423	1	2
TMEM109	0.00589448	-0.343313	0.2	0.43	1	2
TGFB1	0.00590178	-0.349416	0.286	0.49	1	2
PTGES3	0.00591788	-0.388141	0.543	0.701	1	2
ABL2	0.00605005	-0.484907	0.171	0.386	1	2
CLN8	0.00605348	-0.426023	0.457	0.671	1	2
TCF25	0.00614936	-0.257545	0.6	0.738	1	2
MT1X	0.00620304	-0.421644	0.057	0.265	1	2
ADAM19	0.0062323	0.266651	0.314	0.141	1	2
NABP1	0.00625587	0.278629	0.571	0.342	1	2
ATP6V0E1	0.00633255	0.352573	0.914	0.856	1	2
CD83	0.0064924	0.478445	0.943	0.883	1	2
HMGN3	0.00654895	0.39368	0.714	0.638	1	2
SH3BGRL	0.00657365	-0.313947	0.714	0.859	1	2
RRBP1	0.00666539	0.320782	0.714	0.557	1	2
ANXA5	0.00667194	-0.407788	0.629	0.755	1	2
UBE2D3	0.00681512	-0.252113	0.829	0.903	1	2
PRDM1	0.00685804	-0.442261	0.086	0.295	1	2
LMNB1	0.00688867	0.276658	0.314	0.151	1	2
RALY	0.00696519	0.344975	0.571	0.383	1	2
VPS37B	0.00700338	-0.284991	0.086	0.282	1	2
CREM	0.00707289	-0.656838	0.743	0.802	1	2
OAS1	0.00713429	-0.324265	0.114	0.362	1	2
LYST	0.00740953	0.616285	0.514	0.386	1	2
AXL	0.0074525	-0.437589	0.229	0.453	1	2
SLC7A5	0.00750959	-0.348216	0.057	0.252	1	2
ABI3	0.00753471	-0.359106	0.114	0.315	1	2
TRADD	0.00763431	0.367542	0.457	0.282	1	2
CHD6	0.00769682	0.251762	0.429	0.205	1	2
MT2A	0.00776905	-1.00715	0.6	0.728	1	2
CERS6	0.00784432	0.551742	0.4	0.232	1	2
LRPAP1	0.0078776	-0.359368	0.371	0.523	1	2
CD99	0.00787926	-0.389735	0.286	0.47	1	2
KLHL6	0.00805757	0.338234	0.457	0.292	1	2
LPP	0.00810411	0.31085	0.429	0.228	1	2
UPF3A	0.00817057	-0.285605	0.114	0.322	1	2
NEK6	0.00833167	0.549468	0.343	0.181	1	2
GPR183	0.0083953	-0.347147	0.886	0.906	1	2
CTSS	0.00843571	-0.570978	0.8	0.872	1	2
C11orf58	0.00858583	-0.307355	0.571	0.745	1	2
ARPC3	0.00860414	-0.296067	0.829	0.956	1	2
IL2RG	0.00885037	0.325421	0.714	0.507	1	2
GPAT3	0.00887254	-0.359941	0.114	0.315	1	2
CCL22	0.00905823	1.7743	0.4	0.275	1	2
APBB1IP	0.0090605	-0.32635	0.171	0.372	1	2
PTPN6	0.00909348	-0.332409	0.229	0.423	1	2
UTRN	0.00913247	-0.318599	0.143	0.326	1	2
LAMTOR2	0.00913575	-0.330312	0.457	0.658	1	2
LGALS1	0.00917405	0.582443	1	0.913	1	2
USF2	0.00931503	-0.275985	0.086	0.292	1	2
UBAC2	0.00934585	-0.301026	0.2	0.436	1	2
PRDX6	0.0094817	-0.333108	0.4	0.638	1	2
PTPN1	0.0095556	0.31722	0.857	0.634	1	2
SDSL	0.00973226	-0.259587	0.086	0.285	1	2
AKR1B1	0.00980801	-0.399545	0.171	0.389	1	2
CORO1C	0.00998638	-0.309751	0.229	0.446	1	2
AQP9	7.05809e-42	1.5275	0.714	0.013	1.14758e-37	3
LINC01272	3.57096e-29	1.7878	0.857	0.077	5.80602e-25	3
FFAR2	7.711e-27	0.890084	0.476	0.01	1.25373e-22	3
S100A8	2.50333e-25	1.77395	0.714	0.051	4.07016e-21	3
FPR2	3.98681e-25	0.925286	0.476	0.013	6.48216e-21	3
SLC11A1	3.69424e-24	1.50613	0.857	0.099	6.00646e-20	3
CFD	7.66533e-24	2.01393	1	0.189	1.24631e-19	3
C5AR1	2.00796e-22	1.87495	0.952	0.167	3.26473e-18	3
TCF7L2	4.22505e-21	1.07511	0.619	0.048	6.8695e-17	3
LILRA1	9.25312e-21	0.922321	0.619	0.051	1.50447e-16	3
MTSS1	7.37622e-20	1.04656	0.714	0.08	1.1993e-15	3
S100A9	5.52859e-19	1.91998	0.857	0.151	8.98894e-15	3
CTB-61M7.2	2.22601e-18	0.559402	0.286	0.003	3.61927e-14	3
LILRB2	6.63231e-18	1.48126	0.905	0.212	1.07835e-13	3
STXBP2	3.78354e-17	1.5634	1	0.388	6.15166e-13	3
TESC	1.52149e-16	0.623731	0.429	0.026	2.47379e-12	3
LILRA5	1.85002e-16	1.18593	0.714	0.112	3.00794e-12	3
FCGR3A	8.144e-15	1.87019	0.762	0.163	1.32413e-10	3
MAPK7	1.03544e-14	0.437898	0.381	0.022	1.68353e-10	3
CDKN1C	1.21723e-14	0.912352	0.524	0.054	1.97909e-10	3
C5AR2	4.01647e-14	0.517814	0.333	0.016	6.53038e-10	3
DNAAF1	4.39016e-14	1.50949	0.429	0.035	7.13796e-10	3
PILRA	1.00025e-13	1.11521	0.905	0.279	1.62631e-09	3
SLC2A6	2.71871e-13	0.792615	0.619	0.099	4.42035e-09	3
CTSS	6.72107e-13	1.42059	1	0.856	1.09278e-08	3
SAMSN1	7.52228e-13	1.47045	1	0.59	1.22305e-08	3
LST1	9.24133e-13	1.43166	1	0.83	1.50255e-08	3
TPPP3	1.04571e-12	0.506817	0.286	0.013	1.70022e-08	3
CD55	1.20915e-12	1.21233	1	0.804	1.96596e-08	3
SERPINA1	2.41133e-12	1.37878	0.952	0.51	3.92058e-08	3
FCN1	2.41773e-12	1.64616	0.81	0.228	3.93099e-08	3
RGS1	2.62822e-12	-3.00918	0.333	0.946	4.27322e-08	3
MYO1G	3.91448e-12	0.975517	0.81	0.237	6.36455e-08	3
SOD2	4.07066e-11	1.63891	0.952	0.679	6.61848e-07	3
TLE4	5.42227e-11	1.16406	0.857	0.321	8.81606e-07	3
FTH1	5.4564e-11	0.726258	1	1	8.87156e-07	3
GCH1	6.45562e-11	0.912613	0.714	0.186	1.04962e-06	3
NAMPT	6.99088e-11	1.01588	1	0.846	1.13665e-06	3
CLEC12A	8.77945e-11	0.889146	0.571	0.106	1.42745e-06	3
HLA-DQA1	9.47137e-11	-2.07005	0.524	0.949	1.53995e-06	3
P2RY1	1.11212e-10	0.39461	0.286	0.019	1.8082e-06	3
TIMP1	1.15428e-10	2.00184	1	0.74	1.87675e-06	3
PECAM1	1.23161e-10	0.980592	0.81	0.288	2.00247e-06	3
CD79B	1.3153e-10	0.594544	0.429	0.054	2.13854e-06	3
SAT1	1.61599e-10	1.04136	1	0.99	2.62744e-06	3
CD74	1.94135e-10	-1.36419	1	0.984	3.15645e-06	3
AIF1	1.94741e-10	1.07133	1	0.827	3.16629e-06	3
HLA-DQB1	2.72426e-10	-1.59169	0.952	0.946	4.42937e-06	3
IL1B	4.29496e-10	1.49533	1	0.731	6.98318e-06	3
IFITM2	6.11609e-10	1.16289	1	0.779	9.94415e-06	3
APOBEC3A	7.74304e-10	1.07226	0.619	0.131	1.25894e-05	3
VNN1	9.77663e-10	0.563241	0.286	0.022	1.58958e-05	3
IRAK3	1.1833e-09	0.956561	0.762	0.266	1.92393e-05	3
CD52	1.47435e-09	1.34815	0.857	0.455	2.39714e-05	3
NKG7	1.62921e-09	1.05202	0.667	0.179	2.64893e-05	3
CEBPB	2.41547e-09	1.01857	1	0.689	3.92732e-05	3
HLA-DPB1	2.73311e-09	-1.57249	0.905	0.968	4.44377e-05	3
RRAS	3.2133e-09	0.531291	0.381	0.051	5.2245e-05	3
MT-CO1	3.2459e-09	0.593717	1	0.981	5.27751e-05	3
PTX3	3.6478e-09	1.39685	0.381	0.051	5.93096e-05	3
HLA-DRB1	5.3997e-09	-1.49219	1	0.978	8.77938e-05	3
SNX18	5.53168e-09	0.721156	0.476	0.09	8.99396e-05	3
PTPRC	8.73707e-09	0.819742	1	0.763	0.000142056	3
PSAP	9.45543e-09	0.78682	1	0.907	0.000153736	3
DEDD2	1.01147e-08	0.664574	0.571	0.138	0.000164455	3
ASAH1	1.02863e-08	1.04372	0.905	0.551	0.000167245	3
NEAT1	1.25837e-08	0.770957	1	0.962	0.000204599	3
ALOX5AP	1.40742e-08	-1.83439	0	0.728	0.000228832	3
ICAM2	1.598e-08	0.654829	0.476	0.096	0.000259819	3
MT-CO2	1.8326e-08	0.612318	1	0.984	0.000297962	3
ADGRE2	2.39291e-08	0.772632	0.714	0.247	0.000389064	3
HES4	2.50699e-08	1.25338	0.81	0.388	0.000407612	3
DUSP6	2.64965e-08	1.14082	0.619	0.173	0.000430807	3
HLA-DRA	2.83969e-08	-1.26696	1	0.971	0.000461706	3
NUMB	3.01645e-08	0.810747	0.667	0.215	0.000490445	3
LRRC25	3.24427e-08	0.803522	0.476	0.103	0.000527487	3
CTSH	3.31437e-08	-1.30456	0.238	0.824	0.000538883	3
HLA-DPA1	3.70302e-08	-1.30144	1	0.949	0.000602074	3
GPX1	3.83777e-08	-1.17221	0.619	0.949	0.000623983	3
TLR2	5.04619e-08	0.807161	0.762	0.276	0.000820461	3
FAM65B	6.84476e-08	0.665095	0.476	0.099	0.00111289	3
GPR183	8.47733e-08	-1.44979	0.524	0.929	0.00137833	3
NPM1	9.38482e-08	-0.869801	0.714	0.965	0.00152588	3
CHD1	1.06901e-07	0.630586	1	0.654	0.0017381	3
MAFB	1.09907e-07	1.15534	0.857	0.401	0.00178698	3
SLC7A7	1.27248e-07	0.766267	0.619	0.212	0.00206892	3
MS4A7	1.30517e-07	0.904022	1	0.638	0.00212207	3
HLA-DMA	1.32701e-07	-1.08307	0.571	0.907	0.00215759	3
RNF144B	1.67975e-07	1.09083	0.857	0.513	0.00273111	3
CCL20	2.05014e-07	2.36101	0.476	0.109	0.00333333	3
FCER1G	2.1463e-07	0.770195	1	0.833	0.00348968	3
HMGN1	2.26508e-07	-0.983881	0.286	0.83	0.00368279	3
EIF1	2.50155e-07	0.544473	1	0.997	0.00406727	3
LILRB3	2.5438e-07	0.771866	0.667	0.25	0.00413597	3
SPINT2	2.5782e-07	-1.0177	0.048	0.699	0.0041919	3
LINC00936	2.98862e-07	1.09598	0.762	0.34	0.00485919	3
ARL4C	2.99147e-07	-1.19591	0	0.647	0.00486383	3
COTL1	3.11655e-07	0.73769	1	0.862	0.00506719	3
ZEB2	3.30233e-07	0.880042	0.952	0.638	0.00536926	3
GSN	3.35414e-07	-1.16132	0.095	0.724	0.0054535	3
CCL4	3.8885e-07	1.64804	0.857	0.516	0.00632232	3
CFP	4.08458e-07	0.715655	0.81	0.317	0.00664112	3
HERPUD1	4.28998e-07	-1.325	0.619	0.946	0.00697508	3
MT-CO3	4.53005e-07	0.563151	1	0.974	0.00736541	3
HLA-DRB5	4.55425e-07	-0.984849	0.952	0.958	0.00740476	3
POU2F2	4.60272e-07	0.846329	0.571	0.179	0.00748356	3
MT-ND2	4.6991e-07	0.503836	1	0.971	0.00764027	3
LPCAT1	4.97762e-07	0.561891	0.333	0.054	0.00809312	3
PAG1	5.12038e-07	1.13252	0.571	0.186	0.00832522	3
CASP10	6.01882e-07	0.456949	0.333	0.054	0.00978601	3
EMP3	7.11144e-07	0.775749	0.952	0.814	0.0115625	3
ID2	7.90248e-07	-1.44691	0.667	0.933	0.0128486	3
C9orf72	8.66542e-07	0.762368	0.667	0.276	0.0140891	3
GMFG	8.68946e-07	0.669371	1	0.772	0.0141282	3
PLAUR	8.89385e-07	0.811904	1	0.862	0.0144605	3
ZBTB16	9.07411e-07	0.450339	0.381	0.071	0.0147536	3
RGS10	9.33301e-07	-0.985355	0.476	0.859	0.0151745	3
FTL	1.01716e-06	0.54276	1	0.997	0.016538	3
TKT	1.23013e-06	0.986143	0.81	0.535	0.0200007	3
ZNF703	1.25102e-06	0.589269	0.381	0.077	0.0203403	3
DMXL2	1.43627e-06	0.455667	0.381	0.077	0.0233523	3
FGR	1.47689e-06	0.912408	0.762	0.41	0.0240127	3
CYTIP	1.55639e-06	0.953245	0.857	0.744	0.0253054	3
MT-ATP6	1.91757e-06	0.488387	1	0.965	0.0311777	3
C10orf54	2.03619e-06	0.804727	0.905	0.519	0.0331064	3
BCL2A1	2.21627e-06	0.892994	1	0.792	0.0360343	3
NFKBIZ	2.60516e-06	0.820542	0.905	0.728	0.0423573	3
HCK	2.65994e-06	0.884318	0.762	0.478	0.0432479	3
CSGALNACT2	2.68136e-06	0.704488	0.619	0.253	0.0435962	3
MT-CYB	2.77181e-06	0.521378	1	0.958	0.0450669	3
S100A4	3.07377e-06	0.833528	0.952	0.785	0.0499765	3
RILPL2	3.27309e-06	0.672462	1	0.782	0.0532172	3
MPEG1	3.56415e-06	0.63999	0.619	0.231	0.0579495	3
TNFAIP6	3.69149e-06	1.23485	0.333	0.064	0.0600199	3
MT-ND3	3.89919e-06	0.546253	1	0.974	0.063397	3
FCER1A	3.9442e-06	-2.14041	0	0.571	0.0641288	3
YWHAH	3.94585e-06	-1.33863	0.19	0.712	0.0641556	3
GNS	4.23806e-06	0.599454	0.476	0.141	0.0689065	3
TICAM1	4.53656e-06	0.746938	0.429	0.115	0.07376	3
PPA1	4.58383e-06	-1.28351	0.19	0.705	0.0745284	3
FPR1	4.95916e-06	0.713614	0.714	0.311	0.080631	3
BHLHE40	5.30103e-06	-0.91097	0.143	0.718	0.0861894	3
PTGER2	5.39315e-06	0.540819	0.333	0.064	0.0876873	3
ALDH2	5.74104e-06	-0.999694	0.095	0.667	0.0933435	3
VMP1	5.88455e-06	0.477289	0.905	0.641	0.095677	3
SERPINF1	7.1489e-06	-1.13439	0	0.551	0.116234	3
RASGRP2	8.08252e-06	0.628754	0.429	0.115	0.131414	3
OAZ1	8.16029e-06	0.389546	1	0.987	0.132678	3
RNASE6	8.42905e-06	-0.964964	0.143	0.673	0.137048	3
LYN	9.05837e-06	0.959784	0.762	0.551	0.14728	3
MT-ND1	1.01921e-05	0.509571	1	0.958	0.165714	3
EREG	1.0422e-05	1.32096	0.667	0.26	0.169451	3
GBP2	1.05755e-05	0.656753	0.667	0.314	0.171947	3
MTPN	1.09764e-05	0.700773	0.762	0.478	0.178466	3
BIRC3	1.12893e-05	0.437177	0.952	0.753	0.183552	3
RPS9	1.33442e-05	0.295015	1	1	0.216963	3
MBD2	1.34022e-05	0.818494	0.524	0.192	0.217907	3
S100A6	1.46346e-05	0.71074	1	0.923	0.237944	3
TNF	1.47815e-05	0.7217	0.762	0.353	0.240332	3
UNC119	1.60508e-05	0.542709	0.619	0.26	0.260971	3
CAMKK2	1.80016e-05	0.581603	0.333	0.074	0.292688	3
MARCKS	1.80364e-05	0.738135	0.905	0.587	0.293254	3
SNN	1.81112e-05	0.495207	0.619	0.266	0.294471	3
UQCRB	1.83759e-05	0.553031	0.952	0.926	0.298774	3
TUBA1B	1.86888e-05	-1.11833	0.571	0.875	0.303861	3
PKIB	1.87596e-05	-0.953674	0.048	0.574	0.305013	3
LYST	1.89531e-05	0.62973	0.714	0.378	0.308158	3
PPM1F	1.998e-05	0.402709	0.381	0.096	0.324854	3
CLEC4E	2.03419e-05	0.607416	0.286	0.051	0.330738	3
CCR7	2.30504e-05	-1.69642	0.048	0.551	0.374777	3
RAN	2.37018e-05	-0.72327	0.333	0.782	0.385367	3
PTPRE	2.44302e-05	0.622655	0.952	0.689	0.397211	3
ALCAM	2.6637e-05	-0.653542	0	0.506	0.433091	3
LRRFIP1	2.70273e-05	0.481952	0.952	0.856	0.439437	3
RHOC	2.80821e-05	0.714493	0.762	0.506	0.456586	3
DNMBP	3.44078e-05	0.571173	0.333	0.08	0.559436	3
SRSF5	3.44393e-05	0.650394	0.952	0.869	0.559948	3
CST7	3.48663e-05	-1.02451	0	0.497	0.566891	3
SLC25A6	3.50454e-05	0.453223	1	0.955	0.569802	3
CD300E	3.55151e-05	0.484872	0.381	0.099	0.577441	3
RPLP0	3.72786e-05	-0.459336	0.952	0.99	0.606112	3
UBE2R2	3.81178e-05	0.563562	0.667	0.343	0.619757	3
SPATA13	3.91531e-05	0.578406	0.429	0.135	0.63659	3
C19orf38	4.07393e-05	0.484583	0.476	0.163	0.662381	3
GRN	4.19401e-05	-0.750778	0.667	0.885	0.681904	3
VAV1	4.22812e-05	0.553764	0.429	0.141	0.68745	3
DBI	4.27399e-05	-0.774389	0.619	0.913	0.694908	3
GABARAPL1	4.29944e-05	0.622924	0.714	0.407	0.699047	3
GPX4	4.35073e-05	-0.703581	0.714	0.949	0.707386	3
IL13RA1	4.3827e-05	-0.71061	0.048	0.545	0.712583	3
CAPG	4.49676e-05	-1.16746	0.238	0.705	0.731128	3
CD48	4.60966e-05	1.03505	0.81	0.615	0.749485	3
TYROBP	4.61204e-05	0.437735	1	0.913	0.749871	3
PTMS	4.67133e-05	-0.82714	0.048	0.548	0.759512	3
VASP	4.72302e-05	0.631559	0.905	0.631	0.767916	3
ETS2	5.16017e-05	0.770942	0.81	0.583	0.838991	3
OCIAD1	5.40924e-05	-0.614892	0	0.481	0.879488	3
CD1E	5.40925e-05	-1.11774	0	0.481	0.87949	3
ARHGAP18	5.89758e-05	-0.710163	0	0.478	0.958887	3
PRMT9	6.03121e-05	-0.866861	0.048	0.532	0.980615	3
EVI2B	6.43975e-05	0.65976	0.762	0.561	1	3
CKLF	6.68238e-05	-0.973703	0.476	0.756	1	3
ZNF331	6.68942e-05	-1.10623	0.286	0.721	1	3
HLA-DMB	7.26593e-05	-0.747644	0.619	0.824	1	3
CD44	7.29265e-05	0.761132	0.905	0.715	1	3
HMGB1	7.29926e-05	-0.743069	0.571	0.955	1	3
TNFAIP2	7.92904e-05	0.612809	0.81	0.484	1	3
NCF2	8.44124e-05	0.42718	0.762	0.388	1	3
RPS19	8.72678e-05	0.373334	1	1	1	3
PTRHD1	8.87042e-05	-0.611194	0.048	0.519	1	3
IL1RAP	8.9459e-05	0.395871	0.333	0.09	1	3
BTG1	9.33678e-05	0.568271	1	0.962	1	3
RPL37A	9.61553e-05	-0.323484	1	0.997	1	3
CREM	9.88958e-05	-0.810377	0.429	0.821	1	3
SH3BGRL3	0.000103382	0.516789	1	0.91	1	3
SEC61B	0.000106165	-0.848196	0.476	0.859	1	3
PEBP1	0.00010911	-0.72119	0.238	0.696	1	3
P4HB	0.000120981	-0.662604	0.048	0.519	1	3
WASF2	0.000129634	0.511231	0.714	0.436	1	3
CSF2RA	0.000129747	-0.763376	0.333	0.753	1	3
AMPD2	0.000132259	0.356803	0.429	0.147	1	3
EIF5B	0.000136091	-0.662077	0.095	0.558	1	3
SLC25A37	0.000137607	0.729646	0.476	0.183	1	3
CD1C	0.000157997	-1.27988	0.095	0.535	1	3
VCAN	0.000161501	0.442176	0.286	0.064	1	3
KDELR2	0.000165061	-0.645992	0.143	0.606	1	3
CLEC7A	0.00016564	0.692956	0.857	0.587	1	3
MEF2C	0.000169695	-0.786006	0.19	0.631	1	3
DUSP1	0.000169914	0.435542	1	0.936	1	3
TMSB10	0.000181691	-0.482922	1	1	1	3
DDX24	0.000184376	-0.708049	0.286	0.753	1	3
RPS18	0.00018684	-0.309947	1	1	1	3
FILIP1L	0.000195211	-1.00587	0.095	0.529	1	3
UBE2J1	0.000205911	0.535411	0.619	0.33	1	3
AHCTF1	0.000207317	0.395609	0.286	0.071	1	3
MYO1F	0.000233993	0.744525	0.571	0.317	1	3
FCGR2B	0.00024516	-0.977156	0.048	0.471	1	3
ITGAL	0.000245391	0.451659	0.333	0.099	1	3
PPIB	0.000246042	-0.693596	0.476	0.817	1	3
SULT1A1	0.000249102	0.465694	0.381	0.125	1	3
SUB1	0.000251846	-0.634783	0.762	0.917	1	3
2020-09-09	0.000255636	0.794553	0.571	0.288	1	3
LGMN	0.000260709	-0.833206	0.048	0.497	1	3
FAM49A	0.000262398	0.471461	0.857	0.58	1	3
STX11	0.000263799	0.667584	0.857	0.683	1	3
RALA	0.00026764	-0.708664	0.095	0.526	1	3
RPS5	0.000273693	-0.402111	0.952	0.984	1	3
CLEC10A	0.000287072	-1.2648	0.048	0.462	1	3
MAP3K13	0.000289656	-0.629928	0.048	0.478	1	3
NADK	0.000299438	0.421457	0.429	0.157	1	3
ADGRE5	0.000308324	0.783801	0.619	0.349	1	3
UPP1	0.000311095	0.579942	0.857	0.583	1	3
SNRPF	0.000322293	-0.529234	0.19	0.702	1	3
LCP1	0.000329669	0.506603	0.905	0.74	1	3
SLC16A3	0.000331011	0.542389	0.714	0.439	1	3
NR4A2	0.00034255	-0.782705	0.667	0.885	1	3
USP47	0.000346126	0.425257	0.381	0.125	1	3
CDC42	0.000357065	0.388136	1	0.853	1	3
LAP3	0.000359646	-0.673258	0.19	0.606	1	3
C7orf73	0.000364142	0.499633	0.762	0.497	1	3
RPL35	0.000366794	-0.298323	1	0.997	1	3
MIR3945HG	0.000376875	0.731819	0.381	0.128	1	3
CXCL3	0.000380819	1.49012	0.571	0.266	1	3
SGK1	0.000390074	-1.11713	0.286	0.689	1	3
SPATS2L	0.000411215	-0.562737	0	0.401	1	3
HMGA1	0.000430658	-0.595596	0.143	0.58	1	3
DPYD	0.000440024	0.510526	0.429	0.167	1	3
ATP2B1	0.000455566	0.691221	0.857	0.647	1	3
ARL4A	0.000461601	0.65816	0.762	0.5	1	3
IL1A	0.000469276	1.05087	0.381	0.138	1	3
C1orf132	0.000473316	0.339717	0.286	0.074	1	3
CISD2	0.0004819	-0.500937	0.048	0.458	1	3
ADRBK1	0.000491224	0.424789	0.381	0.135	1	3
AXL	0.000494176	-0.665987	0.048	0.455	1	3
CAST	0.000566245	0.437036	0.81	0.644	1	3
MT2A	0.000583592	0.901686	0.857	0.705	1	3
MTF1	0.000586649	0.429509	0.286	0.08	1	3
NAP1L1	0.00058834	0.484669	1	0.929	1	3
UBE2D1	0.000598001	0.549898	0.667	0.426	1	3
APEX1	0.000605084	-0.531355	0.095	0.532	1	3
ANKRD13D	0.000607101	0.470667	0.286	0.08	1	3
RPSA	0.000642325	-0.453699	0.905	0.971	1	3
DUSP4	0.000653623	-1.17629	0.048	0.429	1	3
SSBP1	0.000665862	-0.549142	0.143	0.571	1	3
CARD16	0.000681476	0.465586	0.762	0.474	1	3
LIMD2	0.000712282	0.521287	0.762	0.551	1	3
C15orf48	0.000792816	-1.4018	0.524	0.772	1	3
OAZ2	0.000805694	0.518906	0.667	0.429	1	3
CHST7	0.000821902	0.447644	0.286	0.083	1	3
COMT	0.000835781	-0.534956	0.238	0.641	1	3
2020-09-06	0.000838151	-0.553039	0.095	0.516	1	3
RIPK2	0.00085616	0.453271	0.857	0.612	1	3
NDRG2	0.00086137	-0.55196	0	0.369	1	3
ADAM28	0.000861374	-0.530882	0	0.369	1	3
RHOH	0.000861374	-0.681324	0	0.369	1	3
HN1	0.000880847	0.490418	0.857	0.619	1	3
CORO1A	0.000898261	0.45344	0.857	0.715	1	3
CDC42EP2	0.000907178	0.453169	0.286	0.083	1	3
ABRACL	0.000923118	0.556745	0.714	0.577	1	3
EEF1D	0.000932805	0.301598	1	0.965	1	3
WARS	0.000968446	0.639725	0.619	0.372	1	3
SSR4	0.000976728	-0.508099	0.714	0.881	1	3
SPIB	0.000994128	-0.820114	0	0.362	1	3
RBBP8	0.000999925	0.447106	0.476	0.215	1	3
JUN	0.00102734	-0.831599	0.429	0.753	1	3
CD99	0.00104463	-0.627263	0.095	0.474	1	3
HNRNPUL1	0.00105566	-0.454013	0.048	0.449	1	3
KPNA2	0.00106008	-0.520792	0.048	0.436	1	3
HINT1	0.00106319	-0.506593	0.714	0.907	1	3
ITGAX	0.00106351	0.696127	0.667	0.494	1	3
JUNB	0.00108367	-0.605573	1	0.978	1	3
PFDN5	0.00110179	0.356512	1	0.99	1	3
EIF3J	0.00111708	-0.502936	0.19	0.615	1	3
RAP1B	0.00113794	0.582429	0.714	0.587	1	3
MX1	0.00114008	-0.712177	0.143	0.542	1	3
EDEM1	0.00114566	-0.444484	0	0.356	1	3
FOXO3	0.00115359	0.579324	0.524	0.256	1	3
CPM	0.00116827	-0.538191	0.048	0.42	1	3
TPM4	0.00119103	-0.621874	0.286	0.683	1	3
TMEM219	0.00120009	-0.497478	0.19	0.612	1	3
BCL2	0.00122921	-0.498833	0	0.353	1	3
TREM1	0.0012374	0.729143	0.429	0.189	1	3
RGCC	0.00126287	-0.946223	0.286	0.683	1	3
ELF1	0.00129256	0.631947	0.81	0.756	1	3
IFI44L	0.00130144	-0.877422	0.143	0.5	1	3
HSPB1	0.00131822	-0.739204	0.238	0.66	1	3
HSPB11	0.00131839	-0.444578	0	0.349	1	3
CST3	0.00131967	-0.779175	1	0.971	1	3
NUCKS1	0.00132209	-0.534254	0.238	0.686	1	3
CD9	0.00132756	-1.22261	0.095	0.462	1	3
ERICH1	0.00133083	0.476439	0.619	0.346	1	3
CAMTA1	0.00133935	-0.493798	0.143	0.545	1	3
AP2M1	0.00136466	-0.514314	0.238	0.641	1	3
LAMTOR1	0.00137177	-0.56218	0.238	0.631	1	3
VIM	0.00137417	-0.555059	1	0.958	1	3
HMGN3	0.00137753	-0.597099	0.333	0.667	1	3
SLC38A1	0.00141353	-0.537356	0	0.346	1	3
SDS	0.00141353	-1.03354	0	0.346	1	3
IL2RG	0.00145231	-0.544267	0.143	0.554	1	3
LINC01420	0.00146543	-0.449303	0.143	0.551	1	3
CCDC109B	0.00147255	0.422281	0.571	0.301	1	3
TMEM189	0.00147402	0.357624	0.286	0.09	1	3
SMAP2	0.0015067	0.497319	0.81	0.67	1	3
MAFF	0.00151248	-0.740784	0.476	0.705	1	3
CD59	0.00151499	-0.51169	0	0.343	1	3
LPAR6	0.00151499	-0.613794	0	0.343	1	3
RYBP	0.00151723	0.569308	0.571	0.365	1	3
TMEM154	0.00155131	0.42357	0.381	0.154	1	3
PLEK	0.0016042	0.486788	1	0.827	1	3
PDGFB	0.00162318	-0.54251	0	0.34	1	3
MCOLN2	0.00162318	-0.436533	0	0.34	1	3
IL4I1	0.00162318	-0.755096	0	0.34	1	3
ATP1B1	0.00163213	-0.542989	0.048	0.41	1	3
GABARAPL2	0.0016398	-0.597385	0.429	0.843	1	3
GADD45B	0.00164611	-0.828595	0.714	0.875	1	3
SFMBT2	0.00169172	0.521761	0.381	0.151	1	3
C7orf50	0.00172042	-0.464314	0.048	0.404	1	3
APOC1	0.00173848	-1.52234	0	0.337	1	3
CCDC50	0.00174307	-0.620998	0.095	0.478	1	3
RPL3	0.00174999	-0.328816	1	0.994	1	3
CYTH4	0.00175187	0.360758	0.381	0.144	1	3
TCEAL4	0.00175549	-0.516329	0.048	0.41	1	3
CNIH4	0.0017858	0.56962	0.429	0.189	1	3
IL1R2	0.00179156	-1.25033	0.143	0.487	1	3
TMPO	0.00180488	0.539967	0.381	0.157	1	3
NLRP3	0.00184012	0.50848	0.952	0.679	1	3
2020-09-02	0.00185246	-0.443875	0.095	0.478	1	3
COX6B1	0.00187324	0.383314	1	0.907	1	3
NFKBIA	0.00187917	0.444926	1	0.958	1	3
TNFRSF1B	0.00190531	0.554774	0.762	0.609	1	3
CLN8	0.00193992	-0.676349	0.333	0.67	1	3
ARFGAP3	0.00195666	-0.45238	0.048	0.41	1	3
TBC1D1	0.00197047	0.413101	0.429	0.199	1	3
BID	0.00198237	0.606393	0.667	0.587	1	3
ATP5G1	0.00198495	-0.414186	0.143	0.554	1	3
SCAF11	0.00199864	-0.460871	0.19	0.619	1	3
TNFRSF14	0.00201643	0.421293	0.476	0.253	1	3
VCP	0.0020209	-0.429968	0.048	0.397	1	3
RAC2	0.00205361	0.575107	0.667	0.42	1	3
ANXA7	0.00206386	-0.573832	0.095	0.462	1	3
TAX1BP3	0.0021023	-0.424934	0.048	0.41	1	3
ZDHHC12	0.0021315	-0.395672	0	0.327	1	3
LPIN1	0.0021315	-0.455649	0	0.327	1	3
PPP1R14B	0.0021315	-0.615895	0	0.327	1	3
NANS	0.00220068	-0.411764	0.095	0.478	1	3
COX14	0.00221683	-0.454946	0.143	0.529	1	3
PSMA3	0.00223931	-0.487104	0.095	0.458	1	3
PLIN2	0.00224532	0.529111	0.714	0.41	1	3
SRRM1	0.00226284	-0.481238	0.381	0.782	1	3
CSTA	0.00229947	0.584248	0.667	0.426	1	3
EHD1	0.00231107	0.535158	0.524	0.282	1	3
PHB2	0.00240536	-0.416542	0.048	0.394	1	3
KTN1	0.0024106	-0.472784	0.381	0.75	1	3
FAM177A1	0.00241087	-0.521277	0.143	0.513	1	3
ZNF428	0.0024376	-0.364137	0	0.321	1	3
UPF3A	0.0024376	-0.38445	0	0.321	1	3
IK	0.00245567	-0.378097	0.048	0.413	1	3
AKR1B1	0.00248517	-0.553866	0.048	0.388	1	3
CNN2	0.00249962	-0.448803	0.143	0.526	1	3
CD37	0.00250622	0.590624	0.905	0.779	1	3
EIF3K	0.00250783	0.304032	0.952	0.894	1	3
RP11-670E13.6	0.00255092	0.373379	0.286	0.096	1	3
MIF	0.00257868	-0.567972	0.286	0.638	1	3
LGALS2	0.00261898	-0.678302	0.238	0.622	1	3
PLXDC2	0.00262726	-0.523335	0.095	0.446	1	3
MANF	0.00271153	-0.544804	0.143	0.49	1	3
KDM6B	0.00273264	0.472386	0.952	0.798	1	3
PDIA3	0.00277321	-0.503935	0.524	0.833	1	3
MRPL55	0.00277824	-0.332491	0.048	0.407	1	3
RIN2	0.00285724	0.319985	0.286	0.093	1	3
RELT	0.00286776	0.448203	0.429	0.208	1	3
POLR2J	0.00286844	-0.448887	0.143	0.513	1	3
FXYD5	0.00287734	0.341049	0.952	0.801	1	3
NINJ1	0.00291483	0.602069	0.81	0.603	1	3
AHCYL1	0.00297369	-0.384226	0	0.311	1	3
HLA-DOA	0.0029737	-0.401439	0	0.311	1	3
PLK3	0.003026	0.464324	0.714	0.532	1	3
SPI1	0.00310598	0.443465	0.905	0.705	1	3
ACAP2	0.00313216	0.471225	0.429	0.221	1	3
EEF1B2	0.00313545	-0.414353	0.952	0.962	1	3
SRSF7	0.00314867	-0.562974	0.524	0.827	1	3
RPS4X	0.00316022	-0.300941	1	1	1	3
NME4	0.00317535	-0.377511	0	0.308	1	3
AHI1	0.00317536	-0.460466	0	0.308	1	3
CCDC107	0.00319641	-0.517955	0.19	0.545	1	3
ARF3	0.00327974	-0.399714	0.095	0.452	1	3
EPSTI1	0.00329546	-0.764653	0.333	0.641	1	3
AKR1A1	0.00331883	-0.491789	0.19	0.551	1	3
ADAM17	0.00333126	0.576204	0.476	0.26	1	3
TTC3	0.00333577	-0.441923	0.095	0.458	1	3
CDKN2D	0.00333881	0.355617	0.286	0.096	1	3
IL10RA	0.00338074	0.529262	0.667	0.446	1	3
CHD9	0.003388	-0.461565	0.095	0.446	1	3
FPR3	0.0033896	-0.441807	0	0.304	1	3
ETV6	0.00339504	-0.397775	0.048	0.375	1	3
DDOST	0.00340789	-0.381637	0.048	0.381	1	3
C1orf54	0.00341343	-0.826667	0.048	0.365	1	3
MCL1	0.00342725	0.310618	0.952	0.923	1	3
TGIF1	0.00343903	-0.540321	0.286	0.644	1	3
SSR3	0.00345161	-0.475379	0.286	0.66	1	3
ANP32B	0.00345771	0.315411	0.857	0.66	1	3
RPS3	0.00348613	-0.252011	1	0.997	1	3
ALDH3B1	0.00351626	0.528069	0.286	0.099	1	3
SMIM19	0.00361714	-0.341552	0	0.301	1	3
PPM1K	0.00361714	-0.479787	0	0.301	1	3
MEAF6	0.00368264	-0.41609	0.048	0.372	1	3
FAM105A	0.00369707	-0.432411	0.048	0.378	1	3
ETHE1	0.00370728	-0.38961	0.048	0.385	1	3
TOR3A	0.00371508	-0.501898	0.048	0.372	1	3
FKBP3	0.00374776	-0.375665	0.048	0.372	1	3
SERINC1	0.00377863	0.456547	0.524	0.317	1	3
G3BP2	0.00380958	-0.407817	0.095	0.452	1	3
MRPS18C	0.00385873	-0.3742	0	0.298	1	3
CCND1	0.00385874	-0.481409	0	0.298	1	3
C12orf75	0.00385874	-0.662106	0	0.298	1	3
B4GALT5	0.0038722	0.481645	0.381	0.173	1	3
TOB2	0.00391519	-0.421622	0.048	0.372	1	3
TMBIM1	0.00391582	0.358987	0.381	0.167	1	3
SNRPE	0.00393202	-0.461284	0.286	0.66	1	3
TMEM109	0.00394342	-0.4502	0.095	0.426	1	3
APLP2	0.00395838	0.466578	0.714	0.5	1	3
CD81	0.0040004	-0.496067	0.048	0.365	1	3
ARF6	0.00400726	0.455838	0.81	0.66	1	3
TPRKB	0.00411518	-0.355534	0	0.295	1	3
TM6SF1	0.00411518	-0.369118	0	0.295	1	3
FAM45A	0.00413017	0.673394	0.333	0.141	1	3
HLA-E	0.00413446	0.391377	1	0.936	1	3
NAPG	0.0041658	0.37721	0.286	0.103	1	3
ECHS1	0.0042094	-0.416543	0.095	0.433	1	3
TRABD	0.00422687	-0.401295	0.095	0.433	1	3
RAC1	0.00424283	-0.444486	0.905	0.942	1	3
SAMD9L	0.00424365	-0.539906	0.048	0.369	1	3
LINC00493	0.00427745	-0.339117	0.143	0.522	1	3
NDUFS4	0.00436075	-0.384638	0.095	0.442	1	3
TMUB1	0.00438731	-0.342564	0	0.292	1	3
C1QC	0.00438731	-1.3592	0	0.292	1	3
NUDT16	0.00446117	0.386692	0.429	0.218	1	3
VAPA	0.0044865	0.443624	0.81	0.696	1	3
SERP1	0.00460318	0.320287	0.952	0.875	1	3
MID1IP1	0.00461495	0.458768	0.381	0.16	1	3
PSME2	0.0046183	-0.641497	0.571	0.776	1	3
DENND1B	0.00467599	-0.36854	0	0.288	1	3
MEF2A	0.0047373	-0.539858	0.143	0.471	1	3
DAPP1	0.00481889	-0.469175	0.048	0.359	1	3
C12orf45	0.00491351	-0.434461	0.048	0.369	1	3
BIN2	0.00493258	0.378441	0.429	0.215	1	3
RRBP1	0.00493631	-0.626387	0.286	0.593	1	3
LAPTM4A	0.00497477	-0.48148	0.381	0.731	1	3
VSIG4	0.00498215	-0.789756	0	0.285	1	3
FABP5	0.00506228	-1.03586	0.19	0.535	1	3
MZT2A	0.00514161	-0.369519	0.048	0.375	1	3
PCGF5	0.00518406	0.357156	0.476	0.279	1	3
CTB-58E17.1	0.00528753	0.306688	0.286	0.103	1	3
CTNND1	0.00530674	-0.339083	0	0.282	1	3
PNRC1	0.00534331	0.312491	1	0.952	1	3
RABGEF1	0.00535423	0.346322	0.286	0.109	1	3
MORF4L1	0.00539158	0.319145	0.952	0.814	1	3
RPS6	0.00542312	-0.278174	1	0.997	1	3
SSH2	0.0054837	0.406903	0.381	0.17	1	3
DDX27	0.00558422	-0.358155	0.095	0.439	1	3
TXN	0.00561419	-1.29549	0.571	0.763	1	3
GNL3	0.00561685	-0.705353	0.095	0.426	1	3
RNF141	0.00564422	0.293058	0.286	0.103	1	3
SNX8	0.0056508	-0.32184	0	0.279	1	3
GGCT	0.0056508	-0.322782	0	0.279	1	3
VPS36	0.0056508	-0.351645	0	0.279	1	3
BCL10	0.00571143	0.378558	0.333	0.138	1	3
FYB	0.00571443	0.380143	0.81	0.567	1	3
HCST	0.00572096	-0.744793	0.619	0.747	1	3
PTTG1IP	0.00573025	-0.449127	0.19	0.532	1	3
MS4A6A	0.00575975	-0.917386	0.286	0.532	1	3
PHB	0.00577206	-0.396882	0.095	0.423	1	3
NUP214	0.00577947	0.490656	0.381	0.179	1	3
LAPTM5	0.00587442	0.300897	0.905	0.885	1	3
ATP6V1D	0.0059413	-0.373094	0.048	0.353	1	3
MAPK14	0.00594154	0.328356	0.286	0.106	1	3
RAB11FIP1	0.00597893	-0.627598	0.19	0.513	1	3
HDAC2	0.00601538	-0.355072	0	0.276	1	3
IL7R	0.00601538	-0.852231	0	0.276	1	3
HSBP1	0.0060935	0.347643	0.714	0.529	1	3
RHOA	0.00610127	0.292129	1	0.894	1	3
LILRA2	0.0062529	0.399542	0.286	0.106	1	3
PCNP	0.00626575	-0.356875	0.143	0.487	1	3
TFPT	0.0064016	-0.343583	0	0.272	1	3
2020-09-11	0.0064016	-0.352444	0	0.272	1	3
LEPROTL1	0.00641066	0.539145	0.571	0.381	1	3
METTL7A	0.00645251	0.296594	0.333	0.131	1	3
FUS	0.00645991	-0.489196	0.524	0.821	1	3
HNRNPA0	0.00646752	-0.431887	0.429	0.769	1	3
RPS7	0.00653057	-0.276915	1	0.994	1	3
ADRBK2	0.00660863	0.30204	0.381	0.173	1	3
PRKACA	0.00662031	0.27333	0.333	0.135	1	3
PPHLN1	0.00664186	-0.328128	0.048	0.362	1	3
ARL6IP1	0.00665533	-0.472522	0.429	0.721	1	3
FOSB	0.00672132	-0.615087	0.762	0.872	1	3
TLR4	0.00672306	0.449771	0.286	0.109	1	3
RPS20	0.00676549	-0.270269	1	0.99	1	3
STRA13	0.0068106	-0.348463	0	0.269	1	3
CUL1	0.00681062	-0.330667	0	0.269	1	3
FRMD4B	0.00681062	-0.448094	0	0.269	1	3
ABCG1	0.00681063	-0.357396	0	0.269	1	3
TMEM14C	0.00684521	-0.419784	0.571	0.769	1	3
GK	0.00691416	0.649926	0.619	0.423	1	3
CHP1	0.00691738	0.351321	0.381	0.183	1	3
SSR1	0.00692056	-0.380541	0.238	0.577	1	3
PLSCR1	0.00692376	-0.450064	0.381	0.705	1	3
CKS2	0.00694864	-0.568912	0.333	0.635	1	3
UBB	0.00700593	-0.322213	0.905	0.962	1	3
TNFAIP3	0.00705533	0.289636	1	0.814	1	3
VOPP1	0.0070621	-0.433893	0.143	0.478	1	3
SIGLEC10	0.007067	0.64907	0.286	0.109	1	3
CD83	0.00716794	-0.589213	0.905	0.888	1	3
SMARCE1	0.007192	-0.346957	0.048	0.343	1	3
MS4A4A	0.0071926	0.457493	0.476	0.256	1	3
JUND	0.00719307	0.488853	0.905	0.747	1	3
DPM3	0.00720081	-0.329826	0.048	0.34	1	3
LCP2	0.00724317	0.49128	0.571	0.388	1	3
P2RY14	0.0072437	-0.418349	0	0.266	1	3
GPR157	0.0072437	-0.468697	0	0.266	1	3
TMEM14B	0.0073039	-0.331514	0.19	0.574	1	3
HSP90AB1	0.0073047	-0.420919	0.857	0.952	1	3
UBE2F	0.0073686	-0.358426	0.143	0.494	1	3
DDX3X	0.00739889	0.482324	0.81	0.753	1	3
[truncated: 961 more rows]
