# Supplementary material for: PD-L1 and ICOSL discriminate human Secretory and Helper dendritic cells in cancer, allergy and autoimmunity
Source: Nat Commun. 2022 Apr 13;13:1983. doi: 10.1038/s41467-022-29516-w (PMC9008048; doi:10.1038/s41467-022-29516-w)
Supplement: Supplementary file 21 — Supplementary Data 18 [file 41467_2022_29516_MOESM21_ESM.xlsx]

## Sheet: Sheet1
ScRNAseq_He et al._DEG per cluster
gene	p_val	avg_logFC	pct.1	pct.2	p_val_adj	cluster
ACKR1	0	2.33652	0.513	0.013	0	0
VWF	0	2.28463	0.624	0.022	0	0
PLVAP	0	2.26174	0.564	0.009	0	0
PECAM1	0	2.20229	0.659	0.032	0	0
EGFL7	0	2.18029	0.66	0.035	0	0
ADGRL4	0	2.15347	0.544	0.011	0	0
CLDN5	0	2.11978	0.636	0.036	0	0
AQP1	0	2.0465	0.685	0.062	0	0
PCAT19	0	2.01248	0.595	0.031	0	0
IFI27	0	2.00116	0.906	0.142	0	0
A2M	0	1.94086	0.726	0.072	0	0
RAMP3	0	1.93974	0.466	0.015	0	0
RAMP2	0	1.89628	0.668	0.074	0	0
CLEC14A	0	1.86566	0.469	0.02	0	0
ENG	0	1.80242	0.509	0.045	0	0
GIMAP7	0	1.79961	0.641	0.059	0	0
EMCN	0	1.78792	0.525	0.041	0	0
RNASE1	0	1.76569	0.547	0.032	0	0
ECSCR	0	1.76136	0.514	0.032	0	0
BTNL9	0	1.74811	0.292	0.014	0	0
LIFR	0	1.71931	0.45	0.042	0	0
GNG11	0	1.70746	0.808	0.154	0	0
SOX18	0	1.70482	0.401	0.021	0	0
NPDC1	0	1.67655	0.528	0.076	0	0
ADCY4	0	1.67021	0.41	0.024	0	0
CD74	0	1.66943	0.935	0.189	0	0
FABP4	0	1.66825	0.64	0.122	0	0
HLA-DRB1	0	1.65572	0.681	0.093	0	0
SPARCL1	0	1.63963	0.893	0.174	0	0
TSPAN7	0	1.62992	0.389	0.022	0	0
HLA-DRA	0	1.59444	0.782	0.121	0	0
GIMAP4	0	1.58148	0.462	0.038	0	0
MMRN2	0	1.57398	0.328	0.011	0	0
NOSTRIN	0	1.55038	0.309	0.013	0	0
EPAS1	0	1.54805	0.488	0.068	0	0
RAPGEF3	0	1.54098	0.275	0.008	0	0
CDH5	0	1.52748	0.306	0.013	0	0
CD93	0	1.50266	0.324	0.012	0	0
SLC9A3R2	0	1.49066	0.353	0.038	0	0
TM4SF1	0	1.47353	0.555	0.1	0	0
JAM2	0	1.45671	0.338	0.02	0	0
COL15A1	0	1.43435	0.455	0.064	0	0
CD36	0	1.42955	0.353	0.071	0	0
HYAL2	0	1.42918	0.376	0.054	0	0
PTPRB	0	1.42844	0.264	0.007	0	0
ROBO4	0	1.41035	0.269	0.014	0	0
BST2	0	1.4034	0.474	0.089	0	0
ID1	0	1.40049	0.606	0.195	0	0
ESAM	0	1.397	0.332	0.025	0	0
HLA-DPA1	0	1.38164	0.603	0.097	0	0
CD34	0	1.37668	0.381	0.046	0	0
KCTD12	0	1.3757	0.428	0.077	0	0
HLA-DMA	0	1.37184	0.453	0.068	0	0
CYYR1	0	1.35397	0.283	0.012	0	0
BCAM	0	1.3337	0.461	0.084	0	0
ITGA6	0	1.32991	0.394	0.08	0	0
C10orf10	0	1.30383	0.269	0.03	0	0
CXorf36	0	1.30174	0.251	0.011	0	0
NRN1	0	1.30142	0.342	0.043	0	0
MYCT1	0	1.29884	0.261	0.013	0	0
FABP5	0	1.29058	0.446	0.115	0	0
IL33	0	1.28794	0.342	0.06	0	0
S1PR1	0	1.28183	0.255	0.015	0	0
IFI44L	0	1.25886	0.27	0.023	0	0
TGFBR2	0	1.25281	0.494	0.12	0	0
ICAM2	0	1.2322	0.263	0.026	0	0
GIMAP6	0	1.21917	0.253	0.016	0	0
SEC14L1	0	1.21765	0.307	0.052	0	0
ADAM15	0	1.21576	0.411	0.125	0	0
PALMD	0	1.20625	0.428	0.138	0	0
LDB2	0	1.2046	0.338	0.049	0	0
GIMAP1	0	1.20072	0.289	0.026	0	0
LMCD1	0	1.18907	0.305	0.045	0	0
HLA-DPB1	0	1.17736	0.545	0.11	0	0
KLF2	0	1.16477	0.308	0.056	0	0
ARHGAP29	0	1.15092	0.525	0.147	0	0
SDPR	0	1.13712	0.269	0.037	0	0
RDX	0	1.12178	0.507	0.192	0	0
PRCP	0	1.11767	0.377	0.118	0	0
MGLL	0	1.11452	0.357	0.09	0	0
SNCG	0	1.05125	0.382	0.079	0	0
IGFBP2	0	1.0469	0.278	0.039	0	0
HSPG2	0	1.04379	0.45	0.126	0	0
MTUS1	0	1.02769	0.32	0.085	0	0
ECE1	0	1.01413	0.266	0.058	0	0
CD320	0	1.01164	0.274	0.057	0	0
VAMP5	0	1.00569	0.493	0.17	0	0
CRIP2	0	0.99616	0.551	0.241	0	0
MEF2C	0	0.994789	0.471	0.13	0	0
TNFSF10	0	0.993948	0.474	0.171	0	0
CRIM1	0	0.99041	0.318	0.09	0	0
ETS2	0	0.97884	0.372	0.14	0	0
CTSH	0	0.969802	0.302	0.076	0	0
ID3	0	0.957713	0.515	0.234	0	0
MGST2	0	0.956031	0.428	0.183	0	0
TXNIP	0	0.930974	0.87	0.494	0	0
HLA-E	0	0.930841	0.824	0.457	0	0
IGFBP4	0	0.930048	0.517	0.185	0	0
UACA	0	0.92755	0.289	0.087	0	0
CTNNAL1	0	0.91397	0.257	0.077	0	0
TCF4	0	0.903575	0.523	0.217	0	0
HLA-DQB1	0	0.903002	0.337	0.078	0	0
TJP1	0	0.888788	0.336	0.119	0	0
PLSCR1	0	0.877367	0.327	0.108	0	0
DUSP23	0	0.864121	0.327	0.146	0	0
PIM3	0	0.85527	0.308	0.122	0	0
MYH9	0	0.839334	0.474	0.209	0	0
HSD17B11	0	0.834272	0.316	0.1	0	0
MLLT4	0	0.833893	0.273	0.101	0	0
IFI6	0	0.820042	0.333	0.117	0	0
PTRF	0	0.817569	0.653	0.331	0	0
CLIC4	0	0.814639	0.27	0.089	0	0
CAV1	0	0.81247	0.683	0.375	0	0
LAP3	0	0.810898	0.312	0.129	0	0
ADIRF	0	0.80428	0.829	0.408	0	0
HLA-F	0	0.803125	0.332	0.12	0	0
ELK3	0	0.792317	0.26	0.071	0	0
NRP1	0	0.791135	0.256	0.081	0	0
POLE4	0	0.765656	0.354	0.16	0	0
CLU	0	0.761109	0.538	0.251	0	0
GNAI2	0	0.757204	0.392	0.174	0	0
IFITM3	0	0.754736	0.899	0.514	0	0
SH3BP5	0	0.752601	0.272	0.094	0	0
FOXP1	0	0.747847	0.336	0.141	0	0
FLOT1	0	0.735467	0.287	0.111	0	0
TACC1	0	0.734979	0.348	0.143	0	0
FKBP1A	0	0.734019	0.577	0.353	0	0
TSHZ2	0	0.726249	0.373	0.146	0	0
CD59	0	0.722638	0.665	0.4	0	0
ITM2A	0	0.720378	0.395	0.161	0	0
IFITM1	0	0.718447	0.817	0.416	0	0
CTGF	0	0.718251	0.255	0.104	0	0
CFLAR	0	0.709096	0.326	0.152	0	0
SPTBN1	0	0.7046	0.458	0.227	0	0
IFITM2	0	0.700861	0.679	0.332	0	0
ETS1	0	0.691973	0.3	0.103	0	0
PSMB9	0	0.681218	0.364	0.164	0	0
CDC37	0	0.675107	0.472	0.272	0	0
CCDC85B	0	0.672483	0.451	0.266	0	0
GMFG	0	0.65403	0.334	0.121	0	0
CNN3	0	0.647039	0.418	0.207	0	0
LRRFIP1	0	0.642729	0.46	0.259	0	0
PARP14	0	0.637778	0.268	0.108	0	0
DPYSL2	0	0.621892	0.331	0.153	0	0
LPAR6	0	0.621744	0.365	0.163	0	0
TINAGL1	0	0.602408	0.257	0.088	0	0
SDCBP	0	0.590695	0.456	0.265	0	0
IGFBP7	0	0.586473	0.768	0.389	0	0
TIMP3	0	0.567386	0.542	0.278	0	0
IFI16	0	0.559129	0.563	0.355	0	0
HLA-B	0	0.552586	0.91	0.674	0	0
FXYD5	0	0.542793	0.408	0.19	0	0
SPARC	0	0.519035	0.494	0.258	0	0
SRGN	0	0.503542	0.316	0.123	0	0
HLA-C	0	0.494905	0.798	0.617	0	0
HLA-A	0	0.443504	0.843	0.658	0	0
MYL12A	0	0.398346	0.68	0.536	0	0
VIM	0	0.367593	0.897	0.602	0	0
TMSB10	0	0.348799	0.981	0.857	0	0
TMSB4X	0	0.290202	0.994	0.898	0	0
B2M	0	0.265937	0.994	0.931	0	0
HSP90AA1	0	-0.449787	0.464	0.663	0	0
NUPR1	0	-0.67419	0.196	0.421	0	0
MT1E	0	-0.715224	0.093	0.294	0	0
LGALS1	0	-0.771737	0.357	0.622	0	0
ATP5G3	0	-0.775171	0.204	0.468	0	0
JUNB	0	-0.788847	0.209	0.427	0	0
HSPA1A	0	-0.878318	0.155	0.37	0	0
PLP2	0	-0.883566	0.128	0.367	0	0
DNAJB1	0	-0.904638	0.079	0.267	0	0
VAMP8	0	-0.922595	0.05	0.267	0	0
PLAC9	0	-0.960241	0.152	0.349	0	0
MT1X	0	-0.970974	0.133	0.403	0	0
CYBA	0	-1.04411	0.113	0.34	0	0
CEBPB	0	-1.06885	0.024	0.251	0	0
PERP	0	-1.08579	0.123	0.345	0	0
CRIP1	0	-1.09159	0.27	0.664	0	0
DSP	0	-1.13652	0.071	0.275	0	0
EMP3	0	-1.16117	0.095	0.347	0	0
C1R	0	-1.32959	0.052	0.278	0	0
FXYD3	0	-1.33283	0.014	0.268	0	0
FOS	0	-1.39001	0.079	0.368	0	0
SFN	0	-1.41056	0.01	0.251	0	0
KRT14	0	-1.46097	0.049	0.283	0	0
GPNMB	0	-1.47245	0.007	0.313	0	0
COL6A1	0	-1.5232	0.036	0.289	0	0
C1S	0	-1.55086	0.02	0.258	0	0
IGFBP5	0	-1.55689	0.018	0.265	0	0
SERPINF1	0	-1.56607	0.01	0.282	0	0
COL3A1	0	-1.65468	0.016	0.253	0	0
S100A4	0	-1.66148	0.146	0.611	0	0
CCDC80	0	-1.66911	0.04	0.306	0	0
CD44	0	-1.69307	0.028	0.434	0	0
APOE	0	-1.69997	0.06	0.474	0	0
COL1A2	0	-1.85493	0.017	0.307	0	0
COL6A2	0	-1.85499	0.016	0.331	0	0
DCN	0	-1.95266	0.033	0.369	0	0
CFD	0	-2.02024	0.042	0.382	0	0
CXCL14	0	-2.07714	0.032	0.465	0	0
STOM	4.56507e-307	0.659235	0.327	0.162	8.41479e-303	0
DEGS1	1.7405e-302	-0.6896	0.094	0.273	3.20827e-298	0
SYNE2	3.35692e-300	0.609983	0.435	0.262	6.18781e-296	0
SRP14	5.19194e-295	0.312746	0.78	0.697	9.57031e-291	0
PEBP1	2.02106e-291	-0.508091	0.293	0.494	3.72543e-287	0
KRT10	2.34549e-289	-0.804602	0.214	0.392	4.32344e-285	0
GADD45B	5.22493e-289	-0.745733	0.129	0.311	9.63111e-285	0
CCDC50	5.01583e-281	0.647742	0.286	0.136	9.24568e-277	0
HES1	3.20662e-267	-0.663583	0.154	0.334	5.91076e-263	0
GSN	1.51563e-266	0.31769	0.655	0.426	2.79375e-262	0
ID2	1.99359e-258	-0.651343	0.196	0.376	3.67479e-254	0
ZFP36	4.50174e-258	-0.749128	0.132	0.301	8.29805e-254	0
RAB13	1.78735e-256	0.597821	0.397	0.245	3.29463e-252	0
AP1S2	5.42101e-252	0.544586	0.253	0.113	9.99255e-248	0
MSN	2.17072e-251	0.584612	0.331	0.178	4.00129e-247	0
DST	1.14747e-246	-0.677648	0.144	0.313	2.11513e-242	0
SNHG7	1.29742e-245	0.589447	0.373	0.224	2.39153e-241	0
IFI27L2	2.79111e-245	-0.639955	0.106	0.267	5.14486e-241	0
JUN	1.22218e-241	-0.60732	0.243	0.415	2.25285e-237	0
CD164	8.802e-238	-0.557104	0.122	0.287	1.62247e-233	0
PRMT1	1.04551e-237	0.625275	0.332	0.187	1.92719e-233	0
ITM2B	3.80172e-236	0.277455	0.776	0.694	7.0077e-232	0
HSPB1	4.06414e-233	0.340798	0.694	0.555	7.49142e-229	0
MT2A	1.7196e-231	-0.477281	0.294	0.48	3.16973e-227	0
FCGRT	3.27364e-227	0.518804	0.398	0.245	6.03431e-223	0
SLC25A5	3.97071e-224	-0.540272	0.229	0.39	7.3192e-220	0
SEPW1	2.01865e-223	0.496494	0.491	0.355	3.72098e-219	0
OAZ1	3.43315e-220	-0.369262	0.428	0.601	6.32832e-216	0
RCN1	2.20745e-215	0.57988	0.257	0.128	4.06899e-211	0
PPP1R15A	2.85863e-213	-0.686558	0.123	0.27	5.26931e-209	0
SUN1	4.13467e-210	0.585735	0.258	0.131	7.62143e-206	0
PDLIM1	1.01081e-208	0.575178	0.345	0.21	1.86323e-204	0
FEZ2	2.7366e-208	0.56232	0.255	0.129	5.04437e-204	0
GPX4	4.42165e-207	-0.419016	0.355	0.524	8.15043e-203	0
VDAC1	2.14772e-205	-0.500371	0.138	0.291	3.95889e-201	0
ARPC1B	7.31253e-200	0.43259	0.401	0.248	1.34792e-195	0
SLC38A2	9.34099e-197	-0.502858	0.185	0.345	1.72183e-192	0
RHOC	1.80049e-196	0.541815	0.393	0.261	3.31884e-192	0
CALD1	5.69623e-195	-0.525502	0.369	0.506	1.04999e-190	0
IL6ST	5.24203e-194	0.501179	0.336	0.197	9.66263e-190	0
ATP5L	3.26009e-193	-0.349133	0.457	0.619	6.00932e-189	0
CAV2	6.43389e-193	0.599037	0.322	0.194	1.18596e-188	0
ALDOA	1.64574e-190	-0.400175	0.304	0.47	3.0336e-186	0
MARCKS	4.70361e-190	-0.522067	0.164	0.315	8.67016e-186	0
PKM	5.77224e-190	-0.411038	0.252	0.417	1.064e-185	0
TSPAN4	3.74291e-186	0.470007	0.286	0.155	6.89931e-182	0
C12orf57	1.18729e-185	-0.436191	0.27	0.433	2.18854e-181	0
ATP5J2	3.07084e-185	-0.406944	0.255	0.421	5.66048e-181	0
COX8A	1.48588e-184	-0.401678	0.28	0.442	2.73892e-180	0
GSTP1	4.66199e-180	-0.33846	0.426	0.579	8.59345e-176	0
BLVRB	1.03519e-179	-0.481036	0.127	0.267	1.90817e-175	0
LUZP1	1.62478e-179	0.522609	0.256	0.138	2.99495e-175	0
COX6B1	1.69128e-176	-0.350387	0.409	0.571	3.11754e-172	0
CLTB	2.21316e-174	-0.436624	0.17	0.314	4.07952e-170	0
ENO1	7.44745e-174	-0.384473	0.311	0.468	1.37279e-169	0
DRAP1	2.89412e-173	-0.429034	0.208	0.361	5.33473e-169	0
TXN	3.11035e-173	-0.349994	0.44	0.582	5.7333e-169	0
NCL	1.09884e-168	-0.383897	0.314	0.472	2.02549e-164	0
TPM3	1.16815e-168	0.396226	0.47	0.34	2.15326e-164	0
NDUFB11	1.21834e-163	-0.382629	0.251	0.403	2.24577e-159	0
COX7A1	3.94164e-160	0.357505	0.315	0.18	7.26562e-156	0
CYSTM1	9.12068e-159	0.421794	0.269	0.15	1.68121e-154	0
LEPROT	3.02971e-158	0.472521	0.376	0.254	5.58467e-154	0
CD151	4.72479e-158	0.484864	0.356	0.234	8.7092e-154	0
ARL2	8.14238e-158	0.487907	0.328	0.208	1.50089e-153	0
NKTR	1.11022e-157	0.455176	0.358	0.232	2.04647e-153	0
P4HB	5.60974e-157	-0.380007	0.176	0.317	1.03404e-152	0
UQCR10	1.30816e-155	-0.376182	0.246	0.396	2.41134e-151	0
UTRN	4.21087e-153	0.486659	0.281	0.166	7.7619e-149	0
MZT2B	2.67255e-150	-0.400858	0.226	0.367	4.92631e-146	0
NENF	2.78851e-150	-0.393265	0.202	0.341	5.14007e-146	0
CD9	1.14123e-146	-0.280754	0.434	0.583	2.10363e-142	0
LDHA	5.49545e-146	-0.323851	0.365	0.508	1.01298e-141	0
TTC3	1.88821e-145	-0.409954	0.169	0.302	3.48054e-141	0
PSMB8	1.77044e-144	0.47145	0.316	0.202	3.26346e-140	0
DUSP1	1.78548e-144	-0.473903	0.215	0.344	3.29118e-140	0
COMT	2.77531e-143	-0.394119	0.14	0.264	5.11573e-139	0
NDUFS5	5.70851e-143	-0.306156	0.387	0.536	1.05225e-138	0
ARID5B	5.78462e-143	-0.534648	0.175	0.3	1.06628e-138	0
COX7B	2.44799e-141	-0.335228	0.319	0.464	4.51237e-137	0
CSTB	7.4448e-141	-0.368398	0.304	0.444	1.3723e-136	0
CALM2	2.13017e-140	-0.260871	0.581	0.715	3.92654e-136	0
RAB11A	2.2665e-139	0.472886	0.377	0.269	4.17783e-135	0
SSR2	1.1676e-138	-0.354776	0.232	0.37	2.15225e-134	0
AP3S1	1.4668e-138	-0.39889	0.134	0.256	2.70375e-134	0
APP	3.74506e-138	0.432594	0.366	0.25	6.90327e-134	0
YWHAZ	1.7018e-137	-0.369469	0.193	0.326	3.13692e-133	0
S100A13	3.0757e-137	0.288765	0.443	0.301	5.66944e-133	0
IMPDH2	4.62737e-137	-0.406782	0.135	0.255	8.52963e-133	0
CUTA	1.73605e-136	-0.364693	0.207	0.341	3.20006e-132	0
PLS3	3.34076e-134	0.536089	0.29	0.187	6.15802e-130	0
PRDX2	1.70581e-133	-0.366299	0.211	0.34	3.14432e-129	0
CYCS	7.04889e-132	-0.395633	0.169	0.292	1.29932e-127	0
PABPC1	1.06915e-128	-0.342791	0.283	0.415	1.97076e-124	0
ARL6IP5	5.0803e-128	-0.385873	0.263	0.391	9.36451e-124	0
MDH2	1.06719e-125	-0.346304	0.156	0.275	1.96716e-121	0
CTSC	6.60056e-125	0.36308	0.261	0.155	1.21668e-120	0
MIF	2.50921e-124	-0.254559	0.551	0.675	4.62524e-120	0
RSL24D1	3.96556e-124	-0.324727	0.274	0.411	7.30972e-120	0
FIS1	5.15713e-124	0.423099	0.388	0.286	9.50613e-120	0
PTTG1IP	7.49259e-124	0.436997	0.289	0.184	1.38111e-119	0
APRT	3.45167e-123	-0.327655	0.259	0.389	6.36247e-119	0
TPI1	9.05147e-123	-0.309199	0.325	0.46	1.66846e-118	0
ANXA1	1.6062e-121	-0.335235	0.407	0.527	2.9607e-117	0
ATP5A1	5.90504e-121	-0.321478	0.24	0.368	1.08848e-116	0
HIGD2A	9.83769e-120	-0.343225	0.186	0.308	1.81338e-115	0
CAPZA2	3.16287e-119	0.47783	0.328	0.229	5.83012e-115	0
CYC1	9.63032e-119	-0.338435	0.166	0.284	1.77516e-114	0
DBI	1.15104e-115	-0.292623	0.32	0.449	2.12171e-111	0
PRKCDBP	6.80671e-115	0.320155	0.337	0.22	1.25468e-110	0
TSPO	9.33485e-114	-0.279091	0.376	0.503	1.72069e-109	0
NDUFA13	1.37855e-113	-0.268226	0.409	0.546	2.54108e-109	0
SEC62	3.8814e-112	0.262669	0.606	0.514	7.15459e-108	0
SP100	7.73111e-111	0.391013	0.274	0.176	1.42507e-106	0
NFIC	2.40099e-110	-0.331658	0.189	0.305	4.42575e-106	0
SARAF	2.80319e-107	-0.340069	0.198	0.313	5.16712e-103	0
TMED10	3.44741e-107	-0.313295	0.155	0.265	6.35461e-103	0
ATP5H	3.65834e-107	-0.284616	0.26	0.387	6.74342e-103	0
HSPA5	2.67854e-106	-0.320494	0.202	0.318	4.93736e-102	0
TUBB4B	8.49849e-106	-0.293634	0.195	0.312	1.56653e-101	0
REEP5	1.60122e-104	-0.319015	0.182	0.295	2.95153e-100	0
GUK1	2.64256e-104	0.302271	0.537	0.458	4.87102e-100	0
SUB1	2.84665e-104	-0.292548	0.318	0.443	5.24724e-100	0
HMGN1	5.27907e-104	-0.306123	0.255	0.372	9.73091e-100	0
RSL1D1	3.53814e-101	-0.294947	0.23	0.346	6.52185e-97	0
CXCL12	2.19614e-100	0.261421	0.347	0.226	4.04814e-96	0
PSMD8	3.11366e-98	-0.265392	0.169	0.277	5.73941e-94	0
ATP5D	1.13451e-97	-0.265138	0.327	0.448	2.09124e-93	0
SRSF2	4.48485e-97	-0.289446	0.291	0.411	8.26692e-93	0
PPDPF	1.16147e-96	-0.280582	0.377	0.5	2.14094e-92	0
ATOX1	1.26954e-96	0.408584	0.335	0.244	2.34014e-92	0
LSM5	9.97646e-96	-0.291699	0.194	0.304	1.83896e-91	0
NAA38	2.51348e-95	0.400793	0.365	0.276	4.6331e-91	0
SNHG8	3.03926e-94	-0.314265	0.267	0.377	5.60227e-90	0
ATP5G1	3.1588e-92	-0.287538	0.263	0.376	5.82262e-88	0
ARGLU1	5.15774e-92	0.273673	0.519	0.434	9.50727e-88	0
TMEM219	9.40854e-92	0.417618	0.296	0.21	1.73428e-87	0
NFE2L2	1.21457e-89	-0.259028	0.205	0.313	2.23881e-85	0
RAN	1.73953e-89	-0.274945	0.258	0.369	3.20648e-85	0
C1QBP	4.9119e-89	-0.296767	0.179	0.28	9.0541e-85	0
PPIC	4.87774e-88	0.366068	0.254	0.167	8.99113e-84	0
PHPT1	1.18055e-86	-0.283346	0.232	0.34	2.17611e-82	0
TSC22D1	1.29583e-86	0.38253	0.306	0.221	2.38861e-82	0
S100A16	1.8752e-86	0.35381	0.367	0.272	3.45656e-82	0
RAC1	1.89305e-86	0.260718	0.571	0.512	3.48947e-82	0
ARPC5	3.39272e-86	-0.284139	0.247	0.354	6.25379e-82	0
NDUFS4	6.12825e-86	-0.273754	0.165	0.264	1.12962e-81	0
PPP1CB	7.80926e-86	-0.294353	0.18	0.281	1.43948e-81	0
MORF4L2	1.38708e-85	-0.28881	0.198	0.301	2.5568e-81	0
TAGLN2	6.19133e-85	0.335095	0.452	0.375	1.14125e-80	0
ATP5C1	1.85168e-83	-0.261023	0.23	0.336	3.41319e-79	0
EIF3H	5.16601e-83	-0.255316	0.262	0.369	9.5225e-79	0
KTN1	1.10231e-82	0.259179	0.528	0.452	2.03188e-78	0
TIMM13	7.81404e-82	-0.260016	0.169	0.265	1.44036e-77	0
ACADVL	8.88942e-82	-0.278102	0.168	0.265	1.63859e-77	0
GTF2H5	1.62163e-80	-0.289322	0.159	0.253	2.98915e-76	0
NDUFA6	2.17316e-80	-0.275214	0.192	0.291	4.00578e-76	0
MRPL41	2.38506e-80	-0.312446	0.18	0.275	4.39638e-76	0
CEBPD	1.35237e-79	-0.273155	0.165	0.259	2.49283e-75	0
IER2	3.26233e-79	-0.348616	0.22	0.314	6.01346e-75	0
UGP2	1.06423e-78	-0.330445	0.16	0.251	1.96169e-74	0
XIST	2.76281e-78	0.271943	0.277	0.186	5.0927e-74	0
LY6E	1.80346e-77	0.298886	0.406	0.319	3.32433e-73	0
NDFIP1	2.61739e-76	-0.324191	0.184	0.275	4.82464e-72	0
BRD2	3.05283e-76	-0.317667	0.185	0.277	5.62728e-72	0
TBCA	2.66551e-75	-0.252239	0.254	0.357	4.91334e-71	0
IFNGR1	6.56413e-75	0.42138	0.274	0.197	1.20997e-70	0
SF3B5	1.16214e-74	-0.257505	0.216	0.314	2.14218e-70	0
TIMP1	1.89221e-72	-0.384987	0.32	0.387	3.48792e-68	0
ANXA5	2.58235e-70	-0.289356	0.279	0.368	4.76004e-66	0
ACTR3	1.00452e-68	-0.253973	0.19	0.28	1.85164e-64	0
TRA2B	5.21757e-66	-0.285432	0.178	0.263	9.61755e-62	0
TMOD3	7.51318e-64	0.383624	0.255	0.185	1.3849e-59	0
C6orf48	4.87368e-63	-0.298519	0.23	0.315	8.98366e-59	0
MRPL33	1.86416e-62	0.317645	0.312	0.237	3.43621e-58	0
ACTN4	1.79469e-61	0.329321	0.33	0.257	3.30815e-57	0
GLUL	2.99187e-61	0.382405	0.313	0.246	5.51492e-57	0
NFIB	1.1601e-58	0.287098	0.362	0.288	2.13842e-54	0
PPP3CA	7.33501e-57	0.334305	0.277	0.208	1.35206e-52	0
CLEC2B	3.9356e-56	0.309459	0.295	0.224	7.25449e-52	0
APLP2	9.45192e-56	0.290732	0.362	0.292	1.74227e-51	0
CTNNA1	7.40657e-55	0.379808	0.261	0.197	1.36525e-50	0
RHOA	4.7559e-54	0.259464	0.467	0.414	8.76654e-50	0
GPX1	4.03055e-50	0.277392	0.356	0.29	7.42952e-46	0
MYCBP2	7.13903e-50	-0.255035	0.21	0.285	1.31594e-45	0
NPC2	6.28321e-48	0.272019	0.378	0.32	1.15818e-43	0
APOD	6.35527e-46	-0.500974	0.22	0.272	1.17147e-41	0
WASF2	2.83285e-45	0.260589	0.402	0.348	5.22178e-41	0
MTIF3	2.10522e-43	0.283209	0.26	0.201	3.88055e-39	0
NOP10	1.84431e-41	0.274124	0.354	0.301	3.39961e-37	0
JAK1	2.38472e-41	0.273898	0.332	0.275	4.39575e-37	0
RHOB	3.79623e-41	0.373956	0.256	0.204	6.99759e-37	0
ATRX	1.6183e-40	0.254109	0.339	0.281	2.98302e-36	0
MGP	4.67156e-19	-0.316235	0.32	0.333	8.61109e-15	0
SERPING1	3.75615e-08	-0.286207	0.26	0.263	0.000692371	0
DCN	0	2.33041	0.954	0.131	0	1
CFD	0	2.29631	0.969	0.143	0	1
FBLN1	0	2.20668	0.697	0.055	0	1
CCDC80	0	2.18854	0.849	0.099	0	1
C3	0	2.14452	0.501	0.017	0	1
PLA2G2A	0	2.09929	0.411	0.01	0	1
APOD	0	2.03342	0.831	0.128	0	1
IGFBP6	0	2.03197	0.571	0.046	0	1
CFH	0	2.03106	0.717	0.078	0	1
C1S	0	2.03017	0.746	0.073	0	1
LRP1	0	1.99708	0.654	0.056	0	1
LUM	0	1.95693	0.621	0.046	0	1
NOVA1	0	1.9056	0.454	0.024	0	1
C1R	0	1.89566	0.746	0.101	0	1
MFAP4	0	1.8914	0.555	0.041	0	1
DPT	0	1.84766	0.455	0.023	0	1
COL1A2	0	1.83583	0.815	0.102	0	1
MFAP5	0	1.81391	0.423	0.021	0	1
SFRP2	0	1.80691	0.382	0.021	0	1
WISP2	0	1.76573	0.359	0.009	0	1
COL6A2	0	1.74162	0.807	0.124	0	1
ADH1B	0	1.73429	0.369	0.017	0	1
COL1A1	0	1.70254	0.654	0.081	0	1
MMP2	0	1.68198	0.474	0.05	0	1
SERPINF1	0	1.65293	0.65	0.114	0	1
CD248	0	1.63884	0.337	0.018	0	1
PTGDS	0	1.63609	0.284	0.041	0	1
SVEP1	0	1.62387	0.283	0.007	0	1
LINC01279	0	1.61781	0.322	0.01	0	1
PI16	0	1.61239	0.303	0.011	0	1
ABCA8	0	1.60762	0.327	0.015	0	1
COL3A1	0	1.59697	0.639	0.092	0	1
ABI3BP	0	1.58352	0.413	0.039	0	1
COL6A1	0	1.57896	0.688	0.119	0	1
CTSK	0	1.56708	0.445	0.048	0	1
SLIT3	0	1.56404	0.41	0.039	0	1
ABCA10	0	1.56108	0.262	0.015	0	1
PCOLCE	0	1.55559	0.538	0.071	0	1
ISLR	0	1.54755	0.337	0.023	0	1
SOD3	0	1.54383	0.581	0.09	0	1
CXCL14	0	1.53882	0.823	0.249	0	1
PDGFRA	0	1.53166	0.333	0.017	0	1
EFEMP1	0	1.5297	0.447	0.066	0	1
FSTL1	0	1.51072	0.478	0.08	0	1
AEBP1	0	1.49898	0.502	0.072	0	1
COL6A3	0	1.4933	0.49	0.061	0	1
FBLN2	0	1.491	0.488	0.077	0	1
CP	0	1.4905	0.293	0.012	0	1
THY1	0	1.48606	0.419	0.041	0	1
FBN1	0	1.46993	0.378	0.05	0	1
VCAN	0	1.46328	0.408	0.055	0	1
ANGPTL1	0	1.46182	0.314	0.019	0	1
SERPING1	0	1.44767	0.692	0.164	0	1
PLAC9	0	1.44597	0.763	0.194	0	1
CYBRD1	0	1.43801	0.452	0.091	0	1
PPAP2B	0	1.42906	0.462	0.083	0	1
MGP	0	1.42328	0.807	0.221	0	1
ABCA6	0	1.40424	0.278	0.026	0	1
CLEC3B	0	1.40392	0.533	0.129	0	1
OSR2	0	1.39364	0.271	0.012	0	1
FGF7	0	1.39114	0.358	0.035	0	1
THBS2	0	1.38949	0.318	0.038	0	1
CXCL12	0	1.38386	0.682	0.159	0	1
MXRA8	0	1.37358	0.314	0.028	0	1
PRRX1	0	1.33983	0.461	0.071	0	1
DCLK1	0	1.33282	0.272	0.02	0	1
COL12A1	0	1.2929	0.282	0.03	0	1
RARRES2	0	1.2868	0.365	0.07	0	1
OLFML3	0	1.25493	0.255	0.017	0	1
ITGBL1	0	1.2512	0.256	0.019	0	1
TIMP2	0	1.24918	0.475	0.117	0	1
PDGFRB	0	1.23941	0.354	0.056	0	1
LTBP1	0	1.22262	0.29	0.045	0	1
FBLN5	0	1.21988	0.255	0.021	0	1
TNFAIP2	0	1.21816	0.362	0.084	0	1
TWIST2	0	1.20864	0.278	0.027	0	1
FGFR1	0	1.18649	0.34	0.066	0	1
TMEM176B	0	1.17991	0.285	0.036	0	1
CTHRC1	0	1.17327	0.311	0.063	0	1
ECM1	0	1.17138	0.257	0.031	0	1
NTRK2	0	1.16768	0.327	0.065	0	1
IGFBP5	0	1.16755	0.516	0.131	0	1
NNMT	0	1.13479	0.474	0.143	0	1
SRPX	0	1.13375	0.255	0.037	0	1
ECM2	0	1.13256	0.254	0.028	0	1
GSN	0	1.10887	0.856	0.398	0	1
SDC2	0	1.10492	0.349	0.072	0	1
RNASE4	0	1.09388	0.373	0.112	0	1
LTBP4	0	1.05458	0.346	0.101	0	1
HTRA1	0	1.04356	0.368	0.106	0	1
FGL2	0	1.04101	0.305	0.072	0	1
DAB2	0	1.04057	0.404	0.117	0	1
ITIH5	0	1.035	0.292	0.057	0	1
USP53	0	1.03177	0.268	0.072	0	1
PAM	0	1.02833	0.309	0.072	0	1
TCF7L2	0	0.976095	0.254	0.072	0	1
MT1M	0	0.975665	0.265	0.067	0	1
ADD3	0	0.946936	0.385	0.138	0	1
PMP22	0	0.936803	0.425	0.152	0	1
MGST1	0	0.931249	0.411	0.113	0	1
S100A13	0	0.927879	0.599	0.277	0	1
CPQ	0	0.925373	0.263	0.068	0	1
TIMP1	0	0.922533	0.672	0.301	0	1
LIMA1	0	0.913641	0.592	0.291	0	1
FXYD1	0	0.9114	0.311	0.07	0	1
PIK3R1	0	0.910403	0.379	0.156	0	1
LAMA4	0	0.896644	0.274	0.084	0	1
REV3L	0	0.895085	0.373	0.146	0	1
SPRY1	0	0.892085	0.398	0.165	0	1
MAP1B	0	0.887166	0.32	0.109	0	1
CPE	0	0.857761	0.299	0.083	0	1
CD81	0	0.841444	0.588	0.324	0	1
GPNMB	0	0.834564	0.423	0.193	0	1
FN1	0	0.819428	0.295	0.103	0	1
SELM	0	0.800088	0.561	0.252	0	1
FHL1	0	0.77679	0.286	0.116	0	1
EPB41L2	0	0.759339	0.254	0.094	0	1
APOE	0	0.738877	0.557	0.327	0	1
SEPP1	0	0.73694	0.54	0.317	0	1
RRBP1	0	0.728317	0.474	0.25	0	1
LHFP	0	0.714117	0.327	0.126	0	1
CALD1	0	0.701954	0.76	0.405	0	1
CLU	0	0.695307	0.568	0.268	0	1
EMP3	0	0.677655	0.517	0.23	0	1
CST3	0	0.675973	0.86	0.569	0	1
S100A4	0	0.623291	0.816	0.42	0	1
ANXA5	0	0.615397	0.5	0.31	0	1
PSAP	0	0.613828	0.597	0.4	0	1
CD63	0	0.569502	0.847	0.62	0	1
TFPI	0	0.544659	0.34	0.144	0	1
TIMP3	0	0.537478	0.528	0.302	0	1
LGALS1	0	0.503198	0.82	0.495	0	1
LAPTM4A	0	0.46379	0.659	0.523	0	1
S100A6	0	0.415936	0.969	0.802	0	1
S100A10	0	0.400988	0.835	0.702	0	1
VIM	0	0.385634	0.902	0.625	0	1
PTMA	0	-0.42315	0.769	0.942	0	1
HLA-C	0	-0.509787	0.483	0.703	0	1
HLA-B	0	-0.594028	0.513	0.784	0	1
HLA-E	0	-0.627517	0.355	0.593	0	1
SLC25A5	0	-0.826668	0.14	0.397	0	1
BTG1	0	-0.84843	0.23	0.541	0	1
SYNE2	0	-0.86613	0.1	0.352	0	1
CRIP2	0	-0.900648	0.109	0.367	0	1
IER2	0	-0.923145	0.089	0.336	0	1
SPARCL1	0	-0.925219	0.177	0.395	0	1
MGST2	0	-0.95523	0.055	0.288	0	1
LRRFIP1	0	-0.988384	0.092	0.359	0	1
IFI27	0	-1.07567	0.143	0.378	0	1
PALMD	0	-1.099	0.027	0.253	0	1
ID1	0	-1.10779	0.081	0.348	0	1
VAMP8	0	-1.20065	0.012	0.259	0	1
A2M	0	-1.2528	0.04	0.282	0	1
HLA-DPB1	0	-1.30532	0.034	0.261	0	1
PERP	0	-1.31876	0.079	0.337	0	1
KRT14	0	-1.3985	0.048	0.264	0	1
FABP4	0	-1.40055	0.073	0.293	0	1
TM4SF1	0	-1.41804	0.014	0.26	0	1
DSP	0	-1.46524	0.013	0.272	0	1
HLA-DPA1	0	-1.55289	0.018	0.271	0	1
GIMAP7	0	-1.56791	0.008	0.251	0	1
HLA-DRB1	0	-1.67037	0.016	0.292	0	1
HLA-DRA	0	-1.71453	0.032	0.345	0	1
CD74	0	-1.72417	0.073	0.446	0	1
EBF1	8.25985e-307	0.783424	0.255	0.098	1.52254e-302	1
HINT1	7.89401e-305	-0.513797	0.376	0.611	1.4551e-300	1
ATP1B3	1.90907e-294	-0.751738	0.119	0.338	3.51899e-290	1
ACTN4	8.00784e-288	-0.750913	0.101	0.316	1.47609e-283	1
MYL12A	6.3356e-284	-0.552773	0.388	0.614	1.16784e-279	1
ATP5G2	8.79467e-284	-0.492854	0.348	0.589	1.62112e-279	1
MYH9	1.19183e-283	-0.805166	0.104	0.315	2.19689e-279	1
JUNB	1.79614e-279	-0.699259	0.186	0.415	3.31082e-275	1
MYADM	3.94552e-276	0.661706	0.272	0.115	7.27278e-272	1
COX4I1	1.51137e-271	-0.466135	0.441	0.65	2.7859e-267	1
CAV2	1.72011e-267	-0.774559	0.071	0.262	3.17069e-263	1
S100A16	1.31366e-266	-0.720268	0.13	0.334	2.42147e-262	1
HMGN1	3.27929e-262	-0.610244	0.163	0.384	6.04472e-258	1
LAMB2	6.79204e-261	0.704718	0.264	0.113	1.25198e-256	1
FOS	2.55108e-256	-0.758055	0.128	0.334	4.70241e-252	1
PABPC1	2.96837e-251	-0.570068	0.204	0.422	5.4716e-247	1
CRYAB	8.41907e-249	0.58114	0.294	0.138	1.55189e-244	1
CFL1	1.6328e-247	-0.455186	0.436	0.651	3.00974e-243	1
NFIA	1.0694e-245	0.671609	0.376	0.215	1.97123e-241	1
EEF1G	9.21113e-244	-0.342197	0.588	0.753	1.69789e-239	1
DDAH2	1.84074e-241	0.623347	0.309	0.153	3.39304e-237	1
GAPDH	1.3192e-232	-0.347806	0.581	0.754	2.43169e-228	1
NUPR1	4.99004e-232	0.548707	0.498	0.334	9.19813e-228	1
EEF1B2	1.43068e-231	-0.455616	0.37	0.575	2.63717e-227	1
HLA-A	1.45798e-228	-0.383287	0.563	0.737	2.68749e-224	1
H2AFZ	2.88276e-226	-0.582203	0.189	0.394	5.31379e-222	1
C9orf16	4.57255e-223	-0.594559	0.136	0.33	8.42858e-219	1
SPARC	7.91121e-222	0.438075	0.472	0.282	1.45827e-217	1
GPX4	2.92758e-219	0.43168	0.589	0.457	5.3964e-215	1
ZBTB20	2.4171e-216	0.600834	0.374	0.217	4.45544e-212	1
ARL6IP5	3.06344e-216	0.481993	0.485	0.33	5.64685e-212	1
HSPB1	1.30239e-210	-0.429314	0.446	0.623	2.4007e-206	1
PPIA	2.06539e-207	-0.443924	0.302	0.513	3.80713e-203	1
RAB13	2.12869e-206	-0.532205	0.131	0.318	3.92381e-202	1
IFITM3	8.60679e-204	0.29866	0.783	0.571	1.58649e-199	1
PPIC	5.81854e-202	0.603715	0.301	0.163	1.07253e-197	1
FTL	3.77638e-198	0.256735	0.804	0.737	6.961e-194	1
RAB11A	5.4528e-194	-0.527334	0.148	0.33	1.00511e-189	1
GUK1	1.72723e-191	-0.430613	0.315	0.515	3.1838e-187	1
UQCRH	7.49951e-187	-0.44338	0.263	0.463	1.38239e-182	1
ANXA1	5.98988e-186	0.354127	0.605	0.472	1.10411e-181	1
PFN1	1.1636e-185	-0.392541	0.445	0.638	2.14487e-181	1
ANP32B	3.03565e-185	-0.483439	0.126	0.3	5.59562e-181	1
SEPW1	3.05513e-182	-0.476736	0.236	0.424	5.63153e-178	1
EIF3E	1.12362e-181	-0.402435	0.371	0.561	2.07117e-177	1
ARPC2	4.06706e-181	-0.438784	0.329	0.515	7.49681e-177	1
DEGS1	1.16308e-180	-0.599172	0.102	0.257	2.1439e-176	1
NPM1	1.24798e-179	-0.421943	0.278	0.475	2.30041e-175	1
COX6A1	5.8322e-177	-0.423635	0.317	0.511	1.07505e-172	1
EID1	1.26653e-175	0.37711	0.585	0.467	2.33459e-171	1
COX5A	1.87654e-171	-0.501544	0.141	0.307	3.45902e-167	1
KTN1	5.73847e-170	-0.362371	0.307	0.509	1.05777e-165	1
EIF3K	1.55957e-169	-0.389378	0.309	0.501	2.87475e-165	1
CALU	6.37035e-168	0.565002	0.256	0.135	1.17425e-163	1
EIF3D	3.83859e-167	-0.443785	0.154	0.325	7.07567e-163	1
COX7A1	4.37525e-167	0.465054	0.332	0.187	8.06489e-163	1
IGFBP7	2.25641e-166	0.298386	0.658	0.444	4.15924e-162	1
LRRC75A-AS1	8.24608e-165	-0.317086	0.541	0.692	1.52e-160	1
NAP1L1	1.50542e-164	-0.408765	0.294	0.483	2.77494e-160	1
CRIP1	3.13478e-163	0.276583	0.704	0.533	5.77833e-159	1
MIF	2.01638e-162	-0.334082	0.503	0.676	3.7168e-158	1
SNRPB	1.63934e-161	-0.435638	0.155	0.324	3.0218e-157	1
NACA	2.08622e-161	-0.262995	0.63	0.777	3.84553e-157	1
PRKCDBP	3.79474e-161	0.436643	0.365	0.223	6.99485e-157	1
PDLIM1	8.62496e-160	-0.515863	0.12	0.272	1.58984e-155	1
C11orf31	5.03275e-159	-0.436045	0.196	0.371	9.27687e-155	1
UBXN1	4.50212e-156	-0.429223	0.179	0.351	8.29877e-152	1
ATP5L	1.72618e-155	-0.340825	0.428	0.613	3.18187e-151	1
CYCS	2.36164e-155	-0.504594	0.135	0.29	4.3532e-151	1
GADD45B	4.46342e-154	-0.571433	0.14	0.294	8.22742e-150	1
PPP1CA	9.76476e-154	-0.476326	0.107	0.255	1.79994e-149	1
TMEM123	9.54961e-153	-0.507255	0.113	0.262	1.76028e-148	1
IL6ST	1.08604e-152	0.488722	0.339	0.207	2.00189e-148	1
KLF6	1.18267e-152	-0.496436	0.232	0.401	2.18001e-148	1
UQCR11	7.76778e-150	-0.361514	0.379	0.562	1.43183e-145	1
HNRNPA1	9.57438e-150	-0.40585	0.223	0.398	1.76485e-145	1
ARPC3	1.04205e-149	-0.441462	0.231	0.402	1.92081e-145	1
WBP5	1.13905e-149	0.543455	0.341	0.217	2.09962e-145	1
CDC37	5.03327e-149	-0.433994	0.186	0.353	9.27784e-145	1
PSMB8	4.70587e-148	-0.478656	0.112	0.258	8.67433e-144	1
NDFIP1	1.02483e-147	0.498483	0.353	0.229	1.88907e-143	1
UQCRB	2.56247e-147	-0.332943	0.361	0.549	4.72339e-143	1
TSPAN4	6.62048e-145	0.481837	0.288	0.165	1.22035e-140	1
EIF3H	1.93933e-143	-0.39917	0.207	0.374	3.57477e-139	1
IGFBP4	5.98935e-143	0.408717	0.386	0.242	1.10402e-138	1
BRD2	1.13697e-142	-0.407648	0.131	0.282	2.09578e-138	1
TNFSF10	1.10205e-141	-0.547531	0.131	0.274	2.03141e-137	1
PPP1R15A	1.25884e-138	-0.528725	0.118	0.259	2.32043e-134	1
EIF3L	3.20088e-138	-0.385918	0.213	0.375	5.90018e-134	1
SNHG5	5.26182e-138	-0.328409	0.506	0.67	9.69911e-134	1
FKBP1A	6.9948e-138	-0.401103	0.275	0.44	1.28935e-133	1
CYB5R3	1.53117e-136	0.479763	0.394	0.275	2.8224e-132	1
EIF3F	2.81774e-136	-0.396883	0.19	0.349	5.19393e-132	1
MT2A	5.09427e-136	0.390037	0.532	0.411	9.39027e-132	1
REXO2	7.62907e-136	0.53468	0.33	0.22	1.40627e-131	1
ARHGAP29	1.88598e-135	-0.586572	0.133	0.267	3.47644e-131	1
ENSA	3.08824e-133	-0.388791	0.138	0.284	5.69256e-129	1
GNG11	2.36294e-132	-0.694196	0.225	0.34	4.3556e-128	1
COX7B	1.41032e-127	-0.371518	0.295	0.458	2.59964e-123	1
ARID5B	2.10988e-127	0.457236	0.367	0.246	3.88914e-123	1
COX8A	2.1191e-127	-0.349145	0.267	0.432	3.90613e-123	1
ATP5B	1.66066e-125	-0.348382	0.213	0.371	3.06109e-121	1
GNG5	1.82259e-125	-0.420281	0.194	0.345	3.35957e-121	1
ACTR3	3.15204e-125	-0.452861	0.144	0.283	5.81016e-121	1
FXYD5	2.08881e-124	-0.580602	0.14	0.269	3.8503e-120	1
SNHG7	1.96877e-122	-0.423379	0.148	0.288	3.62903e-118	1
POLR1D	1.0761e-121	-0.373058	0.126	0.262	1.98358e-117	1
GSTK1	1.22871e-121	-0.407512	0.177	0.324	2.26489e-117	1
CALM1	1.42651e-121	-0.342036	0.444	0.598	2.6295e-117	1
SET	1.52032e-120	-0.386845	0.179	0.325	2.8024e-116	1
MDH2	9.40346e-120	-0.361022	0.134	0.27	1.73334e-115	1
GAS5	1.43175e-119	-0.268188	0.467	0.63	2.63915e-115	1
DUSP1	4.79863e-119	-0.446507	0.197	0.338	8.84532e-115	1
MYCBP2	2.43713e-118	0.568528	0.348	0.248	4.49236e-114	1
TSPO	3.06285e-118	-0.323463	0.344	0.5	5.64575e-114	1
PLP2	2.49038e-117	-0.420349	0.194	0.333	4.59053e-113	1
ARL6IP1	1.54338e-116	-0.404677	0.178	0.32	2.84492e-112	1
ATP5A1	2.84003e-116	-0.347908	0.214	0.364	5.23502e-112	1
TOMM20	9.61906e-115	-0.361498	0.129	0.26	1.77308e-110	1
HSPA1A	1.95414e-114	-0.471649	0.202	0.342	3.60207e-110	1
BTF3	2.64631e-114	-0.254525	0.542	0.679	4.87794e-110	1
EIF4B	2.73523e-114	-0.336822	0.132	0.265	5.04185e-110	1
ANAPC16	1.1615e-113	-0.354767	0.211	0.36	2.14099e-109	1
SARAF	1.2529e-113	-0.410091	0.171	0.31	2.30946e-109	1
GLTSCR2	1.39061e-112	-0.259728	0.43	0.59	2.56331e-108	1
JUN	4.50126e-112	-0.411419	0.256	0.398	8.29717e-108	1
GAS6	3.71542e-111	0.560592	0.29	0.192	6.84864e-107	1
ZFP36L1	3.35225e-109	-0.309281	0.323	0.483	6.17921e-105	1
MARCKS	8.31791e-109	0.492699	0.359	0.259	1.53324e-104	1
COX7C	5.55585e-108	-0.281195	0.478	0.633	1.02411e-103	1
HIGD2A	2.1208e-107	-0.375539	0.167	0.302	3.90926e-103	1
ASPH	2.60513e-107	0.512176	0.27	0.174	4.80204e-103	1
ATP5F1	7.96335e-107	-0.362301	0.153	0.285	1.46788e-102	1
FBL	1.46013e-106	-0.315445	0.147	0.28	2.69147e-102	1
PSMA6	2.87452e-106	-0.365418	0.159	0.291	5.2986e-102	1
SMDT1	5.18678e-104	-0.33047	0.188	0.328	9.5608e-100	1
CSDE1	8.66219e-103	-0.295405	0.194	0.335	1.5967e-98	1
HSPG2	2.04397e-102	0.432495	0.295	0.187	3.76765e-98	1
SLC38A2	4.37208e-102	-0.367203	0.193	0.33	8.05906e-98	1
SRSF2	1.04328e-101	-0.332284	0.261	0.408	1.92308e-97	1
ATPIF1	2.60859e-101	-0.306947	0.256	0.408	4.80842e-97	1
PSMA2	3.58962e-101	-0.323329	0.236	0.382	6.61675e-97	1
EMP1	7.52427e-101	0.466983	0.341	0.244	1.38695e-96	1
ID3	2.77164e-100	-0.437435	0.201	0.328	5.10897e-96	1
PSME2	5.09366e-100	-0.323577	0.203	0.341	9.38915e-96	1
COX7A2	3.22873e-99	-0.278168	0.439	0.589	5.95152e-95	1
PKM	3.31974e-99	-0.310284	0.259	0.402	6.11929e-95	1
CCDC85B	3.10356e-98	-0.357476	0.204	0.337	5.7208e-94	1
TAGLN2	6.07662e-98	-0.297976	0.277	0.421	1.1201e-93	1
EIF3M	1.30258e-96	-0.310273	0.14	0.264	2.40105e-92	1
PGK1	1.78903e-96	-0.35109	0.18	0.308	3.29772e-92	1
TRAPPC1	1.95615e-92	-0.323252	0.146	0.266	3.60577e-88	1
DNAJB6	7.42097e-92	-0.329189	0.136	0.253	1.36791e-87	1
ATP5E	7.74396e-92	-0.280855	0.399	0.541	1.42744e-87	1
SERBP1	1.01935e-91	-0.275121	0.297	0.442	1.87897e-87	1
AHNAK	2.15745e-91	0.305177	0.556	0.483	3.97683e-87	1
COX7A2L	5.4807e-91	-0.299042	0.169	0.295	1.01026e-86	1
POMP	5.50385e-91	-0.313009	0.313	0.456	1.01452e-86	1
NENF	2.73855e-89	0.406882	0.375	0.29	5.04797e-85	1
NOP10	4.05625e-89	-0.328987	0.208	0.338	7.47689e-85	1
SEC62	4.63309e-89	0.258423	0.604	0.522	8.54018e-85	1
ARF5	5.32444e-88	-0.274864	0.217	0.351	9.81454e-84	1
TPI1	5.59339e-88	-0.283954	0.311	0.452	1.03103e-83	1
COX17	9.47837e-86	-0.343979	0.14	0.252	1.74715e-81	1
UBE2D2	4.16407e-85	-0.31398	0.139	0.252	7.67562e-81	1
SPTBN1	2.6256e-84	0.377612	0.364	0.266	4.83977e-80	1
EMP2	4.90409e-84	-0.296374	0.167	0.285	9.03971e-80	1
ATP5D	4.92674e-84	-0.259772	0.301	0.444	9.08147e-80	1
ZFP36	2.03316e-83	-0.37599	0.166	0.28	3.74773e-79	1
NFKBIA	3.14438e-83	-0.283154	0.289	0.421	5.79603e-79	1
RAN	4.58664e-83	-0.301544	0.235	0.366	8.45456e-79	1
TPM3	1.17024e-82	-0.349229	0.273	0.395	2.1571e-78	1
MT1E	1.06419e-81	0.420046	0.317	0.227	1.96162e-77	1
SAT1	2.34929e-81	-0.374488	0.231	0.349	4.33045e-77	1
NDUFB3	3.30121e-81	-0.302682	0.15	0.263	6.08512e-77	1
RBM8A	3.37141e-81	-0.286159	0.189	0.312	6.21451e-77	1
VKORC1	4.98913e-81	0.435543	0.281	0.197	9.19646e-77	1
MRPS6	3.91077e-80	0.581693	0.255	0.178	7.20873e-76	1
SRSF3	4.23646e-80	-0.277079	0.34	0.478	7.80907e-76	1
NDUFA12	9.4187e-80	-0.302564	0.163	0.278	1.73615e-75	1
SUB1	2.17145e-79	-0.298865	0.307	0.436	4.00263e-75	1
TSC22D1	4.06947e-78	-0.341239	0.153	0.262	7.50126e-74	1
SNRPF	6.66268e-78	-0.276963	0.241	0.369	1.22813e-73	1
CD44	4.94184e-77	0.296751	0.409	0.314	9.10929e-73	1
LSM5	5.45864e-77	-0.268923	0.181	0.298	1.00619e-72	1
HNRNPH1	2.18273e-76	-0.251903	0.249	0.379	4.02344e-72	1
EIF4G2	2.32409e-75	-0.258501	0.237	0.363	4.284e-71	1
ARF4	2.80565e-75	0.404487	0.291	0.211	5.17165e-71	1
PRELID1	4.32005e-75	-0.283716	0.178	0.292	7.96314e-71	1
CAPZA2	1.1332e-73	-0.343135	0.167	0.274	2.08883e-69	1
ARPC1B	2.5878e-73	-0.395467	0.204	0.305	4.7701e-69	1
FIS1	4.50124e-73	-0.263375	0.214	0.334	8.29714e-69	1
PSMA1	2.20025e-71	-0.261275	0.194	0.309	4.05571e-67	1
APLP2	3.46221e-71	0.339585	0.376	0.294	6.3819e-67	1
ATP5C1	3.83151e-70	-0.26269	0.214	0.331	7.06262e-66	1
DNAJA1	2.2942e-69	-0.309934	0.184	0.293	4.22891e-65	1
SYPL1	3.41318e-69	-0.272738	0.182	0.293	6.29151e-65	1
HSPA8	4.6778e-69	-0.277261	0.275	0.397	8.62259e-65	1
NFIC	7.9906e-69	0.443618	0.334	0.263	1.47291e-64	1
CD59	7.25436e-68	-0.302532	0.379	0.486	1.3372e-63	1
SRSF7	1.25211e-67	-0.267437	0.192	0.303	2.30801e-63	1
CAST	7.47189e-67	0.300472	0.457	0.393	1.37729e-62	1
CSTB	2.60897e-66	-0.279769	0.314	0.43	4.80911e-62	1
ATOX1	1.781e-65	-0.269325	0.182	0.286	3.28292e-61	1
CAP1	2.58383e-64	-0.312818	0.2	0.304	4.76277e-60	1
DST	3.3381e-64	0.304715	0.344	0.254	6.15313e-60	1
CEBPD	7.03835e-64	0.447772	0.291	0.222	1.29738e-59	1
RHOC	9.82995e-64	-0.263711	0.208	0.314	1.81195e-59	1
ECH1	1.87417e-63	-0.261063	0.157	0.257	3.45465e-59	1
HSP90B1	3.90601e-62	0.293546	0.465	0.407	7.19995e-58	1
GPX1	4.91676e-62	-0.273152	0.221	0.327	9.06306e-58	1
PPP1CB	2.18081e-61	-0.267761	0.173	0.274	4.01988e-57	1
PPIB	2.35338e-61	0.25562	0.494	0.433	4.33798e-57	1
RDX	3.7072e-61	-0.322623	0.192	0.289	6.83347e-57	1
ARPC5	1.07688e-59	-0.27258	0.239	0.348	1.98501e-55	1
ID2	2.90911e-59	-0.317361	0.246	0.351	5.36237e-55	1
TLN1	3.64962e-58	0.319765	0.308	0.231	6.72734e-54	1
AP3S1	4.28854e-57	0.356886	0.281	0.213	7.90507e-53	1
CBX3	5.70393e-57	-0.262366	0.16	0.254	1.05141e-52	1
KRT10	1.02623e-53	-0.440228	0.284	0.361	1.89165e-49	1
FCGRT	1.43152e-53	0.289854	0.344	0.269	2.63872e-49	1
SQSTM1	3.64496e-53	0.394974	0.305	0.241	6.71875e-49	1
ITGB1	4.661e-53	0.279299	0.278	0.203	8.59162e-49	1
LMAN1	7.60994e-53	0.389267	0.251	0.186	1.40274e-48	1
CD47	2.25835e-50	0.351962	0.263	0.197	4.16283e-46	1
ZRANB2	1.94575e-48	0.35459	0.294	0.23	3.5866e-44	1
MT1X	4.98956e-45	0.291078	0.388	0.323	9.19726e-41	1
TRAM1	6.9064e-43	0.30015	0.323	0.263	1.27306e-38	1
H2AFJ	5.14016e-42	0.369891	0.258	0.2	9.47486e-38	1
SRI	3.26473e-40	0.2888	0.299	0.241	6.01788e-36	1
C12orf57	8.94131e-40	0.28033	0.431	0.384	1.64815e-35	1
MORF4L2	9.28982e-39	0.301803	0.317	0.265	1.71239e-34	1
CYB5A	1.44023e-38	0.299848	0.306	0.252	2.65478e-34	1
VIMP	1.58929e-36	0.30034	0.318	0.267	2.92955e-32	1
KDELR2	2.26084e-36	0.329165	0.261	0.21	4.1674e-32	1
TTC3	4.06138e-36	0.319678	0.311	0.259	7.48634e-32	1
IFI27L2	7.23642e-33	0.31977	0.268	0.217	1.33389e-28	1
HP1BP3	7.38185e-31	0.292977	0.329	0.285	1.3607e-26	1
ITM2A	2.67203e-20	0.252369	0.251	0.212	4.92535e-16	1
BLVRB	3.01986e-17	0.257997	0.256	0.226	5.56651e-13	1
KRT14	0	1.9662	0.878	0.127	0	2
S100A2	0	1.91332	0.616	0.072	0	2
KRT5	0	1.90722	0.771	0.096	0	2
S100A8	0	1.88	0.341	0.028	0	2
S100A9	0	1.72483	0.309	0.022	0	2
KRT17	0	1.62285	0.335	0.022	0	2
KRT15	0	1.56634	0.395	0.05	0	2
CALML3	0	1.53794	0.393	0.036	0	2
SFN	0	1.45314	0.628	0.125	0	2
LGALS7B	0	1.45244	0.422	0.086	0	2
S100A14	0	1.44456	0.621	0.118	0	2
FXYD3	0	1.33305	0.627	0.141	0	2
PERP	0	1.29593	0.802	0.213	0	2
SAA1	0	1.2815	0.261	0.022	0	2
CXADR	0	1.19455	0.427	0.097	0	2
DAPL1	0	1.15261	0.352	0.08	0	2
COL17A1	0	1.13324	0.296	0.051	0	2
DSP	0	1.12711	0.618	0.165	0	2
PIK3C2G	0	1.11211	0.258	0.056	0	2
DSC3	0	1.04665	0.443	0.117	0	2
TP63	0	1.0322	0.27	0.047	0	2
MGST1	0	1.02825	0.437	0.129	0	2
SPINT2	0	0.936028	0.421	0.13	0	2
PTPRF	0	0.906144	0.296	0.081	0	2
PKP3	0	0.898993	0.287	0.078	0	2
SDC1	0	0.890334	0.277	0.073	0	2
CAPNS2	0	0.888538	0.268	0.073	0	2
CCDC34	0	0.883089	0.256	0.053	0	2
TSTD1	0	0.86375	0.409	0.125	0	2
TRIM29	0	0.834228	0.264	0.076	0	2
CHCHD10	0	0.807483	0.413	0.156	0	2
JUP	0	0.799901	0.33	0.115	0	2
AQP3	0	0.79702	0.393	0.148	0	2
CRNDE	0	0.79253	0.374	0.122	0	2
DST	0	0.788823	0.507	0.236	0	2
SLC25A5	0	0.787963	0.615	0.31	0	2
DMKN	0	0.784142	0.367	0.125	0	2
TFAP2A	0	0.782845	0.259	0.078	0	2
PHGDH	0	0.776098	0.313	0.098	0	2
TKT	0	0.759284	0.353	0.143	0	2
C12orf75	0	0.751589	0.3	0.086	0	2
CEBPB	0	0.741781	0.401	0.163	0	2
HMGA1	0	0.724938	0.279	0.087	0	2
APOC1	0	0.692577	0.255	0.076	0	2
CISD1	0	0.689254	0.348	0.141	0	2
APOE	0	0.678795	0.686	0.323	0	2
ATP5G3	0	0.666512	0.646	0.366	0	2
CSTB	0	0.657828	0.64	0.374	0	2
MT1X	0	0.653001	0.556	0.302	0	2
VAMP8	0	0.635276	0.429	0.18	0	2
UQCRH	0	0.574319	0.649	0.392	0	2
LRRC75A-AS1	0	0.480628	0.847	0.637	0	2
SNHG5	0	0.475467	0.833	0.61	0	2
TMSB10	0	-0.499282	0.766	0.906	0	2
TMSB4X	0	-0.534864	0.762	0.946	0	2
HLA-C	0	-0.603155	0.501	0.686	0	2
S100A6	0	-0.645649	0.67	0.858	0	2
CD63	0	-0.672491	0.5	0.686	0	2
IFITM3	0	-0.744169	0.43	0.638	0	2
LGALS1	0	-0.846553	0.337	0.588	0	2
CST3	0	-0.950458	0.38	0.659	0	2
CRIP1	0	-1.09505	0.227	0.615	0	2
SPARC	0	-1.16255	0.095	0.35	0	2
IFITM1	0	-1.23262	0.203	0.563	0	2
ADIRF	0	-1.28751	0.201	0.561	0	2
GSN	0	-1.3583	0.196	0.526	0	2
MGP	0	-1.37898	0.071	0.369	0	2
SERPING1	0	-1.39492	0.041	0.295	0	2
IGFBP7	0	-1.45676	0.139	0.535	0	2
SPARCL1	0	-1.46301	0.086	0.395	0	2
CLU	0	-1.5279	0.048	0.364	0	2
IFITM2	0	-1.56095	0.07	0.471	0	2
A2M	0	-1.56903	0.017	0.269	0	2
S100A4	0	-1.59655	0.151	0.545	0	2
PLAC9	0	-1.60487	0.037	0.339	0	2
CXCL12	0	-1.643	0.019	0.292	0	2
APOD	0	-1.6825	0.029	0.293	0	2
GNG11	0	-1.68459	0.039	0.36	0	2
FABP4	0	-1.80728	0.03	0.285	0	2
VIM	0	-2.04416	0.104	0.761	0	2
TXNIP	9.65786e-304	-0.727042	0.396	0.617	1.78023e-299	2
TXNDC17	1.79567e-302	0.637148	0.422	0.197	3.30996e-298	2
TIMP3	6.71617e-299	-1.12683	0.128	0.377	1.23799e-294	2
TXN	8.32002e-296	0.502721	0.739	0.518	1.53363e-291	2
CD74	7.75904e-293	-1.18474	0.17	0.407	1.43022e-288	2
RAMP2	6.56015e-282	-1.36742	0.03	0.252	1.20923e-277	2
HLA-DPA1	5.43923e-280	-1.37805	0.031	0.253	1.00261e-275	2
ATP1B3	2.27844e-278	0.718532	0.493	0.268	4.19984e-274	2
COL6A2	1.18581e-277	-1.44413	0.055	0.281	2.1858e-273	2
HMGN1	7.77013e-276	0.54873	0.55	0.312	1.43227e-271	2
COL1A2	1.24947e-274	-1.49768	0.042	0.263	2.30316e-270	2
HLA-E	6.81959e-274	-0.734297	0.375	0.575	1.25705e-269	2
TACSTD2	9.89394e-271	0.731985	0.319	0.131	1.82375e-266	2
UQCRC1	1.50206e-267	0.618797	0.351	0.154	2.76875e-263	2
B2M	5.12953e-256	-0.278046	0.89	0.955	9.45527e-252	2
HLA-A	2.20837e-255	-0.475231	0.558	0.726	4.07068e-251	2
COX4I1	2.41256e-252	0.403507	0.779	0.586	4.44707e-248	2
EMP2	2.62117e-252	0.604535	0.451	0.235	4.8316e-248	2
HLA-DRA	5.85163e-251	-1.21907	0.097	0.315	1.07863e-246	2
HLA-DRB1	1.56093e-250	-1.29539	0.056	0.268	2.87727e-246	2
CFD	3.93847e-250	-1.5063	0.113	0.324	7.25979e-246	2
FTL	2.8052e-249	-0.434734	0.625	0.768	5.17082e-245	2
TIMP1	8.3487e-248	-0.861147	0.17	0.4	1.53892e-243	2
ABRACL	9.77157e-242	0.500099	0.285	0.113	1.80119e-237	2
DCN	9.25864e-237	-1.31794	0.103	0.312	1.70665e-232	2
EMP3	1.64186e-236	-1.1357	0.102	0.311	3.02643e-232	2
COX5A	1.86129e-234	0.56829	0.457	0.249	3.43091e-230	2
SELM	4.74325e-234	-0.933001	0.119	0.338	8.74323e-230	2
S100A16	1.76602e-232	0.552768	0.485	0.268	3.2553e-228	2
STMN1	3.15069e-232	0.581551	0.329	0.146	5.80766e-228	2
COX7B	1.93718e-231	0.4929	0.618	0.399	3.57081e-227	2
IMPA2	2.40703e-231	0.600862	0.262	0.102	4.43689e-227	2
NME1	2.07076e-226	0.609927	0.338	0.158	3.81704e-222	2
TCF4	6.8522e-224	-0.982853	0.112	0.321	1.26307e-219	2
PLP2	3.83488e-223	0.492515	0.499	0.278	7.06883e-219	2
GAS5	4.15555e-221	0.395357	0.771	0.574	7.65993e-217	2
VAMP5	2.74668e-218	-1.02425	0.079	0.276	5.06295e-214	2
HSPA1A	1.66859e-216	0.503279	0.502	0.288	3.07571e-212	2
TSC22D3	7.63017e-216	-1.00403	0.069	0.266	1.40647e-211	2
HLA-B	1.46116e-213	-0.420145	0.618	0.75	2.69335e-209	2
CD9	5.81868e-213	0.405723	0.737	0.518	1.07256e-208	2
CCDC80	7.39346e-213	-1.2771	0.073	0.263	1.36284e-208	2
OAT	2.9967e-212	0.565551	0.356	0.173	5.52381e-208	2
HSPE1	5.47399e-212	0.526336	0.523	0.316	1.00902e-207	2
ATP5G1	1.34437e-210	0.512649	0.526	0.321	2.47808e-206	2
TMEM134	1.06456e-209	0.535821	0.327	0.151	1.9623e-205	2
MDH1	2.38803e-209	0.511567	0.355	0.172	4.40186e-205	2
LY6D	2.59726e-209	0.844737	0.268	0.118	4.78752e-205	2
COX5B	2.01292e-207	0.415244	0.71	0.51	3.71041e-203	2
SH3YL1	1.25156e-206	0.559276	0.27	0.114	2.30699e-202	2
PCNA	1.80893e-205	0.560878	0.253	0.104	3.33441e-201	2
MZT2A	8.07142e-205	0.52354	0.356	0.174	1.48781e-200	2
NDUFS5	1.06706e-203	0.412099	0.68	0.472	1.96691e-199	2
FXYD5	3.46874e-203	-1.03434	0.08	0.269	6.39393e-199	2
QTRT1	1.42649e-200	0.580986	0.28	0.122	2.62944e-196	2
ZFAS1	7.8325e-200	0.412379	0.656	0.448	1.44377e-195	2
NDFIP2	1.13909e-198	0.583681	0.27	0.117	2.09969e-194	2
GGCT	2.36941e-196	0.528275	0.294	0.134	4.36753e-192	2
CYCS	3.09223e-195	0.5192	0.426	0.237	5.69991e-191	2
EPHB6	8.33987e-195	0.617968	0.258	0.109	1.53729e-190	2
ALDH2	1.84646e-194	0.607631	0.315	0.15	3.40358e-190	2
COX6B1	1.24862e-193	0.401212	0.702	0.504	2.30158e-189	2
IGFBP4	7.15165e-190	-0.992561	0.11	0.292	1.31826e-185	2
DSG1	1.61817e-188	0.529438	0.272	0.114	2.98278e-184	2
LSM5	4.65942e-188	0.492178	0.444	0.252	8.58871e-184	2
GATA3	3.05598e-187	0.494266	0.265	0.112	5.63308e-183	2
SLC3A2	1.01315e-186	0.524024	0.315	0.152	1.86754e-182	2
HINT1	6.1089e-184	0.355785	0.733	0.543	1.12605e-179	2
LGALS3	6.50817e-181	-0.493985	0.371	0.558	1.19965e-176	2
PRKCDBP	1.48552e-180	-0.916317	0.095	0.272	2.73825e-176	2
ATP1A1	6.8247e-177	0.555047	0.369	0.197	1.258e-172	2
ACADVL	1.94662e-175	0.495843	0.397	0.218	3.5882e-171	2
FTH1	1.59124e-173	-0.308042	0.713	0.807	2.93314e-169	2
MRPL4	5.62988e-172	0.460702	0.252	0.111	1.03776e-167	2
FAM162A	2.21222e-171	0.496805	0.352	0.185	4.07778e-167	2
COX8A	3.07945e-171	0.419787	0.568	0.376	5.67636e-167	2
PTRF	5.48914e-171	-0.71239	0.27	0.433	1.01181e-166	2
C9orf3	5.54882e-171	0.516714	0.334	0.171	1.02281e-166	2
DANCR	8.9104e-171	0.469849	0.295	0.141	1.64245e-166	2
GNAI2	5.98446e-170	-0.9482	0.084	0.251	1.10312e-165	2
ANXA1	5.72718e-168	-0.543156	0.34	0.52	1.05569e-163	2
S100A10	5.22988e-167	-0.350009	0.643	0.74	9.64024e-163	2
EEF1B2	1.2785e-166	0.366568	0.701	0.512	2.35665e-162	2
IFI16	4.25003e-164	-0.673152	0.258	0.429	7.83407e-160	2
PRDX2	5.7988e-162	0.442891	0.467	0.284	1.06889e-157	2
OCIAD2	9.22252e-161	0.38968	0.308	0.152	1.69999e-156	2
ARHGAP29	1.3006e-160	-0.911572	0.099	0.263	2.39739e-156	2
UQCR10	2.94857e-160	0.423354	0.523	0.334	5.4351e-156	2
FCGRT	4.99785e-160	-0.802042	0.136	0.305	9.21254e-156	2
SPTSSA	3.20753e-159	0.529858	0.346	0.187	5.91245e-155	2
PTRHD1	9.65754e-159	0.472418	0.29	0.143	1.78017e-154	2
CYC1	1.98036e-157	0.473548	0.4	0.233	3.65039e-153	2
NACA	1.78357e-156	0.277773	0.871	0.732	3.28765e-152	2
HES1	6.67554e-156	0.444148	0.449	0.265	1.2305e-151	2
C9orf16	8.37534e-156	0.466464	0.441	0.272	1.54383e-151	2
MRPS26	4.90558e-150	0.474204	0.258	0.123	9.04246e-146	2
SUB1	2.60788e-149	0.378517	0.57	0.388	4.8071e-145	2
IMPDH2	4.99647e-149	0.47494	0.363	0.205	9.21e-145	2
CAV1	1.46167e-148	-0.668675	0.336	0.47	2.69429e-144	2
SNHG8	5.77412e-147	0.399531	0.518	0.325	1.06434e-142	2
NDUFA6	6.04448e-147	0.431568	0.414	0.244	1.11418e-142	2
ATP5J2	9.44568e-146	0.390626	0.537	0.356	1.74112e-141	2
C1QBP	2.91511e-145	0.456788	0.395	0.234	5.37342e-141	2
MIF	4.1186e-145	0.293617	0.772	0.625	7.59181e-141	2
2020-09-07	5.10614e-145	-0.544706	0.364	0.509	9.41214e-141	2
ATP5L	1.79178e-144	0.309099	0.729	0.556	3.30278e-140	2
SNRPD1	3.49825e-144	0.432336	0.413	0.245	6.44832e-140	2
ENO1	9.20185e-143	0.366933	0.582	0.406	1.69618e-138	2
ATP5A1	4.23529e-142	0.419705	0.487	0.313	7.80692e-138	2
PMVK	5.24997e-142	0.467897	0.307	0.162	9.67728e-138	2
MRPL27	5.73592e-139	0.450154	0.289	0.149	1.0573e-134	2
NPM1	7.28972e-139	0.36338	0.588	0.416	1.34371e-134	2
EEF1G	1.48005e-138	0.265876	0.839	0.705	2.72818e-134	2
UQCRQ	2.74659e-138	0.346604	0.66	0.484	5.06278e-134	2
KRT10	2.80903e-138	0.398857	0.513	0.322	5.17788e-134	2
COX6A1	4.20778e-138	0.351086	0.628	0.452	7.7562e-134	2
TECR	6.97695e-138	0.431888	0.285	0.146	1.28606e-133	2
MRPL14	7.94428e-138	0.421397	0.295	0.154	1.46437e-133	2
ANXA5	1.4092e-136	-0.679303	0.214	0.365	2.59758e-132	2
TSTA3	2.8688e-136	0.467388	0.265	0.133	5.28807e-132	2
COX7C	7.32162e-136	0.311517	0.745	0.583	1.3496e-131	2
SNRPF	2.30445e-135	0.379083	0.497	0.323	4.24779e-131	2
EID1	3.84087e-135	-0.520502	0.375	0.506	7.07988e-131	2
CALM1	3.98259e-134	-0.422391	0.462	0.585	7.34111e-130	2
CNN3	1.13721e-133	-0.758574	0.131	0.279	2.09622e-129	2
EIF3E	3.23084e-133	0.341745	0.671	0.504	5.95541e-129	2
IER3	1.16549e-132	0.49556	0.261	0.132	2.14835e-128	2
CLTB	3.25154e-132	0.463248	0.415	0.258	5.99357e-128	2
SRSF2	1.1389e-131	0.358842	0.532	0.358	2.09934e-127	2
TIMM13	2.86662e-131	0.425997	0.374	0.221	5.28404e-127	2
ATP5D	4.41679e-131	0.354835	0.566	0.395	8.14147e-127	2
NDUFA4	5.72344e-131	0.317221	0.706	0.542	1.055e-126	2
GJA1	2.27821e-129	0.559892	0.287	0.155	4.19943e-125	2
NFIB	2.7867e-128	0.405634	0.452	0.285	5.13673e-124	2
TUBA1A	6.2354e-128	-0.639337	0.164	0.321	1.14937e-123	2
ATP5G2	3.06614e-127	0.307581	0.693	0.522	5.65181e-123	2
C6orf48	3.78591e-127	0.371013	0.438	0.272	6.97857e-123	2
SDCBP	5.28095e-127	-0.652446	0.183	0.332	9.73437e-123	2
SPTBN1	1.11651e-126	-0.701753	0.155	0.304	2.05806e-122	2
MRPL41	4.55628e-126	0.416898	0.386	0.231	8.39858e-122	2
VDAC1	1.75985e-124	0.416187	0.386	0.233	3.24394e-120	2
PYCARD	2.21713e-124	0.436307	0.306	0.168	4.08683e-120	2
MRPS33	9.77849e-124	0.41026	0.262	0.134	1.80247e-119	2
HSD17B10	5.7788e-123	0.405661	0.322	0.18	1.06521e-118	2
EMP1	1.60203e-121	-0.626932	0.135	0.281	2.95303e-117	2
CD81	2.03176e-121	-0.655923	0.253	0.391	3.74515e-117	2
CYB5R3	5.47627e-120	-0.696757	0.173	0.316	1.00944e-115	2
SVIL	6.70126e-120	0.39711	0.3	0.163	1.23524e-115	2
DEGS1	1.3493e-119	0.391857	0.36	0.209	2.48716e-115	2
COMT	1.6501e-119	0.402402	0.359	0.214	3.04163e-115	2
NDUFA7	2.06226e-119	0.38614	0.324	0.183	3.80136e-115	2
PSMA2	3.00474e-118	0.36838	0.493	0.334	5.53864e-114	2
RAB4A	4.70567e-118	0.422531	0.261	0.137	8.67396e-114	2
ID3	5.41254e-117	-0.666006	0.18	0.323	9.97693e-113	2
LMO4	9.61579e-117	0.424188	0.32	0.183	1.77248e-112	2
TOB1	1.23558e-116	0.403554	0.251	0.129	2.27754e-112	2
NDUFS8	2.00277e-116	0.370644	0.342	0.199	3.69171e-112	2
SNRPB	3.70544e-116	0.346201	0.427	0.272	6.83023e-112	2
ZBTB20	5.53591e-114	-0.655098	0.123	0.264	1.02043e-109	2
EIF3K	3.65984e-113	0.329658	0.603	0.444	6.74618e-109	2
NGFRAP1	1.88728e-112	0.34293	0.351	0.207	3.47882e-108	2
NDUFB11	1.8954e-112	0.332366	0.504	0.344	3.49379e-108	2
CBR1	2.19617e-112	0.423023	0.285	0.157	4.0482e-108	2
H2AFZ	3.04267e-112	0.37401	0.49	0.336	5.60855e-108	2
NDUFAB1	8.80741e-110	0.375739	0.359	0.217	1.62347e-105	2
ATPIF1	9.16464e-110	0.345037	0.521	0.358	1.68932e-105	2
PPA1	1.26548e-109	0.373508	0.413	0.264	2.33265e-105	2
GSTP1	1.30144e-109	0.304837	0.67	0.521	2.39894e-105	2
SLC25A3	1.68837e-109	0.3331	0.572	0.417	3.11218e-105	2
KLF6	2.19359e-109	-0.627191	0.251	0.387	4.04345e-105	2
MRPL51	2.79656e-109	0.36441	0.407	0.257	5.1549e-105	2
DYNLT1	1.11041e-108	0.358846	0.312	0.178	2.04682e-104	2
EPB41L4A-AS1	2.93227e-108	0.365122	0.294	0.165	5.40506e-104	2
RSL24D1	1.6765e-107	0.343531	0.517	0.355	3.0903e-103	2
NDUFB9	2.97538e-107	0.324713	0.5	0.343	5.48452e-103	2
NDUFB5	3.81663e-107	0.413301	0.33	0.196	7.03519e-103	2
HIGD2A	1.36348e-106	0.353163	0.406	0.258	2.5133e-102	2
MDH2	3.08645e-106	0.359661	0.368	0.227	5.68926e-102	2
ALDOA	8.46526e-106	0.313986	0.563	0.408	1.5604e-101	2
PPIA	1.71959e-105	0.296532	0.613	0.453	3.16972e-101	2
ATP5B	7.85472e-105	0.36214	0.474	0.322	1.44786e-100	2
ATP5H	9.27426e-105	0.339164	0.492	0.334	1.70952e-100	2
RAN	9.00491e-104	0.343021	0.471	0.322	1.65988e-99	2
ATP5O	5.84761e-103	0.30703	0.55	0.392	1.07789e-98	2
SNHG6	7.52682e-103	0.289027	0.599	0.438	1.38742e-98	2
TLN1	1.17607e-102	-0.665818	0.134	0.262	2.16785e-98	2
TIMM8B	2.20726e-102	0.383496	0.383	0.243	4.06864e-98	2
PHB2	3.8595e-102	0.364638	0.299	0.173	7.11422e-98	2
TAF1D	1.86736e-101	0.378261	0.328	0.195	3.4421e-97	2
C14orf2	8.17745e-101	0.282497	0.657	0.5	1.50735e-96	2
NDUFB3	1.5989e-100	0.345678	0.363	0.224	2.94724e-96	2
PRDX5	3.51796e-99	0.319327	0.494	0.342	6.48466e-95	2
TUBA1C	9.1679e-99	0.370595	0.261	0.145	1.68992e-94	2
NDUFS7	3.06755e-98	0.342435	0.338	0.204	5.65441e-94	2
TPM4	1.72209e-97	-0.547337	0.234	0.359	3.17434e-93	2
IFI27	4.47316e-96	-0.607248	0.224	0.35	8.24538e-92	2
SUCLG1	1.3231e-95	0.362007	0.275	0.157	2.43887e-91	2
CTNNBIP1	3.71265e-95	0.34088	0.263	0.144	6.84354e-91	2
NDUFS6	6.96159e-95	0.326022	0.455	0.31	1.28323e-90	2
SRSF10	1.23562e-94	0.328831	0.354	0.219	2.27762e-90	2
ECH1	1.31011e-94	0.349135	0.355	0.221	2.41492e-90	2
ALDH3A2	2.31313e-94	0.37067	0.275	0.154	4.26379e-90	2
ALKBH7	3.48796e-94	0.34133	0.288	0.168	6.42935e-90	2
EIF3H	5.04491e-94	0.315485	0.473	0.323	9.29928e-90	2
APRT	5.69627e-93	0.323357	0.485	0.337	1.04999e-88	2
FAM213A	8.66714e-93	0.38154	0.301	0.179	1.59761e-88	2
HADHB	3.72576e-92	0.343505	0.29	0.169	6.86769e-88	2
ATP5F1	8.93605e-91	0.348123	0.375	0.243	1.64718e-86	2
ATP5C1	1.9258e-90	0.339517	0.429	0.291	3.54982e-86	2
SRSF3	1.07232e-89	0.295634	0.579	0.433	1.97661e-85	2
UQCRC2	2.46618e-89	0.33568	0.328	0.203	4.54592e-85	2
RANBP1	6.92072e-89	0.302492	0.409	0.271	1.2757e-84	2
COX7A2	1.67434e-88	0.261224	0.684	0.543	3.08631e-84	2
PSAP	2.94676e-88	-0.4445	0.34	0.451	5.43177e-84	2
CALD1	3.90612e-88	-0.48577	0.384	0.484	7.20015e-84	2
SLC38A2	1.08359e-87	0.34131	0.424	0.287	1.99739e-83	2
TOMM20	2.44422e-87	0.33307	0.346	0.219	4.50543e-83	2
HMGN3	4.33126e-87	0.277412	0.483	0.334	7.98381e-83	2
NAP1L1	6.99374e-87	0.274331	0.575	0.429	1.28916e-82	2
STOML2	1.23703e-86	0.338882	0.276	0.162	2.28021e-82	2
PSMA3	2.43278e-86	0.316866	0.353	0.225	4.48433e-82	2
EBPL	4.08021e-86	0.353224	0.281	0.166	7.52106e-82	2
NSA2	5.15647e-86	0.327102	0.308	0.188	9.50493e-82	2
UQCRFS1	6.21657e-86	0.341889	0.3	0.183	1.1459e-81	2
EIF3M	9.87987e-86	0.329377	0.351	0.224	1.82116e-81	2
ANP32B	1.56109e-85	0.311872	0.383	0.25	2.87756e-81	2
APEX1	1.79495e-85	0.33154	0.31	0.19	3.30862e-81	2
EIF3L	3.42105e-85	0.310363	0.464	0.327	6.30602e-81	2
SF3B6	1.26624e-83	0.282829	0.457	0.315	2.33407e-79	2
TUFM	1.68124e-83	0.314112	0.386	0.257	3.09904e-79	2
PABPC1	3.07598e-83	0.283704	0.512	0.362	5.66995e-79	2
MINOS1	9.51639e-83	0.286687	0.521	0.379	1.75416e-78	2
EI24	2.38514e-82	0.353566	0.314	0.196	4.39654e-78	2
SRSF7	3.96399e-82	0.286047	0.4	0.265	7.30683e-78	2
TMEM261	4.2983e-82	0.321366	0.26	0.15	7.92305e-78	2
PSMA4	1.64208e-81	0.282398	0.526	0.384	3.02685e-77	2
EZR	6.16925e-81	0.287759	0.28	0.166	1.13718e-76	2
SSBP1	8.4143e-81	0.289059	0.438	0.301	1.55101e-76	2
LMNA	1.04414e-80	-0.297371	0.562	0.63	1.92466e-76	2
MYL12A	1.0908e-80	-0.368881	0.513	0.581	2.01067e-76	2
LAMP2	2.34895e-80	0.345362	0.28	0.168	4.32982e-76	2
S100A13	4.3769e-80	-0.616047	0.251	0.35	8.06794e-76	2
LSM7	5.61797e-80	0.261349	0.389	0.256	1.03556e-75	2
TPM3	6.44011e-80	-0.491248	0.28	0.386	1.1871e-75	2
C1orf35	7.31011e-80	0.3281	0.265	0.156	1.34747e-75	2
MRPS21	1.29239e-79	0.30305	0.44	0.304	2.38227e-75	2
HSPD1	5.14411e-79	0.347497	0.344	0.226	9.48213e-75	2
SOX4	8.2626e-79	0.366532	0.298	0.187	1.52304e-74	2
C17orf89	1.94152e-78	0.314092	0.263	0.156	3.5788e-74	2
ATP5J	4.99032e-78	0.25863	0.613	0.473	9.19865e-74	2
GPX4	2.01358e-77	0.263622	0.6	0.464	3.71163e-73	2
POLR1D	8.76352e-77	0.291884	0.343	0.221	1.61538e-72	2
ARL6IP5	1.01295e-76	-0.510575	0.268	0.372	1.86718e-72	2
JAK1	1.25782e-76	-0.515336	0.192	0.304	2.31854e-72	2
NDUFS4	1.58657e-76	0.298861	0.345	0.223	2.92453e-72	2
MRPL57	2.13879e-76	0.307212	0.355	0.232	3.94242e-72	2
TXN2	2.1821e-76	0.317404	0.266	0.16	4.02226e-72	2
VDAC2	4.20424e-76	0.285616	0.296	0.184	7.74967e-72	2
THOC7	6.39247e-76	0.302862	0.317	0.2	1.17832e-71	2
MZT2B	7.81225e-76	0.262881	0.45	0.314	1.44003e-71	2
NDUFB10	1.50947e-75	0.254954	0.474	0.335	2.7824e-71	2
RHOA	3.03072e-75	-0.42816	0.348	0.439	5.58652e-71	2
ADRM1	4.9426e-75	0.290469	0.307	0.193	9.1107e-71	2
CCT3	5.87352e-75	0.286316	0.332	0.214	1.08267e-70	2
SAT1	9.26853e-75	-0.362202	0.214	0.344	1.70847e-70	2
YWHAE	9.95226e-75	0.275575	0.545	0.405	1.8345e-70	2
SHFM1	2.2283e-74	0.254072	0.59	0.448	4.10742e-70	2
RSL1D1	3.20016e-74	0.28745	0.429	0.3	5.89886e-70	2
ILF2	6.59552e-73	0.282253	0.272	0.166	1.21575e-68	2
TBCA	9.79804e-73	0.271258	0.446	0.314	1.80607e-68	2
NDUFC1	2.72298e-72	0.298753	0.404	0.277	5.01927e-68	2
NDUFB8	3.06396e-72	0.282233	0.47	0.338	5.6478e-68	2
AURKAIP1	6.13285e-72	0.260533	0.383	0.259	1.13047e-67	2
METAP2	7.1538e-72	0.283554	0.384	0.259	1.31866e-67	2
NHP2	3.08902e-71	0.300331	0.361	0.242	5.69399e-67	2
ARF5	9.36829e-71	0.270395	0.44	0.309	1.72686e-66	2
SRSF6	2.98402e-70	0.270942	0.261	0.157	5.50045e-66	2
MRPS34	2.58249e-69	0.252374	0.286	0.178	4.76031e-65	2
NDUFS3	6.94603e-69	0.302201	0.289	0.183	1.28036e-64	2
PPP4C	1.531e-68	0.290886	0.31	0.2	2.82209e-64	2
GPNMB	2.53291e-68	0.310925	0.341	0.22	4.66892e-64	2
HSPA9	2.62558e-68	0.284885	0.264	0.162	4.83972e-64	2
DPY30	2.68932e-68	0.283062	0.256	0.156	4.95722e-64	2
ARPC1B	5.50248e-68	-0.60055	0.206	0.298	1.01427e-63	2
PGRMC1	1.07028e-67	0.371931	0.271	0.17	1.97285e-63	2
RAB18	2.14742e-67	0.319054	0.254	0.156	3.95834e-63	2
HIGD1A	2.74557e-67	0.320786	0.257	0.158	5.06091e-63	2
NDUFA8	4.57883e-66	0.282489	0.252	0.154	8.44017e-62	2
RRBP1	2.32263e-65	-0.524782	0.206	0.304	4.28131e-61	2
LSM4	3.87028e-65	0.278948	0.269	0.169	7.1341e-61	2
LEPROT	4.32112e-65	-0.51037	0.2	0.297	7.96512e-61	2
CYB5A	6.10557e-65	0.336666	0.358	0.248	1.12544e-60	2
CCND1	2.09669e-64	0.277592	0.315	0.202	3.86483e-60	2
ENSA	3.83533e-64	0.294947	0.356	0.242	7.06966e-60	2
EIF3D	1.37573e-62	0.256671	0.394	0.278	2.53589e-58	2
EIF6	2.1398e-62	0.282423	0.318	0.212	3.94429e-58	2
MRPL52	2.8889e-62	0.264228	0.313	0.207	5.32512e-58	2
NDUFA5	7.01463e-62	0.269577	0.317	0.209	1.29301e-57	2
SEC62	2.15611e-61	-0.31559	0.471	0.547	3.97436e-57	2
MMADHC	5.809e-61	0.28534	0.278	0.178	1.07077e-56	2
PSMB5	5.67615e-60	0.264825	0.338	0.23	1.04629e-55	2
SSR3	5.74429e-59	0.27759	0.29	0.19	1.05885e-54	2
NDUFA10	6.97854e-59	0.259884	0.265	0.17	1.28635e-54	2
RCN2	1.32117e-58	0.25893	0.257	0.163	2.43531e-54	2
SNHG16	3.69469e-58	0.274772	0.252	0.159	6.81043e-54	2
ARL4A	1.05988e-57	0.306084	0.285	0.188	1.95368e-53	2
ATP5E	3.97711e-57	-0.355545	0.462	0.523	7.331e-53	2
PPP1CC	5.24654e-57	0.272638	0.272	0.177	9.67094e-53	2
NAA20	8.56405e-57	0.251638	0.278	0.181	1.57861e-52	2
MYH9	8.07685e-56	-0.556558	0.201	0.287	1.48881e-51	2
PPP1CB	2.31697e-55	0.278467	0.347	0.242	4.27087e-51	2
HNRNPAB	4.32459e-55	0.276008	0.301	0.202	7.97152e-51	2
RDX	8.58635e-54	-0.536148	0.198	0.282	1.58272e-49	2
DDX21	2.42937e-53	0.27827	0.345	0.242	4.47805e-49	2
RABAC1	2.60491e-53	-0.40458	0.3	0.382	4.80164e-49	2
MBNL1	4.6737e-53	-0.45596	0.178	0.269	8.61502e-49	2
CCT8	1.48824e-52	0.253093	0.29	0.194	2.74327e-48	2
APLP2	1.99475e-52	-0.420464	0.234	0.32	3.67693e-48	2
ID2	1.28604e-51	-0.446404	0.256	0.342	2.37056e-47	2
TSC22D1	1.3931e-51	-0.518451	0.169	0.253	2.56789e-47	2
BAG1	5.92859e-51	0.297063	0.267	0.179	1.09282e-46	2
ANKRD12	2.18164e-50	-0.418257	0.222	0.312	4.02142e-46	2
ECHS1	1.11954e-49	0.260119	0.269	0.179	2.06365e-45	2
IER3IP1	5.12564e-49	0.250633	0.308	0.212	9.44809e-45	2
BAZ1A	4.6813e-48	0.257342	0.275	0.185	8.62904e-44	2
MORF4L1	2.45585e-47	-0.316566	0.412	0.475	4.52688e-43	2
AHNAK	8.2847e-45	-0.272325	0.44	0.505	1.52712e-40	2
SEPP1	2.2532e-44	-0.390234	0.292	0.368	4.15333e-40	2
CLIC1	1.58068e-43	-0.333475	0.412	0.466	2.91367e-39	2
CLEC2B	2.67987e-37	-0.252873	0.169	0.252	4.93981e-33	2
VAMP2	3.55959e-36	-0.356054	0.287	0.354	6.5614e-32	2
CCDC85B	4.71876e-35	-0.400534	0.257	0.321	8.69809e-31	2
CAP1	7.57065e-35	-0.411583	0.228	0.293	1.3955e-30	2
SH3BGRL3	4.41091e-34	-0.299636	0.458	0.502	8.13062e-30	2
GNAS	1.42458e-32	-0.29914	0.323	0.385	2.62592e-28	2
CRIP2	8.11453e-32	-0.41841	0.27	0.326	1.49575e-27	2
DYNC1I2	5.5663e-30	-0.407219	0.198	0.26	1.02604e-25	2
RHOC	1.50225e-26	-0.353482	0.247	0.301	2.7691e-22	2
ARID5B	5.09154e-26	-0.411739	0.223	0.275	9.38523e-22	2
TMEM230	1.3315e-24	-0.340156	0.202	0.256	2.45435e-20	2
TRAM1	6.99748e-24	-0.341783	0.23	0.281	1.28985e-19	2
CYBA	8.38205e-23	-0.477936	0.252	0.288	1.54506e-18	2
LRRFIP1	1.71071e-21	-0.363002	0.273	0.315	3.15336e-17	2
SRI	2.95941e-21	-0.339336	0.21	0.258	5.45508e-17	2
LIMA1	9.36629e-20	-0.30841	0.314	0.352	1.72649e-15	2
WASF2	8.73433e-19	-0.264333	0.328	0.366	1.61e-14	2
HERPUD1	1.32702e-18	-0.272692	0.217	0.264	2.44609e-14	2
NDFIP1	1.33574e-18	-0.330228	0.215	0.258	2.46217e-14	2
CAPZB	1.7061e-18	-0.270253	0.307	0.346	3.14485e-14	2
FKBP1A	3.52539e-18	-0.2544	0.39	0.412	6.49835e-14	2
MYCBP2	6.64494e-17	-0.312308	0.231	0.272	1.22486e-12	2
TAGLN2	1.61258e-15	-0.252924	0.371	0.398	2.97247e-11	2
PDIA6	1.8669e-14	-0.278553	0.263	0.295	3.44126e-10	2
CAPZA2	3.26336e-13	-0.268616	0.225	0.258	6.01535e-09	2
ZFP36	4.40994e-13	-0.3314	0.229	0.263	8.12885e-09	2
FLNA	2.50474e-12	-0.342894	0.233	0.262	4.61699e-08	2
SELK	2.05137e-11	-0.2641	0.245	0.275	3.7813e-07	2
MRPL33	3.43602e-08	-0.271136	0.239	0.259	0.000633361	2
CD52	0	2.77048	0.827	0.036	0	3
CD3D	0	2.74681	0.663	0.007	0	3
PTPRCAP	0	2.51308	0.584	0.01	0	3
LTB	0	2.4337	0.53	0.021	0	3
CD69	0	2.39029	0.461	0.01	0	3
PTPRC	0	2.3678	0.617	0.037	0	3
CD2	0	2.35355	0.476	0.007	0	3
IL32	0	2.32864	0.844	0.118	0	3
ALOX5AP	0	2.24735	0.51	0.023	0	3
CORO1A	0	2.23133	0.522	0.027	0	3
HCST	0	2.22518	0.566	0.036	0	3
IL7R	0	2.14391	0.384	0.011	0	3
ACAP1	0	2.10619	0.41	0.02	0	3
TNF	0	2.04935	0.325	0.014	0	3
FYB	0	2.00523	0.378	0.019	0	3
CD3E	0	1.94302	0.327	0.003	0	3
IL2RG	0	1.90494	0.372	0.021	0	3
BATF	0	1.84888	0.306	0.007	0	3
CXCR4	0	1.83736	0.306	0.024	0	3
RAC2	0	1.83713	0.336	0.015	0	3
SAMSN1	0	1.81375	0.316	0.012	0	3
CD3G	0	1.78284	0.277	0.002	0	3
STK17B	0	1.77422	0.399	0.053	0	3
CTSW	0	1.77157	0.261	0.003	0	3
CD53	0	1.7502	0.32	0.022	0	3
CD48	0	1.74558	0.273	0.008	0	3
CD37	0	1.726	0.296	0.019	0	3
LIME1	0	1.71008	0.294	0.031	0	3
AMICA1	0	1.70185	0.288	0.02	0	3
BIRC3	0	1.69126	0.383	0.063	0	3
RGS1	0	1.63807	0.257	0.02	0	3
LCP1	0	1.63381	0.372	0.042	0	3
DUSP2	0	1.60294	0.266	0.045	0	3
LAPTM5	0	1.59035	0.372	0.054	0	3
SRGN	0	1.5103	0.536	0.132	0	3
CLEC2D	0	1.50041	0.265	0.036	0	3
COTL1	0	1.49725	0.403	0.084	0	3
SLC2A3	0	1.47761	0.283	0.059	0	3
ARL4C	0	1.41288	0.266	0.052	0	3
ARHGDIB	0	1.35874	0.496	0.163	0	3
EVL	0	1.30237	0.271	0.072	0	3
CYBA	0	1.2876	0.626	0.246	0	3
CKLF	0	1.25357	0.359	0.13	0	3
FXYD5	0	1.20831	0.523	0.215	0	3
ZFP36	0	1.19356	0.452	0.238	0	3
FOS	0	1.18922	0.511	0.272	0	3
GMFG	0	1.13744	0.414	0.148	0	3
S100A4	0	1.12887	0.931	0.447	0	3
EMP3	0	1.11065	0.591	0.25	0	3
KLF6	0	1.08535	0.579	0.346	0	3
ID2	0	1.08463	0.541	0.308	0	3
JUNB	0	1.08307	0.576	0.35	0	3
ETS1	0	1.06077	0.343	0.132	0	3
SH3BGRL3	0	1.05607	0.757	0.468	0	3
CRIP1	0	0.736124	0.794	0.54	0	3
PFN1	0	0.73292	0.747	0.587	0	3
MYL12A	0	0.719065	0.705	0.558	0	3
CFL1	0	0.665514	0.722	0.598	0	3
LGALS1	0	0.651254	0.775	0.532	0	3
HLA-A	0	0.601162	0.83	0.691	0	3
HLA-B	0	0.597261	0.87	0.718	0	3
HLA-C	0	0.589402	0.775	0.65	0	3
ACTB	0	0.588374	0.944	0.846	0	3
TMSB4X	0	0.518247	0.994	0.914	0	3
B2M	0	0.477994	0.99	0.942	0	3
ACTG1	0	0.477908	0.774	0.717	0	3
TMSB10	0	0.441402	0.956	0.88	0	3
GSTP1	0	-0.717165	0.204	0.577	0	3
CD9	0	-0.823125	0.197	0.584	0	3
PSAP	0	-0.876559	0.12	0.471	0	3
LAPTM4A	0	-0.997564	0.148	0.592	0	3
HSPB1	0	-1.08543	0.16	0.637	0	3
CD81	0	-1.0865	0.069	0.406	0	3
TCEAL4	0	-1.15625	0.037	0.362	0	3
APOE	0	-1.20484	0.064	0.403	0	3
YBX3	0	-1.22187	0.048	0.389	0	3
RAB13	0	-1.29151	0.012	0.313	0	3
SPTBN1	0	-1.35956	0.019	0.313	0	3
MARCKS	0	-1.36675	0.013	0.306	0	3
HES1	0	-1.39449	0.019	0.318	0	3
S100A16	0	-1.42895	0.007	0.327	0	3
CD59	0	-1.45275	0.054	0.511	0	3
NFIB	0	-1.51249	0.01	0.339	0	3
SEPP1	0	-1.53749	0.016	0.396	0	3
NUPR1	0	-1.55736	0.017	0.402	0	3
S100A13	0	-1.60099	0.018	0.372	0	3
CXCL14	0	-1.67022	0.04	0.391	0	3
SPARC	0	-1.69282	0.011	0.35	0	3
PTRF	0	-1.71111	0.02	0.454	0	3
PLAC9	0	-1.71399	0.014	0.331	0	3
IFI27	0	-1.74234	0.027	0.367	0	3
GNG11	0	-1.75045	0.016	0.351	0	3
TIMP3	0	-1.76112	0.015	0.38	0	3
MGP	0	-1.80036	0.019	0.364	0	3
CST3	0	-1.81418	0.059	0.684	0	3
SPARCL1	0	-1.84656	0.026	0.39	0	3
CAV1	0	-1.911	0.019	0.5	0	3
GSN	0	-1.91487	0.036	0.532	0	3
CALD1	0	-1.94753	0.025	0.52	0	3
ADIRF	0	-2.02285	0.034	0.566	0	3
IFITM3	0	-2.02721	0.05	0.672	0	3
IGFBP7	0	-2.09601	0.029	0.533	0	3
TCF4	1.00518e-306	-1.35969	0.028	0.323	1.85285e-302	3
FCGRT	3.73389e-306	-1.28261	0.02	0.312	6.88268e-302	3
SERPING1	1.07601e-305	-1.58849	0.008	0.29	1.9834e-301	3
CNN3	1.68512e-302	-1.40706	0.007	0.287	3.10618e-298	3
DST	1.27718e-300	-1.44378	0.015	0.298	2.35423e-296	3
BCL11B	1.38697e-300	1.33801	0.287	0.103	2.55661e-296	3
EMP2	1.14546e-299	-1.25542	0.01	0.29	2.11143e-295	3
IGFBP4	3.98959e-296	-1.45262	0.016	0.296	7.35401e-292	3
TPM1	1.26316e-288	-1.16901	0.041	0.334	2.32839e-284	3
CXCL12	3.59862e-285	-1.63761	0.013	0.283	6.63334e-281	3
ID1	3.50512e-283	-1.19152	0.039	0.326	6.46099e-279	3
SNHG5	5.56853e-280	0.579399	0.73	0.629	1.02645e-275	3
APP	4.11987e-277	-1.10787	0.029	0.306	7.59415e-273	3
APOD	3.66929e-275	-1.66828	0.018	0.285	6.76361e-271	3
ARHGAP29	4.43618e-273	-1.43844	0.008	0.267	8.17721e-269	3
DSTN	1.65546e-272	-0.652233	0.225	0.579	3.05151e-268	3
COL6A2	4.98575e-269	-1.63517	0.017	0.277	9.19023e-265	3
EMP1	1.58177e-268	-1.13698	0.022	0.288	2.91568e-264	3
A2M	7.17032e-268	-1.63878	0.007	0.261	1.3217e-263	3
WBP5	4.19151e-267	-1.27167	0.009	0.265	7.72622e-263	3
CFD	1.51759e-266	-1.5749	0.053	0.323	2.79737e-262	3
PTMS	4.05114e-265	-0.832307	0.109	0.415	7.46747e-261	3
DCN	9.90739e-265	-1.51694	0.043	0.311	1.82623e-260	3
GPNMB	3.91123e-261	-1.24604	0.009	0.261	7.20957e-257	3
PDLIM1	2.44795e-260	-1.13769	0.014	0.269	4.5123e-256	3
ANXA1	1.82959e-259	0.735044	0.61	0.484	3.37249e-255	3
RAC1	4.99724e-259	-0.59679	0.215	0.561	9.21141e-255	3
LIMA1	3.58438e-258	-0.955107	0.085	0.375	6.60709e-254	3
FABP4	6.20702e-255	-1.78057	0.025	0.277	1.14414e-250	3
CEBPD	3.02734e-254	-1.13472	0.011	0.259	5.58029e-250	3
GRN	3.81163e-254	-0.931271	0.044	0.313	7.02597e-250	3
LEPROTL1	4.90548e-249	1.19897	0.271	0.104	9.04226e-245	3
APLP2	7.58225e-249	-0.862633	0.06	0.336	1.39764e-244	3
FNBP1	5.17439e-248	1.12648	0.3	0.124	9.53796e-244	3
NFIA	3.60878e-247	-1.10588	0.02	0.27	6.65207e-243	3
CCDC80	3.46709e-245	-1.56077	0.019	0.263	6.39089e-241	3
NPC2	7.71105e-242	-0.769069	0.079	0.362	1.42138e-237	3
NFIC	9.97956e-238	-0.871892	0.043	0.301	1.83953e-233	3
GAPDH	2.08453e-233	0.40051	0.736	0.72	3.84241e-229	3
RTN4	2.83947e-233	-0.582891	0.193	0.514	5.234e-229	3
PRKCDBP	1.5505e-232	-1.1586	0.032	0.273	2.85804e-228	3
CD44	4.8679e-230	0.879185	0.49	0.315	8.973e-226	3
COL1A2	4.71047e-227	-1.47085	0.024	0.257	8.6828e-223	3
MGST3	1.24199e-224	-0.57581	0.188	0.502	2.28936e-220	3
TSC22D1	5.02994e-219	-1.01505	0.031	0.265	9.27169e-215	3
FAU	1.7637e-215	0.281881	0.855	0.858	3.25103e-211	3
CD151	4.4843e-211	-0.898687	0.05	0.288	8.26591e-207	3
EML4	1.15275e-207	1.14075	0.278	0.121	2.12487e-203	3
CYB5R3	7.53485e-205	-0.790033	0.074	0.322	1.3889e-200	3
LEPROT	1.38306e-203	-0.7307	0.065	0.308	2.54939e-199	3
PERP	2.49003e-203	-1.01105	0.075	0.312	4.58986e-199	3
BTG1	7.71149e-198	0.699364	0.587	0.472	1.42146e-193	3
SELM	4.16652e-195	-0.787863	0.087	0.334	7.68014e-191	3
CRIP2	3.03726e-194	-0.760729	0.096	0.343	5.59859e-190	3
ANXA2	4.69875e-194	-0.463976	0.366	0.683	8.66121e-190	3
SLIRP	1.60505e-191	-0.656601	0.122	0.382	2.95858e-187	3
RNF213	2.59331e-188	0.928654	0.38	0.214	4.78025e-184	3
MGST2	2.91773e-186	-0.816045	0.048	0.266	5.37825e-182	3
NDUFC1	1.9548e-185	-0.660393	0.079	0.317	3.60328e-181	3
YWHAE	5.91061e-184	-0.527464	0.173	0.45	1.0895e-179	3
ARL2	2.63213e-183	-0.758303	0.045	0.259	4.8518e-179	3
PPP1R15A	8.36699e-179	1.01668	0.371	0.218	1.54229e-174	3
ID3	5.22555e-178	-0.683089	0.091	0.328	9.63225e-174	3
LPAR6	7.36358e-175	0.971866	0.356	0.199	1.35733e-170	3
HSPA1A	1.32522e-174	0.940251	0.446	0.302	2.44278e-170	3
CLTA	7.28114e-174	-0.552853	0.111	0.354	1.34213e-169	3
EIF1	6.73802e-173	0.339673	0.758	0.762	1.24202e-168	3
CYB5A	1.88405e-172	-0.624737	0.065	0.284	3.47286e-168	3
RDX	3.1036e-172	-0.796014	0.075	0.292	5.72087e-168	3
BLVRB	1.81201e-169	-0.70075	0.047	0.252	3.34007e-165	3
SNX3	4.04308e-168	-0.443807	0.176	0.446	7.4526e-164	3
CALM1	4.10805e-166	0.524987	0.623	0.564	7.57237e-162	3
SEPW1	1.06615e-165	-0.472064	0.156	0.414	1.96523e-161	3
HSBP1	9.47419e-160	-0.587678	0.087	0.304	1.74638e-155	3
HLA-DRA	1.30216e-158	-0.989511	0.105	0.307	2.40026e-154	3
HSP90AA1	1.82485e-158	0.519312	0.641	0.609	3.36374e-154	3
H3F3B	6.15203e-153	0.330667	0.747	0.761	1.134e-148	3
ATOX1	3.63971e-152	-0.630061	0.081	0.287	6.70907e-148	3
DDX5	3.11795e-150	0.413835	0.707	0.694	5.74731e-146	3
CD63	6.03864e-148	-0.382151	0.4	0.69	1.1131e-143	3
MT1E	1.5055e-147	-0.717324	0.069	0.262	2.77509e-143	3
UBA52	2.00574e-147	0.29082	0.77	0.789	3.69718e-143	3
CLEC2B	4.52561e-147	-0.56363	0.064	0.261	8.34207e-143	3
CLIC1	3.76985e-146	0.633684	0.532	0.451	6.94897e-142	3
IFITM1	5.50476e-145	0.427035	0.647	0.502	1.01469e-140	3
MRFAP1	7.44422e-144	-0.503231	0.073	0.272	1.37219e-139	3
RAB1A	3.50699e-142	-0.505462	0.071	0.266	6.46444e-138	3
PSMB5	3.72518e-142	-0.547601	0.07	0.263	6.86662e-138	3
SDCBP	3.54917e-141	-0.536513	0.12	0.334	6.54218e-137	3
REXO2	1.59876e-140	-0.572951	0.068	0.259	2.94699e-136	3
CHD9	1.33136e-139	-0.495261	0.11	0.322	2.45409e-135	3
LGALS3	2.60763e-138	-0.394273	0.293	0.56	4.80664e-134	3
RHOC	1.75608e-132	-0.490738	0.109	0.314	3.23697e-128	3
RAB2A	3.0456e-132	-0.395262	0.133	0.352	5.61395e-128	3
FKBP1A	5.69703e-132	-0.429171	0.196	0.432	1.05013e-127	3
TMEM59	1.94496e-131	-0.33148	0.233	0.495	3.58514e-127	3
NENF	1.17032e-129	-0.402882	0.118	0.326	2.15726e-125	3
NDUFS4	7.08036e-128	-0.51214	0.074	0.257	1.30512e-123	3
MT1X	1.10207e-126	-0.570497	0.152	0.355	2.03145e-122	3
DNAJB1	9.9397e-126	0.976799	0.329	0.208	1.83218e-121	3
PRDX6	2.13156e-125	-0.396963	0.116	0.32	3.9291e-121	3
CLTB	8.62768e-124	-0.460094	0.104	0.297	1.59034e-119	3
GABARAP	1.34336e-122	-0.300404	0.265	0.528	2.47622e-118	3
MORF4L2	2.60574e-121	-0.374456	0.101	0.294	4.80316e-117	3
TSC22D3	3.2659e-121	0.858537	0.352	0.228	6.02003e-117	3
VAMP5	1.01658e-119	-0.59396	0.09	0.268	1.87385e-115	3
WASF2	1.4099e-117	-0.337167	0.165	0.383	2.59886e-113	3
ATP5L	1.52414e-117	0.462541	0.605	0.575	2.80944e-113	3
TIMM8B	2.53629e-117	-0.427466	0.095	0.279	4.67514e-113	3
LSP1	5.03476e-117	0.793654	0.277	0.154	9.28057e-113	3
FIS1	1.1535e-116	-0.359587	0.13	0.332	2.12624e-112	3
COX5B	1.82531e-113	-0.303065	0.301	0.561	3.3646e-109	3
EIF3L	2.25688e-113	-0.332234	0.156	0.365	4.16011e-109	3
HMGN3	2.33701e-113	-0.308214	0.162	0.374	4.30782e-109	3
SYPL1	5.44428e-111	-0.376291	0.107	0.29	1.00354e-106	3
BRK1	1.89297e-110	-0.30332	0.174	0.389	3.48932e-106	3
ANXA5	2.10597e-110	-0.421518	0.166	0.365	3.88194e-106	3
GPX4	5.35944e-110	-0.295901	0.262	0.505	9.87906e-106	3
RGCC	5.58843e-107	0.74077	0.271	0.15	1.03012e-102	3
GLUL	3.43458e-106	-0.440371	0.103	0.28	6.33097e-102	3
PRDX5	1.18777e-105	-0.344233	0.175	0.382	2.18942e-101	3
LRRC75A-AS1	1.02914e-104	-0.278117	0.423	0.69	1.89701e-100	3
ST13	6.18234e-104	-0.315638	0.167	0.372	1.13959e-99	3
PYURF	3.39767e-103	-0.295997	0.126	0.313	6.26293e-99	3
NFE2L2	8.30454e-103	-0.320236	0.121	0.303	1.53078e-98	3
RRBP1	1.14368e-101	-0.445825	0.13	0.309	2.10814e-97	3
LAMP1	2.36211e-101	-0.351044	0.108	0.283	4.35408e-97	3
NUCKS1	1.53672e-100	-0.267578	0.279	0.522	2.83263e-96	3
TMEM14C	7.51607e-98	-0.354139	0.104	0.272	1.38544e-93	3
ACADVL	3.08893e-97	-0.424972	0.095	0.257	5.69383e-93	3
ZFP36L2	1.54923e-96	0.675979	0.485	0.427	2.85569e-92	3
TIMM13	1.67726e-96	-0.343368	0.094	0.257	3.0917e-92	3
ARL6IP5	1.10946e-95	0.656096	0.439	0.35	2.04507e-91	3
PHPT1	2.03265e-95	-0.32883	0.146	0.331	3.74677e-91	3
C12orf57	2.41664e-94	-0.254848	0.203	0.413	4.45459e-90	3
AP2S1	3.1173e-94	-0.325359	0.114	0.283	5.74612e-90	3
ATP5G1	5.12972e-94	-0.282789	0.172	0.366	9.45562e-90	3
ESD	1.62263e-92	-0.265484	0.158	0.346	2.99099e-88	3
EEF1D	2.00525e-92	0.348196	0.666	0.683	3.69627e-88	3
TPM3	2.35002e-92	0.604776	0.446	0.364	4.33179e-88	3
SARAF	8.45684e-92	0.789724	0.367	0.275	1.55885e-87	3
PFDN5	1.20019e-91	0.293942	0.715	0.745	2.21232e-87	3
POLR2L	1.5309e-91	-0.267362	0.337	0.582	2.82192e-87	3
CYC1	4.11633e-91	-0.307102	0.108	0.27	7.58762e-87	3
ZBTB20	1.61495e-90	-0.377709	0.102	0.261	2.97685e-86	3
AP2M1	3.85094e-90	-0.315404	0.12	0.288	7.09843e-86	3
SQSTM1	1.01136e-89	-0.294566	0.106	0.269	1.86424e-85	3
MIF	1.66665e-89	0.350443	0.638	0.644	3.07213e-85	3
WSB1	1.24825e-88	-0.282735	0.157	0.338	2.3009e-84	3
ARPC1B	3.28054e-88	0.650808	0.378	0.276	6.04701e-84	3
PLP2	4.65442e-88	0.705737	0.387	0.298	8.57949e-84	3
RNH1	8.74073e-86	-0.292418	0.172	0.356	1.61118e-81	3
SH3BGRL	2.68631e-85	-0.25747	0.148	0.325	4.95167e-81	3
KRT10	6.14516e-85	-0.423893	0.191	0.364	1.13274e-80	3
IER2	1.04113e-83	0.762477	0.37	0.281	1.91912e-79	3
POLR2I	6.34264e-83	-0.282542	0.122	0.282	1.16914e-78	3
ERGIC3	7.52398e-83	-0.281949	0.109	0.265	1.3869e-78	3
RAB7A	9.95444e-83	-0.258818	0.127	0.291	1.8349e-78	3
TTC3	1.52942e-81	-0.27578	0.124	0.284	2.81919e-77	3
NDUFA2	5.42672e-81	-0.252296	0.13	0.295	1.00031e-76	3
ELF1	7.55467e-80	0.833441	0.292	0.198	1.39255e-75	3
CANX	1.63182e-79	-0.277135	0.142	0.307	3.00794e-75	3
ATP1B3	4.16893e-79	-0.3181	0.15	0.313	7.6846e-75	3
HSPA8	5.31763e-76	0.634088	0.427	0.368	9.80199e-72	3
NAA38	8.15717e-76	-0.251404	0.151	0.314	1.50361e-71	3
UBC	2.44165e-75	0.306016	0.649	0.687	4.50069e-71	3
GADD45B	1.8154e-72	0.776891	0.339	0.258	3.34633e-68	3
ATP5E	2.78898e-72	0.419108	0.545	0.512	5.14092e-68	3
ARPC2	6.76733e-72	0.475607	0.501	0.478	1.24742e-67	3
CAP1	3.2218e-70	0.707366	0.354	0.277	5.93874e-66	3
ACTR3	1.23604e-67	0.712965	0.329	0.25	2.2784e-63	3
CAPG	2.17446e-67	0.760747	0.268	0.185	4.00818e-63	3
ARPC3	1.32516e-66	0.593892	0.422	0.365	2.44268e-62	3
BTG2	2.37701e-66	0.898392	0.251	0.169	4.38154e-62	3
LMNA	1.83403e-64	0.36574	0.587	0.625	3.38067e-60	3
DUSP1	1.9407e-63	0.766256	0.365	0.306	3.5773e-59	3
DYNC1I2	7.06855e-63	-0.268857	0.129	0.265	1.30295e-58	3
LDHB	1.03197e-62	0.699513	0.282	0.198	1.90222e-58	3
HLA-DRB1	2.31912e-60	-0.491584	0.131	0.252	4.27483e-56	3
DDIT4	2.30092e-54	0.786977	0.271	0.198	4.24128e-50	3
HLA-E	1.15413e-53	0.346858	0.565	0.547	2.12741e-49	3
PRPF38B	2.48989e-50	0.736627	0.289	0.219	4.58962e-46	3
CLU	2.08032e-49	-0.357824	0.212	0.335	3.83466e-45	3
UBB	4.54264e-46	0.269502	0.606	0.654	8.37344e-42	3
ARF6	9.11379e-45	0.721411	0.276	0.213	1.67995e-40	3
TMA7	4.55223e-44	0.382813	0.53	0.54	8.39113e-40	3
SRSF2	7.93541e-41	0.570397	0.403	0.378	1.46273e-36	3
GSTK1	1.43198e-39	0.613939	0.34	0.292	2.63957e-35	3
LRRFIP1	2.16828e-36	0.542952	0.352	0.305	3.99679e-32	3
PPP1CA	8.39297e-33	0.644418	0.27	0.223	1.54708e-28	3
PGK1	1.05592e-32	0.568661	0.318	0.281	1.94637e-28	3
NR3C1	7.30737e-32	0.655457	0.256	0.204	1.34697e-27	3
BRD2	5.77246e-30	0.67811	0.29	0.25	1.06404e-25	3
PSMB9	7.7087e-29	0.499599	0.264	0.209	1.42095e-24	3
OAZ1	1.76073e-28	0.307374	0.521	0.562	3.24555e-24	3
ANKRD12	2.07746e-28	0.585379	0.33	0.297	3.82939e-24	3
COX7C	7.17908e-28	0.26534	0.56	0.609	1.32332e-23	3
DNAJA1	1.00516e-27	0.624562	0.303	0.269	1.85281e-23	3
CD74	1.38041e-22	-0.329157	0.328	0.381	2.54452e-18	3
SSR4	1.12462e-19	0.431381	0.401	0.413	2.07302e-15	3
ARID5B	5.37519e-19	0.46582	0.296	0.265	9.90809e-15	3
KMT2E	3.5398e-17	0.51314	0.312	0.297	6.52491e-13	3
OST4	3.89237e-16	0.333613	0.462	0.507	7.1748e-12	3
SUB1	8.26868e-13	0.388918	0.391	0.414	1.52417e-08	3
PKM	8.48026e-13	0.371703	0.361	0.377	1.56317e-08	3
CAPZB	5.84336e-12	0.43044	0.335	0.342	1.07711e-07	3
SRSF7	5.51275e-09	0.503891	0.282	0.283	0.000101617	3
COMMD6	3.61261e-08	0.270875	0.466	0.531	0.000665912	3
ENO1	4.64343e-08	0.29547	0.389	0.433	0.000855924	3
YWHAB	4.98864e-07	0.335696	0.382	0.426	0.00919557	3
C9orf16	2.84958e-06	0.421802	0.287	0.295	0.0525263	3
PPIA	2.88737e-06	0.261368	0.421	0.48	0.0532228	3
JUN	1.122e-05	0.403091	0.342	0.375	0.206818	3
TPI1	1.29944e-05	0.292728	0.381	0.431	0.239526	3
TNFSF10	4.64675e-05	0.306447	0.252	0.247	0.856535	3
SEC61G	5.97699e-05	0.309111	0.37	0.409	1	3
SRSF3	6.14314e-05	0.31424	0.397	0.458	1	3
NFKBIA	0.000252213	0.35437	0.353	0.401	1	3
PSME1	0.000289071	0.269625	0.386	0.432	1	3
CDC42	0.00030957	0.301656	0.383	0.434	1	3
HNRNPA0	0.00054427	0.268037	0.238	0.304	1	3
SAT1	0.00109996	0.400742	0.305	0.33	1	3
PRELID1	0.00915646	0.275104	0.223	0.276	1	3
ACTA2	0	2.81064	0.797	0.03	0	4
TAGLN	0	2.73588	0.897	0.061	0	4
RGS5	0	2.39013	0.517	0.022	0	4
TPM2	0	2.37485	0.765	0.06	0	4
MYH11	0	2.06486	0.374	0.004	0	4
MYL9	0	2.05925	0.875	0.168	0	4
LGI4	0	2.00273	0.398	0.014	0	4
LMOD1	0	1.97864	0.441	0.015	0	4
NDUFA4L2	0	1.93933	0.476	0.07	0	4
RERGL	0	1.86941	0.281	0.001	0	4
COX4I2	0	1.78993	0.316	0.005	0	4
NOTCH3	0	1.73971	0.412	0.057	0	4
PLN	0	1.7171	0.278	0.002	0	4
PPP1R14A	0	1.63961	0.393	0.037	0	4
MYLK	0	1.62665	0.427	0.058	0	4
SYNPO2	0	1.62227	0.295	0.014	0	4
TINAGL1	0	1.57082	0.514	0.096	0	4
LBH	0	1.56225	0.419	0.07	0	4
NR2F2	0	1.49112	0.487	0.102	0	4
C11orf96	0	1.45979	0.288	0.027	0	4
IGFBP5	0	1.4507	0.621	0.165	0	4
MCAM	0	1.43943	0.36	0.056	0	4
MFGE8	0	1.42482	0.421	0.085	0	4
ISYNA1	0	1.40777	0.272	0.025	0	4
HES4	0	1.37502	0.304	0.053	0	4
GUCY1A3	0	1.37401	0.267	0.023	0	4
CPE	0	1.29614	0.449	0.094	0	4
CALD1	0	1.26086	0.934	0.43	0	4
CSRP1	0	1.25038	0.366	0.109	0	4
PDGFRB	0	1.24673	0.376	0.087	0	4
TPM1	0	1.24195	0.685	0.271	0	4
FXYD1	0	1.2416	0.392	0.09	0	4
ID4	0	1.20444	0.341	0.102	0	4
FILIP1L	0	1.17723	0.378	0.121	0	4
COL18A1	0	1.1575	0.41	0.131	0	4
CRYAB	0	1.11445	0.394	0.146	0	4
IGFBP7	0	1.09892	0.949	0.442	0	4
PRRX1	0	1.07825	0.419	0.119	0	4
LHFP	0	1.07519	0.405	0.141	0	4
EPS8	0	1.07251	0.335	0.113	0	4
MAP1B	0	1.05695	0.384	0.127	0	4
ADIRF	0	1.04006	0.926	0.477	0	4
PLAC9	0	0.964789	0.65	0.268	0	4
SNCG	0	0.954505	0.375	0.135	0	4
SOD3	0	0.953005	0.449	0.158	0	4
MEF2C	0	0.948523	0.485	0.191	0	4
RARRES2	0	0.948271	0.335	0.106	0	4
SELM	0	0.92365	0.598	0.284	0	4
CRIP1	0	0.823796	0.882	0.536	0	4
2020-09-07	0	0.820902	0.708	0.471	0	4
TIMP3	0	0.807289	0.615	0.32	0	4
FABP4	0	0.793649	0.551	0.225	0	4
SPARCL1	0	0.765349	0.731	0.321	0	4
S100A4	0	0.736227	0.859	0.461	0	4
CAV1	0	0.733397	0.691	0.431	0	4
DSTN	0	0.712644	0.695	0.531	0	4
LGALS1	0	0.700783	0.901	0.524	0	4
CALM2	0	0.618865	0.842	0.667	0	4
FTH1	0	0.452372	0.923	0.783	0	4
S100A10	0	-0.763671	0.345	0.762	0	4
CD74	0	-1.6292	0.07	0.404	0	4
CXCL14	0	-1.6804	0.046	0.384	0	4
MT2A	9.7728e-307	0.771234	0.658	0.413	1.80142e-302	4
PTK2	8.14256e-278	0.981173	0.252	0.074	1.50092e-273	4
GPX3	6.67755e-277	0.898949	0.312	0.105	1.23087e-272	4
FLNA	2.31284e-272	0.928459	0.479	0.238	4.26326e-268	4
ZEB2	3.15775e-265	0.912542	0.253	0.075	5.82069e-261	4
S100A16	4.57336e-260	-1.2902	0.031	0.32	8.43008e-256	4
MGP	5.137e-260	0.650637	0.599	0.306	9.46904e-256	4
IFITM3	3.77749e-250	0.486534	0.827	0.591	6.96304e-246	4
COX7A1	6.02907e-247	0.829318	0.426	0.195	1.11134e-242	4
CYR61	1.49457e-246	0.992501	0.269	0.09	2.75494e-242	4
SH3BGRL3	1.00215e-242	-0.854951	0.202	0.523	1.84727e-238	4
ACTB	2.64008e-235	0.301207	0.912	0.851	4.86645e-231	4
MYL6	1.04034e-225	0.381843	0.831	0.757	1.91766e-221	4
HLA-DRA	6.48327e-224	-1.55876	0.048	0.309	1.19506e-219	4
ZFP36L2	1.88004e-222	-0.854138	0.155	0.457	3.46547e-218	4
PERP	2.71661e-219	-1.36338	0.05	0.311	5.00752e-215	4
TPM3	3.90434e-219	-0.967811	0.111	0.396	7.19687e-215	4
SPARC	4.10672e-214	0.692536	0.529	0.298	7.56992e-210	4
MGST3	7.47817e-210	0.637593	0.624	0.457	1.37845e-205	4
HLA-E	4.56857e-208	-0.699568	0.273	0.574	8.42124e-204	4
COL4A2	8.80373e-208	0.890689	0.261	0.093	1.62279e-203	4
CD63	1.66894e-204	0.444344	0.795	0.65	3.07635e-200	4
TNFSF10	2.81639e-202	-1.27048	0.028	0.267	5.19145e-198	4
C12orf57	2.77733e-199	0.714119	0.561	0.377	5.11945e-195	4
OAZ2	2.01189e-194	0.945215	0.336	0.158	3.70852e-190	4
APOD	3.49345e-191	-1.46977	0.043	0.278	6.43947e-187	4
PRKCDBP	1.17508e-188	0.772185	0.43	0.233	2.16603e-184	4
AEBP1	6.35658e-186	0.742061	0.324	0.136	1.17171e-181	4
HLA-DRB1	2.13544e-184	-1.4672	0.035	0.259	3.93627e-180	4
FHL1	4.56531e-184	0.918051	0.304	0.133	8.41524e-180	4
CHCHD10	7.65557e-181	0.78285	0.36	0.174	1.41115e-176	4
IFITM1	2.95218e-180	0.493271	0.712	0.499	5.44175e-176	4
FAU	1e-173	0.263553	0.898	0.855	1.8433e-169	4
EMP1	4.86208e-166	-0.910151	0.058	0.281	8.96227e-162	4
TSC22D1	4.10654e-151	0.817435	0.391	0.229	7.56959e-147	4
IFI27	1.14942e-146	-0.944006	0.135	0.352	2.11873e-142	4
CLEC2B	1.99235e-145	-0.823056	0.055	0.258	3.67249e-141	4
S100A6	3.96438e-144	0.269368	0.94	0.824	7.30754e-140	4
ATP1B3	2.50093e-143	-0.78334	0.099	0.315	4.60996e-139	4
FTL	1.05276e-141	0.304186	0.829	0.742	1.94056e-137	4
LDHB	8.32381e-139	0.743979	0.353	0.193	1.53433e-134	4
PPP1R12A	3.06741e-132	0.734915	0.342	0.189	5.65416e-128	4
PFDN5	1.15035e-130	0.324337	0.798	0.737	2.12045e-126	4
LAPTM4A	8.6414e-130	0.467513	0.645	0.54	1.59287e-125	4
CTGF	2.45103e-129	0.688272	0.278	0.13	4.51798e-125	4
PCOLCE	8.06291e-126	0.590892	0.303	0.145	1.48624e-121	4
DCN	3.29086e-125	-1.02448	0.112	0.3	6.06603e-121	4
ID1	2.15366e-122	-0.806217	0.117	0.315	3.96984e-118	4
COL6A2	2.30434e-119	0.481046	0.427	0.236	4.24759e-115	4
LY6E	2.11495e-114	-0.567939	0.15	0.358	3.89848e-110	4
SH3BGRL	2.361e-113	0.663277	0.431	0.296	4.35202e-109	4
PTRF	5.184e-110	0.482779	0.542	0.4	9.55566e-106	4
PTMS	2.18349e-109	0.58852	0.499	0.375	4.02483e-105	4
ANXA2	2.3821e-108	-0.358411	0.442	0.671	4.39093e-104	4
NEAT1	1.39311e-106	-0.344165	0.537	0.764	2.56792e-102	4
ARID5B	1.81404e-106	0.616267	0.404	0.256	3.34381e-102	4
CLU	5.85278e-106	-0.812418	0.164	0.338	1.07884e-101	4
IFITM2	2.94659e-104	0.434058	0.57	0.406	5.43145e-100	4
H3F3B	2.76649e-103	0.25155	0.795	0.756	5.09947e-99	4
MGST2	3.6874e-102	-0.658224	0.088	0.258	6.79698e-98	4
PPDPF	3.85584e-97	0.478868	0.56	0.461	7.10747e-93	4
NPC2	1.46205e-95	-0.438548	0.156	0.351	2.695e-91	4
COL6A1	2.97371e-95	0.502275	0.369	0.212	5.48144e-91	4
ARHGAP29	9.30139e-94	0.544128	0.376	0.23	1.71453e-89	4
CD36	1.05655e-93	0.595434	0.259	0.131	1.94754e-89	4
LRRFIP1	2.40327e-92	-0.568562	0.148	0.324	4.42995e-88	4
HMGN1	1.88504e-91	-0.420491	0.167	0.359	3.47469e-87	4
CSTB	4.41457e-91	-0.410714	0.223	0.425	8.13738e-87	4
TPPP3	1.26811e-86	0.675495	0.284	0.165	2.33751e-82	4
ARHGDIB	1.30706e-86	0.648696	0.311	0.185	2.40931e-82	4
COL3A1	1.08281e-85	0.382318	0.333	0.181	1.99595e-81	4
EEF1D	1.88679e-84	0.293651	0.725	0.678	3.47792e-80	4
BCAM	1.03841e-82	0.54772	0.293	0.168	1.91411e-78	4
SNHG8	1.01458e-81	-0.392474	0.182	0.365	1.87017e-77	4
COX6C	1.03371e-81	0.315594	0.702	0.647	1.90543e-77	4
RAB11A	4.53388e-81	-0.46565	0.143	0.31	8.35731e-77	4
FXYD5	2.69957e-80	-0.660985	0.108	0.257	4.97612e-76	4
LPP	1.90868e-79	0.64015	0.251	0.14	3.51826e-75	4
DNAJA1	1.22046e-78	-0.489802	0.126	0.286	2.24967e-74	4
SAT1	1.93885e-78	-0.540433	0.175	0.341	3.57389e-74	4
HCFC1R1	1.49841e-77	0.659299	0.284	0.172	2.76202e-73	4
NDUFB7	2.3076e-77	0.525788	0.476	0.377	4.2536e-73	4
CNN3	9.74866e-76	0.508743	0.375	0.25	1.79697e-71	4
TLN1	3.99297e-75	0.597575	0.352	0.235	7.36024e-71	4
NFE2L2	7.05338e-75	-0.355025	0.136	0.299	1.30015e-70	4
PPA1	1.0661e-74	-0.434492	0.138	0.297	1.96514e-70	4
NFKBIA	3.55684e-74	-0.343914	0.228	0.412	6.55632e-70	4
COX7A2	3.42565e-73	0.365225	0.613	0.556	6.3145e-69	4
MARCKS	6.99601e-73	-0.395727	0.131	0.29	1.28957e-68	4
DUSP1	7.84026e-73	-0.489478	0.167	0.325	1.44519e-68	4
KRT10	4.21965e-70	-0.535179	0.206	0.36	7.77808e-66	4
CD151	4.76435e-68	0.534208	0.364	0.256	8.78213e-64	4
H2AFJ	5.32723e-68	0.655947	0.307	0.202	9.81969e-64	4
PDIA3	3.01592e-67	-0.35893	0.187	0.351	5.55925e-63	4
YWHAE	1.52011e-66	-0.285272	0.255	0.439	2.80202e-62	4
ENSA	1.1613e-64	-0.368249	0.125	0.269	2.14062e-60	4
A2M	1.17412e-64	0.324963	0.366	0.225	2.16426e-60	4
GRN	1.29478e-63	-0.356003	0.149	0.299	2.38666e-59	4
EID1	1.97107e-62	0.38	0.553	0.484	3.63327e-58	4
EPAS1	2.33952e-62	0.435281	0.276	0.164	4.31243e-58	4
CYB5A	5.42857e-62	-0.307025	0.13	0.274	1.00065e-57	4
TRAM1	1.04578e-61	-0.405348	0.145	0.286	1.92768e-57	4
BCAP31	1.64319e-60	-0.351484	0.126	0.264	3.02889e-56	4
APRT	2.37313e-60	-0.285918	0.206	0.37	4.3744e-56	4
UBXN4	4.44206e-60	-0.29564	0.219	0.386	8.18804e-56	4
VDAC1	1.26888e-59	-0.355552	0.127	0.264	2.33892e-55	4
RTN4	8.6421e-59	-0.272686	0.32	0.498	1.593e-54	4
SYNE2	1.63619e-58	-0.401598	0.173	0.317	3.01598e-54	4
ARL6IP5	1.77186e-58	-0.357335	0.219	0.371	3.26606e-54	4
COX5A	1.10222e-57	-0.328488	0.146	0.288	2.03173e-53	4
ACTN4	1.3638e-57	0.519672	0.364	0.268	2.51389e-53	4
ARPC3	4.16026e-57	-0.278748	0.221	0.384	7.6686e-53	4
CAST	1.72248e-56	-0.272476	0.252	0.419	3.17505e-52	4
ENO1	4.73968e-56	-0.286911	0.275	0.443	8.73665e-52	4
ATP6V0E1	8.94342e-56	-0.285106	0.234	0.394	1.64854e-51	4
ARL6IP1	1.81368e-55	-0.319754	0.164	0.305	3.34315e-51	4
SDCBP	2.50131e-54	-0.395848	0.188	0.324	4.61067e-50	4
EMP2	3.91553e-54	-0.33037	0.142	0.274	7.2175e-50	4
HNRNPF	1.07499e-53	-0.289335	0.151	0.288	1.98152e-49	4
GSTP1	7.11005e-53	0.313781	0.588	0.536	1.3106e-48	4
NDUFA4	1.41647e-52	0.356799	0.574	0.562	2.61098e-48	4
UQCR11	2.4189e-51	0.343508	0.569	0.524	4.45877e-47	4
S100A13	4.98491e-51	-0.323564	0.208	0.349	9.18869e-47	4
P4HB	4.39321e-49	-0.289967	0.161	0.293	8.09801e-45	4
ARPC1B	5.27921e-49	-0.396451	0.172	0.296	9.73116e-45	4
CYSTM1	1.25967e-48	0.497375	0.262	0.172	2.32195e-44	4
HES1	3.86392e-48	0.492704	0.368	0.282	7.12236e-44	4
RRBP1	5.82141e-47	-0.319951	0.175	0.302	1.07306e-42	4
SNHG7	3.12191e-46	-0.278355	0.147	0.272	5.75462e-42	4
NUPR1	3.19916e-46	0.42453	0.436	0.358	5.89702e-42	4
RDX	8.68786e-46	-0.36714	0.16	0.281	1.60143e-41	4
MYCBP2	1.01568e-43	-0.282476	0.156	0.276	1.8722e-39	4
CDC37	3.8001e-43	-0.26848	0.202	0.333	7.00473e-39	4
NKTR	8.35123e-43	-0.305019	0.154	0.273	1.53938e-38	4
COX6A1	8.87731e-43	0.363536	0.517	0.471	1.63635e-38	4
GLUL	1.74013e-42	-0.31121	0.155	0.272	3.20759e-38	4
TUBA1A	4.07185e-42	0.422401	0.373	0.295	7.50563e-38	4
CANX	4.39322e-42	-0.270413	0.177	0.301	8.09803e-38	4
HERPUD1	4.57302e-42	-0.282686	0.15	0.267	8.42945e-38	4
TXNIP	2.4198e-41	-0.256086	0.459	0.6	4.46043e-37	4
ALDOA	2.516e-40	0.376087	0.475	0.424	4.63775e-36	4
CIRBP	5.43973e-40	0.282805	0.596	0.569	1.0027e-35	4
SPTBN1	1.02908e-37	-0.266404	0.181	0.294	1.89691e-33	4
NDUFS5	5.53019e-37	0.333428	0.532	0.496	1.01938e-32	4
PLP2	1.14672e-36	-0.269623	0.2	0.316	2.11374e-32	4
XIST	7.88194e-36	0.337164	0.29	0.202	1.45288e-31	4
ITGB1	5.17084e-35	0.439419	0.287	0.211	9.5314e-31	4
CYB5R3	5.17683e-35	0.435772	0.362	0.292	9.54244e-31	4
COX5B	5.22407e-35	0.290765	0.56	0.534	9.62953e-31	4
TCEB2	1.12208e-33	0.265496	0.579	0.559	2.06833e-29	4
APP	1.56271e-33	-0.270741	0.182	0.288	2.88054e-29	4
UQCRB	3.17183e-33	0.315755	0.539	0.512	5.84664e-29	4
SERPING1	3.45382e-33	0.321678	0.346	0.255	6.36642e-29	4
SOD1	8.21904e-32	0.329155	0.498	0.465	1.51502e-27	4
SKP1	1.77033e-31	0.286887	0.534	0.513	3.26325e-27	4
MT1E	1.93423e-31	0.480518	0.306	0.238	3.56536e-27	4
ATP5I	1.20273e-30	0.290463	0.548	0.515	2.21698e-26	4
UQCRQ	3.99959e-30	0.302522	0.527	0.505	7.37244e-26	4
MYH9	9.04072e-30	0.427869	0.337	0.27	1.66648e-25	4
PEBP1	1.38394e-29	0.325684	0.475	0.441	2.55101e-25	4
CYBA	2.45219e-28	-0.298918	0.197	0.291	4.52013e-24	4
NDUFA13	6.99599e-27	0.289007	0.53	0.51	1.28957e-22	4
DST	2.54296e-25	-0.255645	0.19	0.278	4.68743e-21	4
PARK7	3.67281e-25	0.37689	0.409	0.371	6.7701e-21	4
CAV2	1.35494e-23	0.406699	0.277	0.222	2.49755e-19	4
COX14	2.87554e-21	0.460503	0.263	0.214	5.30049e-17	4
RABAC1	4.2472e-21	0.328621	0.408	0.368	7.82887e-17	4
NUCKS1	8.06499e-20	0.253158	0.509	0.497	1.48662e-15	4
ARPC5	1.22809e-19	0.382632	0.358	0.325	2.26374e-15	4
NDUFB1	2.3868e-17	0.30577	0.427	0.403	4.39959e-13	4
ATP5O	3.2429e-17	0.335187	0.426	0.412	5.97763e-13	4
MRPL33	1.38598e-16	0.384974	0.294	0.253	2.55478e-12	4
TRMT112	2.95428e-16	0.345216	0.399	0.378	5.44563e-12	4
HNRNPA1	3.26284e-16	0.307521	0.388	0.363	6.01438e-12	4
GNG11	9.77354e-15	-0.277051	0.271	0.323	1.80156e-10	4
NDUFB4	1.11467e-14	0.323125	0.395	0.375	2.05467e-10	4
ROMO1	1.96187e-14	0.337635	0.346	0.316	3.61631e-10	4
TPI1	2.21377e-14	0.273783	0.434	0.425	4.08063e-10	4
PHPT1	1.16839e-13	0.361854	0.335	0.311	2.1537e-09	4
SELK	2.17305e-13	0.388636	0.3	0.269	4.00558e-09	4
VAMP2	3.28371e-13	0.316016	0.366	0.343	6.05286e-09	4
YWHAQ	7.43584e-13	0.319595	0.323	0.298	1.37065e-08	4
GADD45B	1.34013e-11	0.348033	0.289	0.263	2.47025e-07	4
ANAPC16	1.5131e-11	0.308527	0.349	0.331	2.7891e-07	4
NDUFB10	2.98438e-11	0.314113	0.366	0.351	5.50111e-07	4
ANAPC11	4.3878e-11	0.342005	0.335	0.32	8.08803e-07	4
SBDS	7.57844e-11	0.330839	0.264	0.235	1.39693e-06	4
SLIRP	3.47512e-10	0.311147	0.366	0.355	6.40569e-06	4
SIVA1	3.86608e-10	0.344927	0.263	0.236	7.12634e-06	4
USMG5	8.03919e-10	0.2573	0.413	0.407	1.48186e-05	4
DYNC1I2	9.02857e-10	0.299998	0.279	0.25	1.66424e-05	4
NDUFA1	1.93421e-09	0.250397	0.441	0.441	3.56533e-05	4
PSMB1	2.86102e-08	0.268428	0.407	0.413	0.000527372	4
NDUFB9	6.53391e-08	0.260978	0.369	0.363	0.0012044	4
NDUFB8	1.00601e-07	0.283662	0.358	0.355	0.00185438	4
MINOS1	3.28228e-07	0.265025	0.393	0.398	0.00605022	4
CNBP	5.36078e-07	0.261225	0.378	0.384	0.00988152	4
ESD	1.52004e-06	0.28985	0.33	0.328	0.028019	4
TCEAL4	3.50167e-06	0.314339	0.33	0.33	0.0645463	4
C4orf3	4.36154e-06	0.267019	0.337	0.336	0.0803963	4
ERH	2.47209e-05	0.254755	0.362	0.37	0.455681	4
AP2M1	3.30469e-05	0.294383	0.278	0.271	0.609154	4
SLC38A2	4.20176e-05	0.295187	0.308	0.304	0.77451	4
CUTA	4.67623e-05	0.287828	0.308	0.308	0.86197	4
C19orf70	8.14902e-05	0.290022	0.299	0.298	1	4
PCNP	8.67765e-05	0.258242	0.286	0.28	1	4
C6orf48	0.00011858	0.257931	0.297	0.293	1	4
KRT1	0	2.65067	0.989	0.04	0	5
KRTDAP	0	2.33873	0.871	0.031	0	5
DMKN	0	2.29857	0.986	0.085	0	5
DSG1	0	2.03262	0.92	0.066	0	5
LY6D	0	2.018	0.956	0.066	0	5
SBSN	0	1.94533	0.709	0.024	0	5
KLF5	0	1.78362	0.885	0.071	0	5
KLK11	0	1.74989	0.704	0.018	0	5
DSP	0	1.73991	0.979	0.158	0	5
DSC3	0	1.72158	0.923	0.093	0	5
DSC1	0	1.69394	0.588	0.01	0	5
KRT10	0	1.69114	0.985	0.292	0	5
CCL27	0	1.61362	0.846	0.057	0	5
CSTA	0	1.60518	0.739	0.055	0	5
KCNK7	0	1.59823	0.628	0.013	0	5
AQP3	0	1.59372	0.915	0.115	0	5
PKP1	0	1.57052	0.728	0.047	0	5
POU3F1	0	1.55777	0.668	0.032	0	5
S100A14	0	1.53916	0.915	0.12	0	5
CHP2	0	1.52708	0.565	0.004	0	5
SFN	0	1.51621	0.932	0.126	0	5
KRT2	0	1.51487	0.361	0.004	0	5
DEFB1	0	1.51111	0.746	0.042	0	5
LAD1	0	1.49916	0.666	0.036	0	5
PERP	0	1.49331	0.985	0.229	0	5
LYPD3	0	1.47987	0.621	0.042	0	5
NSG1	0	1.47824	0.65	0.028	0	5
LGALS7	0	1.47613	0.589	0.024	0	5
GATM	0	1.46681	0.665	0.042	0	5
TACSTD2	0	1.46639	0.815	0.098	0	5
ALDH3A2	0	1.45889	0.843	0.111	0	5
KLK8	0	1.45129	0.599	0.024	0	5
SERPINB5	0	1.44182	0.667	0.047	0	5
AHNAK2	0	1.42698	0.856	0.116	0	5
RHOV	0	1.40914	0.592	0.028	0	5
RORA	0	1.38804	0.706	0.062	0	5
CLEC2A	0	1.37214	0.51	0.013	0	5
RAB25	0	1.36636	0.612	0.046	0	5
JUP	0	1.36125	0.765	0.089	0	5
NMU	0	1.35223	0.505	0.012	0	5
GLTP	0	1.34326	0.686	0.076	0	5
EXPH5	0	1.34182	0.58	0.035	0	5
TMEM154	0	1.33621	0.568	0.032	0	5
IMPA2	0	1.32034	0.706	0.072	0	5
HOPX	0	1.31995	0.804	0.098	0	5
GATA3	0	1.31372	0.733	0.08	0	5
SCEL	0	1.30757	0.458	0.019	0	5
MFSD2A	0	1.30649	0.518	0.023	0	5
KLC3	0	1.30386	0.56	0.028	0	5
PLLP	0	1.27778	0.528	0.02	0	5
CTNNBIP1	0	1.27528	0.742	0.109	0	5
CDHR1	0	1.2736	0.459	0.016	0	5
FXYD3	0	1.27355	0.897	0.144	0	5
PKP3	0	1.26891	0.644	0.058	0	5
CLDN1	0	1.26848	0.576	0.046	0	5
TRIM29	0	1.26332	0.621	0.055	0	5
CXADR	0	1.23209	0.728	0.088	0	5
MAL2	0	1.23194	0.44	0.02	0	5
EGR1	0	1.22871	0.664	0.083	0	5
C19orf33	0	1.22589	0.663	0.079	0	5
PPP1R14C	0	1.2236	0.491	0.023	0	5
CASP14	0	1.21743	0.438	0.013	0	5
DEGS1	0	1.21167	0.848	0.174	0	5
EPHB6	0	1.20951	0.686	0.08	0	5
IL20RB	0	1.20949	0.535	0.034	0	5
CA12	0	1.19898	0.586	0.053	0	5
CCND1	0	1.19283	0.816	0.164	0	5
MUC15	0	1.18671	0.431	0.018	0	5
LGALS7B	0	1.16571	0.689	0.081	0	5
CAPNS2	0	1.1355	0.579	0.056	0	5
FAM46B	0	1.12904	0.453	0.021	0	5
TUBA4A	0	1.11598	0.696	0.1	0	5
PRSS3	0	1.11415	0.401	0.01	0	5
IL18	0	1.11308	0.486	0.03	0	5
SDC1	0	1.11249	0.556	0.06	0	5
PPAP2C	0	1.10728	0.468	0.03	0	5
KLF4	0	1.10061	0.802	0.169	0	5
CLCA2	0	1.0818	0.516	0.047	0	5
DAPL1	0	1.08122	0.612	0.072	0	5
MAFB	0	1.08054	0.758	0.126	0	5
ALDH2	0	1.06787	0.716	0.124	0	5
MAPK13	0	1.06724	0.463	0.035	0	5
PHGDH	0	1.06458	0.618	0.083	0	5
FGFR3	0	1.05859	0.423	0.03	0	5
CALML5	0	1.05627	0.356	0.036	0	5
FAM83B	0	1.0459	0.414	0.026	0	5
SPINT2	0	1.04443	0.724	0.119	0	5
GSTA4	0	1.01542	0.577	0.079	0	5
TNFRSF19	0	1.00367	0.392	0.023	0	5
CKB	0	1.0024	0.647	0.094	0	5
MT1G	0	0.994871	0.307	0.021	0	5
BBOX1	0	0.989971	0.361	0.012	0	5
LY6G6C	0	0.989663	0.312	0.006	0	5
EFNA3	0	0.977666	0.422	0.036	0	5
TFAP2A	0	0.974559	0.521	0.065	0	5
GJB3	0	0.967965	0.376	0.019	0	5
SDR16C5	0	0.962722	0.368	0.022	0	5
LGALSL	0	0.961526	0.379	0.036	0	5
S100A16	0	0.958559	0.873	0.246	0	5
CEBPA	0	0.957632	0.464	0.046	0	5
CDH1	0	0.957073	0.421	0.04	0	5
GALNT1	0	0.956763	0.506	0.068	0	5
RAPGEFL1	0	0.956177	0.331	0.017	0	5
TMEM134	0	0.95491	0.688	0.129	0	5
PPP2R3A	0	0.951924	0.43	0.042	0	5
FERMT1	0	0.950271	0.463	0.048	0	5
SH3YL1	0	0.94625	0.586	0.095	0	5
PTGS1	0	0.945	0.347	0.015	0	5
TFAP2C	0	0.940423	0.448	0.056	0	5
CBR1	0	0.938012	0.675	0.13	0	5
HMGA1	0	0.936121	0.522	0.077	0	5
GJA1	0	0.933587	0.66	0.129	0	5
BNIPL	0	0.932914	0.342	0.017	0	5
ATF3	0	0.931063	0.476	0.067	0	5
EPHX3	0	0.931024	0.318	0.008	0	5
PVRL1	0	0.928496	0.369	0.024	0	5
TMEM40	0	0.927083	0.34	0.015	0	5
PTPN13	0	0.92678	0.467	0.045	0	5
MPST	0	0.926653	0.532	0.082	0	5
TPPP3	0	0.923021	0.698	0.129	0	5
TINCR	0	0.921993	0.361	0.028	0	5
IL34	0	0.921301	0.363	0.018	0	5
PTPRF	0	0.916354	0.519	0.073	0	5
PVRL4	0	0.915071	0.324	0.018	0	5
SPINK5	0	0.910827	0.305	0.043	0	5
IFFO2	0	0.908831	0.351	0.023	0	5
NDFIP2	0	0.908508	0.586	0.097	0	5
TMEM54	0	0.903739	0.399	0.039	0	5
ESRP1	0	0.90058	0.37	0.031	0	5
TSTA3	0	0.900279	0.611	0.11	0	5
TCEA3	0	0.893847	0.508	0.072	0	5
THEM5	0	0.893441	0.293	0.003	0	5
ZNF750	0	0.890407	0.308	0.012	0	5
UBR4	0	0.888638	0.53	0.083	0	5
FAM57A	0	0.884109	0.342	0.023	0	5
SYTL1	0	0.883392	0.488	0.059	0	5
BAIAP2	0	0.8755	0.503	0.076	0	5
TPD52	0	0.875075	0.512	0.073	0	5
LOC101927164	0	0.872511	0.275	0.003	0	5
VAV3	0	0.870407	0.39	0.045	0	5
GIPC1	0	0.866808	0.464	0.065	0	5
SYT8	0	0.864648	0.311	0.028	0	5
PPP1R16A	0	0.864482	0.452	0.059	0	5
RALGPS2	0	0.864452	0.346	0.022	0	5
GJB5	0	0.863449	0.305	0.015	0	5
LYPD6B	0	0.860965	0.298	0.011	0	5
AADACL2	0	0.860477	0.256	0.002	0	5
FOS	0	0.859789	0.898	0.243	0	5
PYCARD	0	0.859103	0.664	0.144	0	5
TMEM79	0	0.850211	0.343	0.031	0	5
NRARP	0	0.850052	0.346	0.03	0	5
IL1RN	0	0.845184	0.349	0.03	0	5
SULT2B1	0	0.841564	0.274	0.012	0	5
SDC4	0	0.836841	0.448	0.07	0	5
C2orf54	0	0.829241	0.273	0.008	0	5
RAB38	0	0.827405	0.366	0.042	0	5
TMEM238	0	0.826587	0.295	0.009	0	5
PRRG4	0	0.825895	0.382	0.047	0	5
SOX15	0	0.824707	0.355	0.031	0	5
FBXW7	0	0.823369	0.568	0.111	0	5
DNAJB1	0	0.818956	0.732	0.175	0	5
EZR	0	0.81687	0.65	0.14	0	5
YBX3	0	0.815487	0.888	0.31	0	5
TMEM45A	0	0.813057	0.447	0.083	0	5
CLEC2B	0	0.806247	0.761	0.196	0	5
TRIM7	0	0.805007	0.305	0.019	0	5
CA2	0	0.801924	0.303	0.026	0	5
MIB2	0	0.80096	0.412	0.053	0	5
[truncated: 6,991 more rows]
