# Supplementary material for: PD-L1 and ICOSL discriminate human Secretory and Helper dendritic cells in cancer, allergy and autoimmunity
Source: Nat Commun. 2022 Apr 13;13:1983. doi: 10.1038/s41467-022-29516-w (PMC9008048; doi:10.1038/s41467-022-29516-w)
Supplement: Supplementary file 22 — Supplementary Data 19 [file 41467_2022_29516_MOESM22_ESM.xlsx]

## Sheet: Sheet1
ScRNAseq_Merged DC Datasets: DEG per cluster
gene	p_val	avg_logFC	pct.1	pct.2	p_val_adj	cluster
FCER1A	2.16492e-224	-20.4147	0.76	0.301	1.25981e-219	0
CD1C	1.9005e-191	3.04708	0.696	0.272	1.10594e-186	0
HLA-DPB1	9.71158e-162	0.669058	0.918	0.616	5.65137e-157	0
HLA-DMB	1.94435e-161	0.550508	0.802	0.423	1.13145e-156	0
HLA-DQB1	1.95192e-158	0.619186	0.887	0.556	1.13586e-153	0
HLA-DPA1	1.00425e-148	0.567522	0.918	0.612	5.84391e-144	0
HLA-DRA	8.89393e-141	0.652274	0.929	0.643	5.17555e-136	0
HLA-DMA	1.04642e-138	0.514579	0.845	0.519	6.0893e-134	0
HLA-DQA1	1.66366e-138	0.630319	0.85	0.521	9.68119e-134	0
C1orf162	2.78948e-134	-3.63622	0.76	0.42	1.62326e-129	0
CLEC10A	3.02524e-134	5.94521	0.752	0.379	1.76045e-129	0
HLA-DRB1	4.41506e-134	0.649004	0.901	0.59	2.56921e-129	0
IL1R2	4.64195e-127	-5.00199	0.455	0.16	2.70124e-122	0
ENHO	4.74062e-127	0.436992	0.292	0.065	2.75866e-122	0
PHACTR1	1.20905e-124	0.398031	0.518	0.224	7.03569e-120	0
CLEC4A	4.17981e-96	0.37099	0.546	0.25	2.43231e-91	0
FOS	2.72063e-93	-9.75924	0.812	0.556	1.58319e-88	0
ANXA1	1.1238e-89	-10.6571	0.839	0.555	6.53962e-85	0
GNB2L1	9.82115e-89	0.459721	0.853	0.571	5.71512e-84	0
FAM26F	6.47509e-86	0.413955	0.514	0.25	3.76799e-81	0
CD1D	2.99232e-85	0.275776	0.29	0.09	1.74129e-80	0
AP1S2	3.53827e-84	-4.40887	0.745	0.482	2.05899e-79	0
RNASE6	1.76065e-83	1.47585	0.664	0.363	1.02456e-78	0
S100A4	8.43621e-83	-11.5725	0.929	0.687	4.9092e-78	0
GMFG	6.58222e-80	0.881449	0.773	0.497	3.83033e-75	0
CD33	6.66882e-80	0.301261	0.418	0.181	3.88072e-75	0
MT-ND3	5.70741e-78	0.569232	0.629	0.373	3.32126e-73	0
MT-ND2	3.02896e-77	0.541569	0.637	0.371	1.76261e-72	0
DOK2	6.12706e-77	0.348707	0.504	0.242	3.56546e-72	0
HLA-DRB5	1.17418e-76	0.6002	0.618	0.374	6.83279e-72	0
MT-ND4	9.84124e-76	0.553631	0.64	0.372	5.72681e-71	0
FCER1G	1.68086e-75	-7.08296	0.953	0.67	9.78128e-71	0
PYCARD	5.71048e-75	0.250588	0.726	0.44	3.32304e-70	0
TIMP1	3.99948e-74	-6.7818	0.817	0.537	2.32738e-69	0
FCGR2B	4.52413e-73	-5.20243	0.466	0.217	2.63268e-68	0
HLA.DRA	7.1391e-73	-87.453	0.071	0.321	4.15438e-68	0
MT.RNR2	8.7469e-73	-260.76	0.071	0.316	5.09e-68	0
IFITM2	3.49377e-72	-25.7238	0.746	0.494	2.0331e-67	0
LIMD2	1.04775e-71	0.317178	0.622	0.375	6.09709e-67	0
MT-CO3	3.14683e-71	0.520354	0.649	0.377	1.8312e-66	0
MT-ND5	5.81953e-71	0.51714	0.59	0.346	3.3865e-66	0
FXYD5	9.85707e-71	-0.528489	0.718	0.496	5.73602e-66	0
JAML	1.45329e-70	-1.6159	0.549	0.319	8.45701e-66	0
C10orf54	1.67274e-70	0.334	0.543	0.295	9.734e-66	0
MT-ND1	2.43019e-70	0.505444	0.627	0.368	1.41418e-65	0
MT.ATP6	4.80288e-70	-117.76	0.071	0.313	2.79489e-65	0
JUNB	1.2873e-69	-49.2745	0.895	0.705	7.49107e-65	0
HLA.DRB1	1.66238e-69	-112.877	0.071	0.311	9.67371e-65	0
MT.ND4	2.33804e-69	-82.7116	0.071	0.309	1.36055e-64	0
FYB	7.65669e-69	0.328837	0.476	0.234	4.45558e-64	0
MT-CO1	7.46303e-68	0.503351	0.653	0.379	4.34289e-63	0
HLA.DPA1	7.9262e-68	-79.7403	0.071	0.308	4.61241e-63	0
MT.CO3	1.0178e-67	-23.8097	0.071	0.307	5.92278e-63	0
MT-CO2	1.97443e-67	0.505961	0.65	0.377	1.14896e-62	0
MEF2C	1.0982e-66	-0.295503	0.592	0.328	6.39066e-62	0
MT.ND1	3.39935e-66	-21.7602	0.071	0.304	1.97815e-61	0
RPL12	5.7662e-66	0.481333	0.671	0.472	3.35547e-61	0
HLA.DPB1	1.52426e-65	-69.8577	0.071	0.3	8.87e-61	0
IGSF6	2.30628e-65	-8.59633	0.628	0.355	1.34207e-60	0
MT.ND3	4.74029e-65	-33.4454	0.071	0.298	2.75847e-60	0
MT.CO1	5.67822e-65	-56.7601	0.071	0.3	3.30427e-60	0
MT-CYB	1.25753e-64	0.505182	0.616	0.367	7.31782e-60	0
LGALS2	2.84668e-64	-2.20381	0.683	0.43	1.65654e-59	0
MT.CO2	4.14589e-64	-23.767	0.071	0.295	2.41257e-59	0
BTF3	5.89248e-64	-1.49619	0.864	0.682	3.42895e-59	0
IL1B	1.21084e-63	-118.76	0.529	0.286	7.04612e-59	0
AIF1	1.64706e-63	-7.10084	0.909	0.654	9.58455e-59	0
MT-ATP6	1.25051e-62	0.490656	0.638	0.374	7.27697e-58	0
ZFP36L2	7.65622e-62	-11.3798	0.647	0.407	4.45531e-57	0
LST1	3.04555e-61	-3.78387	0.873	0.663	1.77226e-56	0
KLF4	9.18942e-61	-4.78975	0.666	0.439	5.34751e-56	0
CPVL	1.19983e-60	-1.33595	0.714	0.417	6.98205e-56	0
MT.CYB	2.44702e-60	-40.0753	0.07	0.285	1.42397e-55	0
NLRP3	4.86276e-60	0.524548	0.319	0.138	2.82974e-55	0
MT.RNR1	1.27536e-59	-59.0735	0.07	0.281	7.42158e-55	0
LY86	1.36944e-59	-2.4487	0.566	0.327	7.96905e-55	0
MT.ND2	2.01312e-58	-33.058	0.068	0.278	1.17147e-53	0
GPSM3	3.96998e-57	0.288572	0.632	0.417	2.31021e-52	0
GLTSCR2	5.88796e-57	0.281017	0.675	0.446	3.42632e-52	0
HLA.DQB1	2.09223e-56	-57.7411	0.069	0.274	1.21751e-51	0
RNASET2	2.26298e-56	-3.11388	0.695	0.471	1.31687e-51	0
COMMD6	1.84711e-55	-0.50956	0.762	0.563	1.07487e-50	0
RP11-1143G9.4	3.19329e-55	0.396561	0.436	0.224	1.85824e-50	0
ZFP36	3.58576e-55	-10.958	0.874	0.682	2.08662e-50	0
CORO1A	4.43238e-55	-2.66795	0.749	0.538	2.57929e-50	0
RPL39	4.71028e-55	-4.79734	0.701	0.577	2.741e-50	0
CCNH	5.16201e-55	0.308143	0.405	0.21	3.00388e-50	0
DDIT4	9.3947e-55	0.449926	0.514	0.308	5.46697e-50	0
HLA.B	2.36861e-54	-55.7592	0.07	0.267	1.37834e-49	0
CD52	3.09057e-54	6.155	0.701	0.486	1.79847e-49	0
MT.ATP8	1.97069e-53	-13.1221	0.069	0.264	1.14678e-48	0
CKLF	4.68305e-53	-3.98188	0.748	0.496	2.72516e-48	0
SGK1	8.91718e-53	-5.35989	0.54	0.333	5.18909e-48	0
FGR	9.61092e-53	-0.591747	0.515	0.293	5.59278e-48	0
RGS18	3.19294e-52	0.267693	0.316	0.142	1.85803e-47	0
GPX1	4.08923e-52	-3.75473	0.875	0.704	2.37961e-47	0
PKIB	6.72078e-52	-7.68924	0.497	0.271	3.91096e-47	0
AREG	6.83838e-52	-19.4468	0.508	0.307	3.97939e-47	0
ETS2	1.04115e-51	-8.41723	0.496	0.275	6.05867e-47	0
DRAP1	1.15516e-51	-6.00081	0.701	0.465	6.72209e-47	0
FCGRT	1.86277e-51	-10.6169	0.739	0.498	1.08399e-46	0
GLIPR1	3.88563e-51	-0.837425	0.679	0.443	2.26113e-46	0
CST3	3.57332e-50	-44.8923	0.986	0.884	2.07939e-45	0
STK17B	5.22876e-50	-2.01921	0.671	0.457	3.04272e-45	0
CTSH	6.52368e-50	-3.04064	0.797	0.575	3.79626e-45	0
ITGAX	7.18623e-50	-3.00711	0.487	0.267	4.18181e-45	0
C11orf31	1.4429e-49	0.25353	0.612	0.378	8.39651e-45	0
CD1E	2.40262e-49	-1.67028	0.418	0.207	1.39813e-44	0
RILPL2	2.01683e-48	0.328447	0.497	0.301	1.17363e-43	0
TMEM176B	8.76049e-48	-10.4682	0.115	0.3	5.0979e-43	0
EIF3E	3.5765e-47	-0.917673	0.734	0.553	2.08123e-42	0
CEBPD	5.34461e-47	-17.4438	0.644	0.445	3.11013e-42	0
PTPRE	1.12867e-46	-1.03571	0.664	0.417	6.56795e-42	0
CD37	4.25181e-46	-12.6942	0.677	0.497	2.47421e-41	0
PTGS2	4.83321e-46	-2.48063	0.284	0.126	2.81254e-41	0
FOSB	5.73362e-46	-4.81425	0.692	0.476	3.33651e-41	0
EIF3L	6.60129e-46	-7.51406	0.66	0.502	3.84142e-41	0
TKT	1.23012e-45	-1.6718	0.584	0.379	7.15834e-41	0
ICAM3	1.7443e-45	0.287582	0.446	0.26	1.01504e-40	0
EVI2B	2.59976e-45	-1.66005	0.585	0.369	1.51285e-40	0
IER2	7.30322e-45	-1.80911	0.71	0.49	4.24989e-40	0
CEBPB	1.03053e-44	4.09281	0.601	0.391	5.99688e-40	0
PRELID1	1.17212e-44	-1.46807	0.724	0.538	6.82078e-40	0
SLC25A5	2.24389e-44	-2.14176	0.763	0.587	1.30576e-39	0
CD302	1.02004e-43	-0.645614	0.354	0.18	5.93579e-39	0
ATP5G2	2.09144e-43	-0.782477	0.849	0.679	1.21705e-38	0
CD48	4.88357e-42	-0.723001	0.578	0.388	2.84185e-37	0
RP5-1171I10.5	1.68672e-41	0.272006	0.335	0.178	9.81534e-37	0
NCF2	6.93474e-41	-0.766121	0.534	0.324	4.03546e-36	0
CCNL1	7.69706e-41	4.48682	0.64	0.445	4.47907e-36	0
SSBP1	1.18614e-40	1.23754	0.558	0.364	6.90239e-36	0
SERP1	1.41001e-40	0.692441	0.749	0.574	8.20514e-36	0
FCN1	1.6117e-40	-20.7011	0.368	0.181	9.37883e-36	0
RP11-386I14.4	2.53298e-40	0.330251	0.295	0.146	1.47399e-35	0
SELK	3.117e-40	0.399869	0.542	0.354	1.81385e-35	0
ITM2C	3.69494e-40	0.283913	0.277	0.133	2.15016e-35	0
DUSP2	3.75492e-40	-9.35557	0.578	0.4	2.18506e-35	0
LRRC25	6.3238e-40	0.493963	0.251	0.111	3.67994e-35	0
SLC25A6	1.44422e-39	-2.23068	0.647	0.507	8.40423e-35	0
CXCL8	7.60649e-39	-46.7593	0.488	0.325	4.42637e-34	0
FGL2	1.97921e-38	-4.45537	0.732	0.497	1.15174e-33	0
SAMHD1	2.20981e-38	-0.934833	0.655	0.458	1.28593e-33	0
GADD45B	3.06902e-38	-0.449142	0.642	0.459	1.78592e-33	0
TSC22D3	5.25944e-38	-2.52385	0.612	0.431	3.06058e-33	0
ARPC1B	6.1672e-38	-12.2597	0.882	0.735	3.58882e-33	0
PRMT9	3.98822e-37	-1.38406	0.388	0.22	2.32083e-32	0
ZNF90	4.60532e-37	0.348814	0.392	0.232	2.67993e-32	0
GPAT3	9.48683e-37	-0.597399	0.349	0.187	5.52058e-32	0
DUSP4	9.74433e-37	-56.01	0.184	0.349	5.67042e-32	0
KCNK6	1.07323e-36	-0.733728	0.458	0.285	6.24532e-32	0
IFITM3	1.12208e-36	-5.77349	0.668	0.47	6.52962e-32	0
MT-ND4L	1.58687e-36	0.358998	0.421	0.255	9.23431e-32	0
RPL6	2.44491e-36	-9.7725	0.69	0.587	1.42274e-31	0
RPS13	2.46832e-36	-8.80151	0.714	0.616	1.43637e-31	0
LRRFIP1	9.72193e-36	-3.23947	0.787	0.598	5.65739e-31	0
H2AFY	1.5975e-35	-7.40028	0.751	0.558	9.2962e-31	0
NACA2	4.05004e-35	0.304226	0.293	0.157	2.3568e-30	0
FAM49B	5.46564e-35	-2.14764	0.738	0.548	3.18057e-30	0
COX4I1	6.73622e-35	-2.87025	0.895	0.738	3.91994e-30	0
LINC00936	7.28339e-35	0.261272	0.33	0.185	4.23835e-30	0
RPL32	1.11415e-34	-4.93499	0.722	0.619	6.48347e-30	0
NACA	1.21255e-34	-7.78094	0.911	0.786	7.05607e-30	0
AC090498.1	1.73816e-34	0.443192	0.462	0.303	1.01147e-29	0
ATP5G3	1.88097e-34	-1.32558	0.767	0.568	1.09457e-29	0
2020-03-01	5.70033e-34	-0.592195	0.447	0.272	3.31714e-29	0
TNFSF13B	1.13428e-33	-0.7561	0.575	0.382	6.60058e-29	0
ATP5L	2.17149e-33	-4.44212	0.882	0.714	1.26363e-28	0
TMA7	8.10078e-33	-1.07723	0.825	0.68	4.71401e-28	0
NBEAL1	1.00899e-32	0.349401	0.517	0.372	5.87152e-28	0
RAC2	1.30209e-32	-0.92244	0.518	0.328	7.57711e-28	0
EIF3M	2.27656e-32	-0.300236	0.575	0.411	1.32478e-27	0
HNRNPA0	5.11969e-32	-1.54606	0.632	0.453	2.97925e-27	0
CSTA	5.19655e-32	-0.276227	0.481	0.296	3.02398e-27	0
LGALS3	7.50949e-32	-3.05982	0.654	0.45	4.36992e-27	0
NDRG2	7.96041e-32	-9.95212	0.473	0.284	4.63232e-27	0
DUSP1	1.36962e-31	2.92562	0.841	0.654	7.97008e-27	0
TSPO	2.28443e-31	-0.277727	0.764	0.55	1.32936e-26	0
UXT	4.24594e-31	0.610296	0.616	0.446	2.4708e-26	0
RGS2	4.47687e-31	-17.7602	0.725	0.529	2.60518e-26	0
CLIC1	9.79605e-31	-2.65303	0.884	0.703	5.70052e-26	0
CYCS	1.14711e-30	-2.69553	0.691	0.505	6.67528e-26	0
MTDH	1.30673e-30	-2.22417	0.738	0.543	7.60414e-26	0
CD69	1.79739e-30	0.454447	0.323	0.184	1.04593e-25	0
TOB1	2.30965e-30	-1.74703	0.397	0.245	1.34403e-25	0
NR4A2	2.57502e-30	-35.7597	0.645	0.46	1.49846e-25	0
RPLP0	5.97714e-30	-10.1966	0.674	0.573	3.47822e-25	0
HERPUD1	6.69916e-30	0.821677	0.693	0.522	3.89838e-25	0
NFKBIA	1.03864e-29	-24.7369	0.838	0.649	6.04407e-25	0
SRSF3	1.36863e-29	-1.89363	0.774	0.586	7.96433e-25	0
BHLHE40	2.84633e-29	-0.281344	0.506	0.343	1.65634e-24	0
MYL12A	3.40141e-29	-0.496862	0.891	0.702	1.97935e-24	0
OSBPL8	3.54079e-29	-1.5221	0.477	0.312	2.06046e-24	0
EEF2	3.60678e-29	-1.19951	0.825	0.695	2.09885e-24	0
S100A6	4.21582e-29	-7.58841	0.972	0.803	2.45327e-24	0
RPS7	5.42848e-29	-17.5528	0.699	0.607	3.15894e-24	0
RAB7A	5.70682e-29	-2.53079	0.705	0.531	3.32091e-24	0
MTRNR2L12	7.07936e-29	-139.496	0.331	0.454	4.11962e-24	0
SSR1	9.23068e-29	0.427664	0.587	0.412	5.37152e-24	0
RGS10	1.42871e-28	-0.310153	0.766	0.566	8.31394e-24	0
PTPRC	2.04049e-28	-3.96143	0.785	0.601	1.1874e-23	0
LPXN	3.02766e-28	0.323823	0.366	0.218	1.76186e-23	0
COX8A	7.21535e-28	-2.02599	0.799	0.633	4.19875e-23	0
CNBP	8.04172e-28	-1.62581	0.681	0.504	4.67964e-23	0
RPS15	8.72566e-28	-10.0367	0.71	0.601	5.07764e-23	0
RSL1D1	2.20795e-27	-0.93817	0.518	0.356	1.28485e-22	0
POU2F2	3.90654e-27	-4.69415	0.339	0.2	2.27329e-22	0
HCLS1	6.82564e-27	-2.99329	0.675	0.504	3.97198e-22	0
HEXB	7.67742e-27	-0.837553	0.503	0.335	4.46764e-22	0
RPS9	7.87211e-27	1.09188	0.718	0.638	4.58094e-22	0
SKAP2	8.06967e-27	-1.12611	0.447	0.286	4.6959e-22	0
CLEC7A	9.20426e-27	-0.600004	0.601	0.423	5.35615e-22	0
KLF10	1.2524e-26	-3.67884	0.397	0.253	7.28796e-22	0
SELL	1.97601e-26	-0.867821	0.353	0.213	1.14988e-21	0
CLNS1A	2.79259e-26	-1.75218	0.482	0.329	1.62506e-21	0
PPP1R15A	3.32608e-26	-2.70494	0.697	0.527	1.93551e-21	0
RPL27	4.35657e-26	-8.48843	0.706	0.621	2.53517e-21	0
RPL22	4.5818e-26	-1.57116	0.687	0.593	2.66624e-21	0
LILRB4	4.60871e-26	-0.300555	0.396	0.243	2.6819e-21	0
ATP6V0B	9.79021e-26	-4.64723	0.748	0.571	5.69712e-21	0
CIB1	2.63727e-25	-0.824783	0.651	0.483	1.53468e-20	0
HNRNPA2B1	2.98981e-25	-10.9538	0.841	0.663	1.73983e-20	0
UBE2D3	3.9178e-25	-0.798022	0.771	0.602	2.27985e-20	0
ARHGDIB	4.39874e-25	1.07883	0.855	0.665	2.55971e-20	0
PSMA7	5.95264e-25	-1.0264	0.778	0.588	3.46396e-20	0
CTSS	6.89309e-25	-10.6163	0.807	0.625	4.01123e-20	0
RNH1	7.55295e-25	-0.698008	0.708	0.545	4.39521e-20	0
SRP72	1.40036e-24	-0.277826	0.455	0.308	8.14898e-20	0
FBP1	1.46526e-24	-2.41024	0.325	0.193	8.52666e-20	0
PLAUR	1.5935e-24	-9.76115	0.655	0.489	9.27289e-20	0
ATP5J	1.64136e-24	-0.754091	0.701	0.52	9.55139e-20	0
RPS5	3.24064e-24	0.360276	0.686	0.598	1.88579e-19	0
CD44	3.38288e-24	-6.78654	0.784	0.588	1.96856e-19	0
HNRNPDL	3.41141e-24	-0.303196	0.736	0.555	1.98517e-19	0
OSTC	3.4671e-24	-0.766402	0.59	0.425	2.01757e-19	0
ARPC3	3.70675e-24	-9.57075	0.899	0.75	2.15703e-19	0
RPS18	4.16712e-24	4.9265	0.714	0.643	2.42493e-19	0
EEF1B2	4.92588e-24	-15.8437	0.839	0.73	2.86647e-19	0
COTL1	7.79574e-24	-18.5102	0.912	0.771	4.5365e-19	0
SLC25A3	8.08677e-24	-1.20261	0.757	0.613	4.70585e-19	0
GLRX	9.41415e-24	-0.793288	0.494	0.34	5.47828e-19	0
CD53	1.37182e-23	0.698684	0.718	0.534	7.98287e-19	0
TBCA	2.18504e-23	-1.31388	0.692	0.527	1.27152e-18	0
SNX3	2.63337e-23	-0.761928	0.753	0.566	1.53241e-18	0
CHMP1B	2.86894e-23	2.46242	0.554	0.416	1.66949e-18	0
FCGR2A	3.55401e-23	-8.63052	0.449	0.295	2.06815e-18	0
HNRNPA1	4.89102e-23	-0.684441	0.811	0.688	2.84618e-18	0
CAMK1	5.05321e-23	-2.35281	0.264	0.146	2.94057e-18	0
ATP1B1	5.33202e-23	-0.416548	0.366	0.234	3.10281e-18	0
ATP5B	7.93283e-23	-1.38222	0.701	0.545	4.61627e-18	0
RPS4X	8.12635e-23	-19.5196	0.725	0.646	4.72889e-18	0
EEF1D	1.36902e-22	-1.91873	0.849	0.706	7.9666e-18	0
NIPSNAP3A	3.22664e-22	0.397816	0.309	0.189	1.87764e-17	0
RPL5	3.45837e-22	-15.5857	0.699	0.616	2.0125e-17	0
NCL	5.71973e-22	-1.07859	0.686	0.517	3.32843e-17	0
IFNGR1	9.08925e-22	-1.46889	0.557	0.408	5.28921e-17	0
RPL29	9.53822e-22	-13.7521	0.69	0.609	5.55048e-17	0
TSEN34	9.8095e-22	6.38787	0.265	0.156	5.70835e-17	0
RPL36	1.08389e-21	-11.5987	0.708	0.608	6.30738e-17	0
SNU13	1.86002e-21	-0.611119	0.587	0.437	1.08238e-16	0
PRCP	2.76371e-21	-0.816036	0.498	0.35	1.60826e-16	0
PABPC4	2.76547e-21	-1.34172	0.529	0.387	1.60928e-16	0
XIST	2.92439e-21	-0.793528	0.386	0.25	1.70176e-16	0
ATP2B1	2.93457e-21	-0.28753	0.542	0.392	1.70769e-16	0
RPL8	3.20449e-21	-4.29038	0.709	0.617	1.86476e-16	0
LAPTM5	3.49914e-21	-7.98872	0.859	0.703	2.03622e-16	0
PLAC8	3.56186e-21	-2.6375	0.371	0.237	2.07272e-16	0
TGFBI	4.02514e-21	-9.69653	0.621	0.44	2.34231e-16	0
CMPK1	4.65437e-21	0.991349	0.438	0.304	2.70847e-16	0
GPR183	4.82196e-21	-21.7995	0.764	0.6	2.806e-16	0
RPS26	5.97444e-21	-8.73479	0.621	0.508	3.47665e-16	0
RPL30	6.80819e-21	-11.7626	0.721	0.64	3.96182e-16	0
IER3	8.93852e-21	-36.7569	0.46	0.345	5.2015e-16	0
IL13RA1	1.30547e-20	-0.332497	0.492	0.34	7.59681e-16	0
UQCRC2	1.30611e-20	-0.856015	0.492	0.36	7.60053e-16	0
LTA4H	1.34976e-20	-6.86406	0.397	0.266	7.85452e-16	0
RAP1A	1.57899e-20	-1.5286	0.638	0.479	9.18848e-16	0
PNISR	1.6847e-20	-2.37388	0.579	0.429	9.80361e-16	0
RPL10A	1.79138e-20	-9.13012	0.711	0.617	1.04244e-15	0
COMT	1.80085e-20	-0.983364	0.513	0.363	1.04795e-15	0
ITGB2	2.54519e-20	-20.7324	0.837	0.656	1.4811e-15	0
USMG5	3.63568e-20	-0.619165	0.732	0.552	2.11567e-15	0
SERPINA1	4.75831e-20	-5.40516	0.44	0.298	2.76896e-15	0
RPL11	1.15786e-19	-10.7598	0.725	0.648	6.73782e-15	0
LY6E	1.5118e-19	-2.32166	0.552	0.395	8.79749e-15	0
PNRC1	1.56423e-19	-6.7223	0.768	0.608	9.10254e-15	0
SRSF9	1.89199e-19	-0.297241	0.564	0.421	1.10099e-14	0
CCDC85B	2.50802e-19	-1.83144	0.427	0.292	1.45947e-14	0
HMGN1	2.58252e-19	5.23202	0.744	0.596	1.50282e-14	0
RPS10	2.95145e-19	-14.6171	0.661	0.6	1.71751e-14	0
ARGLU1	3.6278e-19	-0.405332	0.54	0.392	2.11109e-14	0
PTGER4	3.80499e-19	1.31614	0.371	0.251	2.2142e-14	0
RPL23A	3.97354e-19	-3.35442	0.718	0.638	2.31228e-14	0
RPS16	4.15491e-19	-3.634	0.728	0.633	2.41783e-14	0
TTC19	4.26075e-19	-7.20973	0.314	0.412	2.47942e-14	0
TRA2B	5.19352e-19	-3.00168	0.665	0.516	3.02221e-14	0
FPR1	7.62664e-19	-0.352098	0.274	0.171	4.4381e-14	0
ARL4C	7.68069e-19	-6.62634	0.629	0.472	4.46954e-14	0
RPS21	8.35244e-19	-17.7561	0.7	0.611	4.86045e-14	0
S100B	1.24069e-18	-45.3823	0.181	0.284	7.21982e-14	0
YY1	1.24257e-18	-1.32316	0.438	0.314	7.23075e-14	0
RBM8A	1.2617e-18	-0.630035	0.588	0.438	7.3421e-14	0
CCDC107	1.34339e-18	0.662977	0.348	0.234	7.81748e-14	0
FOXN3	1.44244e-18	-0.98362	0.46	0.321	8.39383e-14	0
LDHA	1.53649e-18	1.55543	0.782	0.596	8.94115e-14	0
RPL35	2.07771e-18	-2.96823	0.71	0.637	1.20906e-13	0
RPS3	2.93471e-18	-6.8056	0.718	0.629	1.70777e-13	0
UVRAG	3.37056e-18	-0.886587	0.338	0.222	1.96139e-13	0
PHLDA2	3.63952e-18	0.520156	0.31	0.21	2.11791e-13	0
PA2G4	3.67922e-18	0.362517	0.508	0.366	2.14101e-13	0
PLXDC2	3.85622e-18	-2.74763	0.324	0.205	2.24401e-13	0
DDX21	4.21632e-18	0.336895	0.634	0.471	2.45356e-13	0
COX6C	4.55504e-18	0.39614	0.808	0.62	2.65067e-13	0
SEC11A	4.72561e-18	-4.04556	0.673	0.523	2.74993e-13	0
TOMM7	4.75225e-18	-2.5437	0.8	0.685	2.76543e-13	0
ATP5F1	6.23081e-18	-0.25347	0.598	0.461	3.62583e-13	0
KCTD12	8.77043e-18	-2.51814	0.399	0.269	5.10369e-13	0
MS4A6A	9.52377e-18	-5.83663	0.597	0.467	5.54207e-13	0
METAP2	1.05397e-17	-1.82809	0.427	0.298	6.13328e-13	0
YBX1	1.05834e-17	-7.03168	0.903	0.804	6.15872e-13	0
UBA52	1.2254e-17	-6.61509	0.961	0.865	7.13082e-13	0
RBM3	1.56838e-17	-5.10845	0.813	0.67	9.12674e-13	0
CD55	1.65305e-17	-1.60003	0.509	0.386	9.61946e-13	0
RPL24	1.8839e-17	-2.42536	0.693	0.612	1.09628e-12	0
BTG2	2.07663e-17	-1.5937	0.521	0.38	1.20843e-12	0
VPS35	2.53253e-17	-0.3557	0.512	0.378	1.47373e-12	0
HMGB1	2.88015e-17	-9.16798	0.836	0.669	1.67602e-12	0
MAT2A	2.93773e-17	-5.82867	0.471	0.338	1.70953e-12	0
B2M	3.2842e-17	-100.769	0.999	0.97	1.91114e-12	0
EIF3A	3.34332e-17	0.565001	0.529	0.39	1.94555e-12	0
NOP10	4.07405e-17	-0.358385	0.599	0.449	2.37077e-12	0
RCC2	5.06901e-17	-1.14872	0.334	0.222	2.94976e-12	0
GSTP1	5.38088e-17	-1.03408	0.832	0.645	3.13124e-12	0
RPL21	6.83616e-17	-18.3772	0.693	0.631	3.9781e-12	0
RAB8B	6.89486e-17	-0.543661	0.181	0.283	4.01226e-12	0
RPL34	1.22018e-16	-18.7609	0.725	0.651	7.10049e-12	0
SYAP1	1.33e-16	-2.74525	0.449	0.329	7.73956e-12	0
RBM25	1.47098e-16	-0.859289	0.529	0.392	8.5599e-12	0
SH3BP5	1.64483e-16	1.07523	0.281	0.177	9.57161e-12	0
RNF13	1.65165e-16	0.341497	0.391	0.276	9.61126e-12	0
HINT1	1.65173e-16	-3.31927	0.806	0.661	9.61176e-12	0
CAPZA2	1.78588e-16	-3.25176	0.589	0.448	1.03924e-11	0
INSIG1	1.81972e-16	-34.4654	0.473	0.347	1.05893e-11	0
TMSB4X	2.04276e-16	-168.76	1	0.992	1.18872e-11	0
RPL35A	2.82972e-16	-1.92984	0.711	0.626	1.64667e-11	0
GSTK1	3.01221e-16	-0.416325	0.595	0.454	1.75286e-11	0
IL7R	3.51361e-16	-21.1445	0.164	0.265	2.04464e-11	0
MS4A7	4.52576e-16	-2.94572	0.458	0.323	2.63363e-11	0
SH3BGRL3	5.05614e-16	-5.77125	0.951	0.822	2.94227e-11	0
MYL12B	5.13768e-16	-1.98929	0.802	0.631	2.98972e-11	0
ST13	5.24092e-16	-0.43411	0.62	0.475	3.0498e-11	0
TMEM123	6.37894e-16	-2.09366	0.579	0.443	3.71203e-11	0
RPL18	6.46504e-16	-9.69427	0.708	0.635	3.76214e-11	0
RNF181	7.59617e-16	-0.920689	0.518	0.383	4.42036e-11	0
KDM6B	8.77971e-16	-0.41027	0.444	0.33	5.10909e-11	0
RPL9	9.02064e-16	-13.4885	0.684	0.632	5.24929e-11	0
THEMIS2	9.90353e-16	-0.419621	0.498	0.372	5.76306e-11	0
TNFAIP3	1.07188e-15	5.06757	0.475	0.367	6.23748e-11	0
RPL26	1.08596e-15	-14.7605	0.715	0.65	6.31942e-11	0
TTC3	1.09042e-15	-0.283365	0.374	0.263	6.34535e-11	0
CAPG	1.21059e-15	-4.61531	0.659	0.511	7.04467e-11	0
ANXA5	1.35753e-15	-9.57484	0.777	0.629	7.89977e-11	0
PPP1CB	1.51274e-15	-1.047	0.595	0.46	8.80296e-11	0
RPSA	1.54066e-15	-14.495	0.678	0.597	8.96538e-11	0
LYZ	1.63484e-15	-172.444	0.94	0.782	9.51348e-11	0
SCAF11	1.6874e-15	-0.640293	0.559	0.429	9.81933e-11	0
CTSD	2.16886e-15	-88.7592	0.358	0.441	1.26211e-10	0
ACTB	2.63185e-15	-48.7784	0.998	0.976	1.53153e-10	0
FSCN1	2.81962e-15	-39.8492	0.183	0.267	1.64079e-10	0
CD81	3.07548e-15	-12.6999	0.227	0.335	1.78968e-10	0
UQCRB	3.20678e-15	-11.636	0.799	0.67	1.86609e-10	0
DBI	3.82129e-15	-3.73345	0.805	0.651	2.22368e-10	0
GPR137B	3.8744e-15	-0.461172	0.158	0.254	2.25459e-10	0
RPL14	4.16023e-15	-9.64853	0.697	0.614	2.42092e-10	0
S100A9	4.20045e-15	-5.29772	0.464	0.338	2.44433e-10	0
VAPA	4.29784e-15	-0.380415	0.568	0.436	2.501e-10	0
TUBA1A	4.47375e-15	-12.6695	0.688	0.535	2.60336e-10	0
RPLP2	4.93713e-15	-11.0719	0.719	0.646	2.87301e-10	0
SERBP1	5.12982e-15	-0.860959	0.66	0.523	2.98515e-10	0
AUP1	5.68697e-15	-0.520489	0.44	0.322	3.30936e-10	0
RHOG	5.77357e-15	-0.304073	0.648	0.526	3.35976e-10	0
CSTB	5.81744e-15	-4.53593	0.824	0.651	3.38528e-10	0
RPL38	6.82244e-15	-10.8408	0.715	0.643	3.97012e-10	0
REL	7.36181e-15	-3.68152	0.636	0.495	4.28399e-10	0
RPS14	8.27405e-15	-5.73442	0.729	0.651	4.81484e-10	0
COX7C	1.10027e-14	-0.789521	0.875	0.728	6.40269e-10	0
2020-09-09	1.32988e-14	-3.63988	0.449	0.338	7.73881e-10	0
CSK	1.67517e-14	-0.729927	0.437	0.324	9.74815e-10	0
ATP6V1F	2.10448e-14	-2.388	0.671	0.534	1.22464e-09	0
LAMP1	3.57883e-14	-0.931415	0.166	0.259	2.08259e-09	0
CAST	4.30838e-14	2.46484	0.537	0.414	2.50714e-09	0
ATP6V1G1	4.42008e-14	-0.654273	0.714	0.559	2.57213e-09	0
DEK	5.14019e-14	-1.38457	0.62	0.471	2.99118e-09	0
GCA	5.19727e-14	-0.48997	0.44	0.326	3.0244e-09	0
ARF6	6.33984e-14	-4.06289	0.668	0.535	3.68928e-09	0
ABRACL	6.72883e-14	-0.632839	0.471	0.343	3.91564e-09	0
TXNIP	7.52293e-14	-23.4901	0.614	0.474	4.37774e-09	0
RPS6KA3	8.68165e-14	0.46074	0.284	0.19	5.05202e-09	0
PLEKHO1	9.42868e-14	-1.24341	0.521	0.406	5.48673e-09	0
RPL18A	9.71211e-14	-4.46074	0.701	0.643	5.65167e-09	0
BAZ1A	9.71219e-14	-0.858082	0.541	0.418	5.65172e-09	0
ARPC5	1.24855e-13	-6.73195	0.824	0.669	7.26556e-09	0
DDX5	1.47438e-13	-9.10057	0.907	0.77	8.5797e-09	0
YWHAH	1.60056e-13	-4.76742	0.625	0.498	9.31398e-09	0
PRMT2	1.64528e-13	-0.308843	0.498	0.379	9.5742e-09	0
RPS6	1.68469e-13	-7.72436	0.718	0.646	9.80354e-09	0
MRC1	2.03209e-13	-19.7586	0.342	0.232	1.18251e-08	0
RBPJ	2.77363e-13	-5.89786	0.471	0.356	1.61403e-08	0
ATF3	3.28165e-13	0.376106	0.384	0.293	1.90966e-08	0
FUS	3.65025e-13	-15.1917	0.622	0.489	2.12415e-08	0
TAF7	3.67962e-13	-0.491026	0.349	0.252	2.14125e-08	0
RPL19	4.48357e-13	-11.7605	0.727	0.661	2.60908e-08	0
CCNI	4.74965e-13	-2.86779	0.762	0.628	2.76391e-08	0
SERPINB1	5.05639e-13	-3.25433	0.641	0.49	2.94241e-08	0
BAG1	6.51572e-13	-1.89525	0.404	0.294	3.79163e-08	0
PICALM	7.11279e-13	-1.39558	0.446	0.342	4.13908e-08	0
BLOC1S6	7.5471e-13	-0.251971	0.399	0.295	4.39181e-08	0
SAT1	7.98352e-13	-10.8265	0.934	0.788	4.64577e-08	0
GDI2	8.73661e-13	-6.72527	0.744	0.619	5.08401e-08	0
APLP2	9.48996e-13	-1.38766	0.521	0.395	5.5224e-08	0
SET	9.95861e-13	-5.74179	0.65	0.524	5.79511e-08	0
PDCD6	1.09356e-12	-1.83339	0.432	0.325	6.36364e-08	0
BAZ2B	1.1171e-12	0.447505	0.278	0.191	6.50062e-08	0
CELF2	1.33598e-12	-0.713494	0.566	0.446	7.77431e-08	0
CRTAP	1.50426e-12	-4.79244	0.357	0.249	8.75356e-08	0
RPL7	1.5068e-12	-7.48298	0.675	0.636	8.76838e-08	0
ZFAS1	1.52752e-12	-6.04494	0.761	0.607	8.88892e-08	0
CSF1R	1.61552e-12	-1.36509	0.432	0.304	9.40102e-08	0
ALDH2	1.67898e-12	-4.09225	0.633	0.498	9.7703e-08	0
EFHD2	1.89715e-12	-0.647641	0.635	0.501	1.10399e-07	0
C1QA	2.27328e-12	-24.58	0.274	0.355	1.32286e-07	0
JUN	2.40376e-12	-8.65748	0.559	0.434	1.3988e-07	0
GABARAPL1	2.42514e-12	-3.9075	0.263	0.178	1.41124e-07	0
UBC	2.65849e-12	-12.1052	0.927	0.765	1.54703e-07	0
CIRBP	2.77535e-12	-1.27106	0.735	0.581	1.61503e-07	0
TXN	3.45133e-12	-71.6597	0.7	0.654	2.0084e-07	0
ARF1	3.8767e-12	-0.523608	0.645	0.515	2.25593e-07	0
LCP2	4.59313e-12	-0.680393	0.355	0.258	2.67284e-07	0
TRIM38	5.31653e-12	-1.15009	0.344	0.25	3.09379e-07	0
KLF6	5.65315e-12	-10.7892	0.767	0.605	3.28968e-07	0
TOMM20	7.07483e-12	0.273972	0.503	0.384	4.11698e-07	0
MIDN	7.16085e-12	-2.38778	0.501	0.381	4.16704e-07	0
SF3B5	7.18067e-12	-3.33774	0.585	0.461	4.17858e-07	0
POMP	9.37305e-12	0.909837	0.763	0.61	5.45436e-07	0
OGFRL1	9.38505e-12	-1.79665	0.413	0.306	5.46135e-07	0
RPL3	1.09549e-11	2.08869	0.707	0.644	6.37489e-07	0
NPM1	1.25711e-11	-5.64498	0.779	0.656	7.31535e-07	0
MCL1	1.27266e-11	-13.6907	0.776	0.642	7.40586e-07	0
WSB1	1.34939e-11	-3.45542	0.584	0.473	7.85236e-07	0
OAZ1	1.38339e-11	-19.6014	0.958	0.836	8.05022e-07	0
CYTIP	1.39796e-11	-5.03391	0.515	0.4	8.13499e-07	0
MORF4L1	1.47904e-11	-0.90158	0.72	0.58	8.60685e-07	0
DDX46	1.65332e-11	-1.10953	0.468	0.364	9.62102e-07	0
ARID5A	1.70297e-11	-0.751448	0.346	0.258	9.9099e-07	0
RTN4	1.98442e-11	-11.0676	0.764	0.612	1.15478e-06	0
CALM2	2.03535e-11	-6.37045	0.893	0.752	1.18441e-06	0
H3F3B	2.68959e-11	-8.8618	0.96	0.842	1.56513e-06	0
RPL4	2.71593e-11	-10.3319	0.697	0.626	1.58045e-06	0
EIF4E	2.91702e-11	-0.999389	0.345	0.257	1.69747e-06	0
IL4I1	3.51746e-11	-4.50668	0.186	0.27	2.04688e-06	0
C4orf3	4.49471e-11	-0.381533	0.639	0.514	2.61556e-06	0
XBP1	5.39427e-11	-0.892054	0.454	0.352	3.13903e-06	0
UBE2L6	6.03156e-11	-0.551764	0.405	0.303	3.50989e-06	0
ARF3	7.45824e-11	0.292203	0.427	0.325	4.3401e-06	0
IRF2BP2	8.07483e-11	-3.61399	0.482	0.365	4.6989e-06	0
HBEGF	8.24486e-11	-13.3028	0.3	0.21	4.79785e-06	0
LMAN2	8.28528e-11	-0.279086	0.466	0.359	4.82137e-06	0
BLOC1S2	8.5065e-11	-0.284919	0.36	0.267	4.9501e-06	0
RPS15A	9.0911e-11	-29.4463	0.717	0.644	5.29029e-06	0
RSRP1	1.02605e-10	-1.06889	0.455	0.349	5.97077e-06	0
MALAT1	1.04598e-10	-81.7601	0.73	0.615	6.08677e-06	0
ARHGAP30	1.17585e-10	-1.79246	0.45	0.347	6.84248e-06	0
MTPN	1.35053e-10	-0.793643	0.535	0.422	7.85903e-06	0
VDAC1	1.43447e-10	-2.37562	0.597	0.476	8.34744e-06	0
ANP32B	1.47185e-10	-3.43474	0.586	0.462	8.565e-06	0
C1QB	1.52775e-10	-18.0667	0.261	0.339	8.89027e-06	0
MYADM	1.56938e-10	-5.53713	0.508	0.41	9.13254e-06	0
RPL37	2.25558e-10	-7.86312	0.723	0.663	1.31257e-05	0
XRCC5	2.35768e-10	-0.517408	0.486	0.375	1.37198e-05	0
HNRNPUL1	2.43449e-10	-1.33508	0.425	0.327	1.41668e-05	0
ATP6V0E1	2.59025e-10	-0.294299	0.748	0.572	1.50732e-05	0
NPC2	3.06106e-10	-13.7216	0.83	0.682	1.78129e-05	0
PARK7	3.11237e-10	-0.513535	0.691	0.546	1.81115e-05	0
CD99	3.40372e-10	-3.76226	0.415	0.316	1.98069e-05	0
CD59	3.50683e-10	-0.410719	0.255	0.325	2.0407e-05	0
HNRNPU	3.85523e-10	-2.59724	0.655	0.529	2.24344e-05	0
RHOB	3.90086e-10	-2.91936	0.263	0.185	2.26999e-05	0
ATP6AP2	4.52049e-10	-1.47416	0.54	0.429	2.63057e-05	0
EIF1	4.61936e-10	-0.426532	0.964	0.851	2.6881e-05	0
HNRNPM	5.35909e-10	-1.6514	0.621	0.498	3.11856e-05	0
SOCS3	6.47316e-10	-11.7923	0.527	0.429	3.76686e-05	0
SON	7.63736e-10	-1.56171	0.675	0.548	4.44433e-05	0
FAM96A	7.66681e-10	-0.68883	0.414	0.319	4.46147e-05	0
GPI	7.92986e-10	-0.672287	0.261	0.185	4.61454e-05	0
COX5A	9.67633e-10	-1.83063	0.669	0.544	5.63085e-05	0
FMNL1	9.99318e-10	-0.330381	0.525	0.423	5.81523e-05	0
HNRNPK	1.02875e-09	-7.42307	0.767	0.633	5.98648e-05	0
UBXN4	1.0375e-09	0.316657	0.451	0.357	6.03741e-05	0
APBB1IP	1.04816e-09	0.867272	0.328	0.242	6.09945e-05	0
BID	1.19575e-09	-0.467832	0.532	0.405	6.95829e-05	0
RPL13	1.2716e-09	-28.3541	0.725	0.668	7.39971e-05	0
IL2RG	1.36504e-09	-0.553309	0.495	0.386	7.94344e-05	0
CDC42	1.3895e-09	-1.04201	0.823	0.683	8.0858e-05	0
MYD88	1.40076e-09	-4.88164	0.345	0.256	8.15128e-05	0
ST14	1.44474e-09	-0.773606	0.256	0.177	8.40725e-05	0
NFE2L2	1.46952e-09	-0.972217	0.503	0.414	8.55145e-05	0
C1orf43	1.52917e-09	-2.5371	0.486	0.385	8.89852e-05	0
RWDD1	1.56916e-09	-0.424931	0.455	0.355	9.13127e-05	0
RPS25	1.60374e-09	-7.07204	0.702	0.641	9.33246e-05	0
NUB1	1.79293e-09	-0.660831	0.241	0.306	0.000104334	0
GLUD1	1.90033e-09	-0.255195	0.332	0.253	0.000110584	0
HIST1H4C	2.02601e-09	-8.76239	0.36	0.265	0.000117898	0
RPL23	2.25191e-09	-24.9609	0.704	0.644	0.000131043	0
STAG2	2.40322e-09	-1.03609	0.305	0.228	0.000139848	0
GSN	2.47902e-09	-26.7595	0.729	0.69	0.000144259	0
ANKRD12	2.80551e-09	-0.909489	0.499	0.397	0.000163258	0
RCSD1	2.81697e-09	0.347038	0.27	0.193	0.000163925	0
TAGLN2	3.07922e-09	-15.3308	0.777	0.642	0.000179186	0
OPN3	3.09384e-09	-0.968346	0.261	0.183	0.000180037	0
JAK1	3.50003e-09	-0.38785	0.49	0.387	0.000203673	0
HNRNPH1	3.61722e-09	-0.418691	0.584	0.483	0.000210493	0
CNOT7	3.75392e-09	-0.288145	0.29	0.215	0.000218448	0
GNAQ	4.42049e-09	-11.5318	0.427	0.326	0.000257237	0
MBNL1	4.71979e-09	-0.45996	0.568	0.456	0.000274654	0
PEBP1	5.40398e-09	-2.36699	0.604	0.489	0.000314468	0
PPT1	5.50665e-09	-4.62814	0.686	0.534	0.000320443	0
CSNK1A1	6.85328e-09	-0.62389	0.489	0.391	0.000398806	0
SKIL	8.65634e-09	-0.476693	0.328	0.256	0.00050373	0
BIRC3	8.65824e-09	-117.711	0.358	0.402	0.00050384	0
SKP1	9.7579e-09	-1.16938	0.708	0.575	0.000567832	0
PRPF40A	1.075e-08	-0.28757	0.444	0.349	0.000625565	0
SSR3	1.23243e-08	-0.339888	0.551	0.446	0.000717178	0
PTPN2	1.27017e-08	-0.587999	0.474	0.378	0.000739136	0
ZFAND5	1.53162e-08	-0.980604	0.604	0.494	0.000891283	0
YWHAB	1.5894e-08	2.97006	0.783	0.657	0.000924905	0
ENTPD1	1.68635e-08	-1.5905	0.41	0.319	0.000981322	0
USF2	1.75518e-08	-0.312849	0.334	0.254	0.00102137	0
ACER3	1.92978e-08	-0.362319	0.271	0.199	0.00112298	0
CLK1	2.08072e-08	-1.66826	0.479	0.384	0.00121081	0
ATP5E	2.21788e-08	-2.35166	0.932	0.798	0.00129063	0
CCDC88A	2.30511e-08	-0.397783	0.524	0.418	0.00134139	0
ATP6AP1	2.6407e-08	-1.65919	0.422	0.331	0.00153668	0
ALOX5	2.85419e-08	-3.27005	0.346	0.26	0.00166091	0
CMC2	3.02983e-08	-0.687238	0.251	0.184	0.00176312	0
EIF1AX	3.26957e-08	-0.383352	0.441	0.347	0.00190263	0
RPS19	3.42599e-08	-17.0645	0.729	0.661	0.00199365	0
C1QC	3.58418e-08	-13.1739	0.201	0.268	0.0020857	0
CALM1	4.25163e-08	-8.94271	0.816	0.673	0.00247411	0
RPS17	4.25516e-08	-13.3455	0.675	0.637	0.00247616	0
RPS27	4.28704e-08	-10.7804	0.705	0.657	0.00249472	0
TRAM1	4.33709e-08	-0.386581	0.504	0.404	0.00252384	0
H3F3A	4.53129e-08	-10.9924	0.703	0.641	0.00263685	0
RPL36A	4.75874e-08	-17.6161	0.671	0.636	0.00276921	0
MPEG1	5.55221e-08	3.73524	0.364	0.27	0.00323094	0
ILF3	5.57318e-08	-4.67136	0.379	0.299	0.00324314	0
HSPE1	5.72948e-08	-3.30078	0.574	0.456	0.0033341	0
SNHG5	6.00568e-08	-1.8835	0.287	0.365	0.00349483	0
PSMD4	6.06517e-08	-0.420683	0.455	0.362	0.00352944	0
AKR1A1	6.35256e-08	-0.377112	0.445	0.351	0.00369668	0
S100A8	6.87078e-08	-5.64125	0.367	0.273	0.00399824	0
AKAP13	6.91802e-08	0.853168	0.542	0.446	0.00402574	0
IFI6	7.17294e-08	-3.87994	0.366	0.292	0.00417408	0
SFPQ	7.56515e-08	-3.31699	0.618	0.507	0.00440231	0
PTMS	7.95499e-08	-0.309556	0.372	0.431	0.00462917	0
HNRNPC	8.45357e-08	-9.38268	0.722	0.604	0.0049193	0
NAP1L1	1.04681e-07	-8.33873	0.797	0.684	0.00609162	0
RPL15	1.14407e-07	-17.76	0.716	0.665	0.00665759	0
RASSF5	1.30785e-07	-3.71482	0.43	0.337	0.00761065	0
RAN	1.37195e-07	-0.403433	0.66	0.523	0.00798368	0
SIVA1	1.38243e-07	-0.589686	0.388	0.298	0.00804462	0
VEGFA	1.52048e-07	-1.85684	0.291	0.224	0.008848	0
RAB11FIP1	1.52679e-07	-1.81591	0.472	0.378	0.00888468	0
CSRNP1	1.54894e-07	-3.57325	0.421	0.334	0.00901362	0
RPL36AL	1.61359e-07	-0.592013	0.637	0.514	0.00938978	0
PLEK	1.65334e-07	-12.1569	0.637	0.518	0.0096211	0
TUBB	1.66939e-07	-12.7943	0.592	0.577	0.0097145	0
MARCKS	1.88739e-07	-8.43646	0.353	0.394	0.0109831	0
UBL5	1.91151e-07	-0.396474	0.795	0.647	0.0111235	0
SLC38A1	2.11852e-07	-0.500613	0.275	0.208	0.0123281	0
HNRNPR	2.28562e-07	-0.414533	0.429	0.339	0.0133005	0
TMX1	2.51202e-07	-1.13753	0.327	0.251	0.014618	0
SLC43A2	2.63641e-07	-0.522071	0.297	0.232	0.0153418	0
CSDE1	2.64837e-07	-3.08012	0.614	0.518	0.0154114	0
EEF1A1	2.6531e-07	-94.7611	0.827	0.807	0.0154389	0
NCOA4	2.6782e-07	-1.43263	0.416	0.327	0.015585	0
GRB2	2.69912e-07	-1.51584	0.575	0.478	0.0157067	0
PRNP	2.73321e-07	0.698222	0.272	0.204	0.0159051	0
GLUL	2.96798e-07	-26.2905	0.523	0.418	0.0172713	0
PCBD1	3.2266e-07	-2.95104	0.295	0.227	0.0187762	0
RPL17	3.27848e-07	-5.928	0.627	0.577	0.0190781	0
CD74	3.39998e-07	-124.447	1	0.984	0.0197852	0
RNF126	3.64931e-07	-3.0361	0.264	0.2	0.0212361	0
ACTR2	3.66399e-07	-3.46964	0.76	0.65	0.0213215	0
NR4A1	3.68526e-07	-5.70616	0.453	0.378	0.0214453	0
ZNF106	3.74654e-07	-0.642409	0.306	0.235	0.0218019	0
RPLP1	4.01463e-07	-26.7011	0.732	0.663	0.0233619	0
SUB1	4.22449e-07	-0.388002	0.821	0.656	0.0245831	0
GNAI3	4.59601e-07	-1.33946	0.401	0.32	0.0267451	0
DUSP5	5.40409e-07	-8.18826	0.211	0.259	0.0314475	0
RPL31	6.25793e-07	-20.699	0.7	0.656	0.0364161	0
SERPINB9	6.69261e-07	-15.8947	0.36	0.42	0.0389456	0
CIITA	7.12112e-07	-0.5076	0.292	0.225	0.0414392	0
CHCHD2	7.59652e-07	-2.12404	0.821	0.693	0.0442057	0
SRSF11	8.15857e-07	-0.448147	0.488	0.398	0.0474764	0
PPA1	8.31403e-07	-8.82524	0.644	0.524	0.048381	0
BNIP3L	8.79963e-07	-0.600025	0.391	0.311	0.0512068	0
SEC14L1	9.36606e-07	-0.865427	0.342	0.267	0.054503	0
FPR3	9.43092e-07	-2.11146	0.296	0.229	0.0548804	0
RGCC	9.63502e-07	-11.4856	0.462	0.383	0.0560681	0
PPP1R10	9.80284e-07	-1.94205	0.261	0.203	0.0570447	0
RNF149	1.0363e-06	-1.91277	0.419	0.337	0.0603043	0
RPS3A	1.05296e-06	-70.7599	0.684	0.65	0.061274	0
CD40	1.05638e-06	-2.60937	0.222	0.286	0.0614727	0
JUND	1.06516e-06	-2.55031	0.639	0.545	0.061984	0
LIPA	1.06651e-06	-0.683912	0.331	0.251	0.0620621	0
HSPA1A	1.10697e-06	-25.495	0.418	0.476	0.0644166	0
LSM14A	1.261e-06	-0.606557	0.338	0.267	0.0733802	0
HNRNPD	1.2944e-06	-1.9797	0.533	0.436	0.0753235	0
TMED10	1.34381e-06	-2.66458	0.495	0.402	0.0781993	0
GPX4	1.39521e-06	-0.398224	0.781	0.628	0.08119	0
DNAJB6	1.45141e-06	-0.872531	0.543	0.447	0.0844606	0
GRN	1.46108e-06	-18.5969	0.873	0.754	0.0850231	0
DDX3X	1.61783e-06	-3.34836	0.532	0.453	0.0941448	0
PCBP1	1.63063e-06	-7.55867	0.758	0.651	0.0948894	0
TMEM167A	1.89529e-06	0.323449	0.395	0.323	0.11029	0
CD86	2.06632e-06	-4.02881	0.54	0.436	0.120243	0
SERPINB6	2.07399e-06	-0.289932	0.358	0.282	0.120689	0
ADGRE5	2.17494e-06	-0.488441	0.368	0.291	0.126564	0
DPYSL2	2.19798e-06	1.67138	0.564	0.463	0.127905	0
CD36	2.22434e-06	-1.24803	0.297	0.216	0.129439	0
PSME1	2.23863e-06	-0.426154	0.745	0.602	0.13027	0
UBL3	2.50228e-06	-1.23374	0.275	0.213	0.145612	0
BCL7B	2.57603e-06	-4.02179	0.268	0.207	0.149905	0
SPAG7	2.93196e-06	-0.645858	0.382	0.304	0.170616	0
RNF145	2.96113e-06	-0.786489	0.442	0.358	0.172314	0
MGAT1	3.10163e-06	-5.00626	0.502	0.416	0.18049	0
SLC2A3	3.11966e-06	-3.97685	0.497	0.407	0.181539	0
CANX	3.55484e-06	-0.807732	0.564	0.47	0.206863	0
AKNA	3.68393e-06	0.773567	0.286	0.225	0.214375	0
FAU	4.21871e-06	-1.07205	0.968	0.899	0.245495	0
PSME2	4.44612e-06	-1.99233	0.699	0.567	0.258728	0
SPN	4.47901e-06	-0.353561	0.328	0.258	0.260642	0
HSP90B1	5.01547e-06	-3.66015	0.69	0.565	0.29186	0
RPL7A	5.05578e-06	-7.96494	0.697	0.648	0.294206	0
PTEN	5.11971e-06	-0.75747	0.316	0.251	0.297926	0
TMEM248	6.05025e-06	-0.286622	0.293	0.233	0.352076	0
PABPC1	6.46105e-06	-24.759	0.86	0.799	0.375981	0
CCT3	6.53737e-06	-0.293407	0.412	0.334	0.380423	0
EZR	7.29814e-06	-1.21177	0.538	0.459	0.424693	0
ARRB2	7.99931e-06	-2.2679	0.555	0.453	0.465496	0
MSN	8.22512e-06	-4.75432	0.621	0.523	0.478636	0
ATP6V1B2	8.28993e-06	-2.5245	0.351	0.284	0.482408	0
EIF2S2	8.66735e-06	-2.24722	0.54	0.447	0.504371	0
CAMK1D	8.8812e-06	-0.790202	0.27	0.211	0.516815	0
GRINA	9.27662e-06	-1.25199	0.358	0.397	0.539825	0
VDAC2	1.01373e-05	-1.24174	0.545	0.445	0.589907	0
IDH2	1.19553e-05	-1.85899	0.46	0.37	0.695705	0
ZNF331	1.25905e-05	-7.77851	0.369	0.299	0.732669	0
HSPA1B	1.26306e-05	-13.6946	0.234	0.289	0.734999	0
PSMD11	1.30313e-05	-8.90536	0.262	0.208	0.758317	0
BPTF	1.4425e-05	-2.60659	0.295	0.235	0.839422	0
MKNK2	1.4625e-05	-0.689394	0.302	0.243	0.851055	0
LMO4	1.723e-05	-0.649358	0.309	0.249	1	0
LYN	1.72306e-05	-6.31128	0.52	0.429	1	0
CLTA	1.8223e-05	-0.306518	0.573	0.477	1	0
HM13	1.88222e-05	-0.294131	0.351	0.285	1	0
TYROBP	1.89184e-05	-4.76387	0.964	0.824	1	0
BRD2	2.1064e-05	-0.262851	0.474	0.394	1	0
LGALS1	2.40505e-05	-7.78598	0.923	0.789	1	0
SOD2	2.45757e-05	-24.447	0.509	0.433	1	0
RPS23	2.48996e-05	-53.8867	0.724	0.674	1	0
CHP1	2.50139e-05	-2.95111	0.337	0.274	1	0
SDCBP	2.70006e-05	-12.5501	0.622	0.528	1	0
EIF5A	2.72011e-05	-4.25908	0.654	0.556	1	0
ETF1	2.83063e-05	-1.27272	0.364	0.3	1	0
PHB2	3.11942e-05	-0.888493	0.464	0.389	1	0
FNIP2	3.17685e-05	-2.26304	0.319	0.261	1	0
ASAP1	3.34258e-05	-0.317677	0.404	0.332	1	0
PRRC2C	3.47375e-05	-1.70043	0.588	0.49	1	0
RPS24	3.58146e-05	-22.7594	0.725	0.68	1	0
HNRNPA3	3.61372e-05	-1.60283	0.673	0.557	1	0
TAOK3	3.89304e-05	-0.978784	0.504	0.424	1	0
OAZ2	4.05442e-05	-0.689966	0.364	0.293	1	0
ARPC4	4.11129e-05	-0.585609	0.658	0.558	1	0
CDC42SE1	4.16891e-05	-0.362996	0.453	0.383	1	0
RPS20	4.24732e-05	-6.94862	0.695	0.645	1	0
SSRP1	4.50852e-05	-1.3954	0.265	0.21	1	0
ICAM1	4.94352e-05	-1.54087	0.347	0.295	1	0
NUDT3	4.96078e-05	-3.63867	0.332	0.265	1	0
UPP1	5.05415e-05	-0.585001	0.314	0.261	1	0
ANXA6	5.14968e-05	-0.491465	0.328	0.356	1	0
UCP2	5.23093e-05	-2.3918	0.654	0.536	1	0
SRGN	5.40269e-05	-16.7578	0.92	0.813	1	0
KDM5A	6.05497e-05	-0.280728	0.27	0.22	1	0
2020-09-06	6.28284e-05	-1.71893	0.484	0.393	1	0
GTF2B	6.85951e-05	-0.301965	0.275	0.223	1	0
N4BP2L1	6.92834e-05	-0.436167	0.29	0.23	1	0
KPNB1	7.02513e-05	-6.24451	0.349	0.387	1	0
NR3C1	7.10456e-05	-1.09284	0.327	0.264	1	0
NAAA	7.51871e-05	-9.64182	0.395	0.316	1	0
ITM2B	7.57518e-05	-9.87962	0.864	0.738	1	0
JARID2	7.80665e-05	-1.50515	0.332	0.269	1	0
YBX3	7.90086e-05	-0.694658	0.455	0.393	1	0
HMGB2	8.29323e-05	-17.3094	0.415	0.332	1	0
FAM192A	8.33208e-05	-7.86059	0.253	0.205	1	0
NINJ1	8.43178e-05	-1.07706	0.316	0.362	1	0
BCAP31	8.5726e-05	-5.63079	0.441	0.371	1	0
MTCH1	8.86819e-05	-1.78668	0.394	0.333	1	0
RPS8	0.000102895	-22.7601	0.712	0.672	1	0
RPL27A	0.000106066	-35.7601	0.721	0.677	1	0
SNAP23	0.000115132	-1.23202	0.34	0.281	1	0
CTSZ	0.000118911	-0.566516	0.738	0.621	1	0
HIF1A	0.000122318	-1.89998	0.398	0.333	1	0
FTL	0.000123598	-117.753	0.99	0.921	1	0
PRKCB	0.000123886	-1.42316	0.36	0.294	1	0
ATF4	0.000127896	-0.648969	0.55	0.471	1	0
PTTG1IP	0.000128152	-1.54788	0.423	0.353	1	0
TPP1	0.000136124	1.79757	0.525	0.442	1	0
ARPC2	0.000138902	-6.38217	0.9	0.779	1	0
HNRNPF	0.000144975	-2.78341	0.547	0.46	1	0
FYTTD1	0.000145764	-0.286822	0.214	0.253	1	0
NASP	0.000151361	-0.266488	0.295	0.237	1	0
ATP6V0D1	0.000157231	-0.618911	0.472	0.393	1	0
NONO	0.000163287	-0.746661	0.407	0.343	1	0
CMIP	0.000165832	-2.01246	0.312	0.258	1	0
HAVCR2	0.000166456	-1.2267	0.387	0.321	1	0
DEGS1	0.000172562	-4.74075	0.341	0.283	1	0
DDX17	0.000178826	-0.286079	0.509	0.436	1	0
PGK1	0.000179041	-6.9724	0.723	0.611	1	0
UPF2	0.000192372	-0.256566	0.382	0.312	1	0
C1orf54	0.000199787	-0.719626	0.239	0.27	1	0
ADCY7	0.000200573	0.418766	0.255	0.205	1	0
RPL13A	0.000203082	-17.7606	0.714	0.663	1	0
CAPZB	0.000224704	-14.2915	0.729	0.618	1	0
RAB14	0.000234508	-0.542073	0.282	0.235	1	0
FABP5	0.000239247	-5.21711	0.406	0.344	1	0
AKIRIN1	0.000246679	-1.26409	0.295	0.246	1	0
RPS2	0.000251875	-28.0246	0.712	0.676	1	0
TUBA1C	0.000273721	-0.271727	0.344	0.375	1	0
SMCO4	0.00028017	-3.81012	0.349	0.285	1	0
CALM3	0.000304157	-0.842661	0.42	0.428	1	0
NAGA	0.000306631	-0.2912	0.334	0.275	1	0
AP3D1	0.000312838	-0.355891	0.29	0.239	1	0
ACTN4	0.000353717	-0.484783	0.31	0.349	1	0
AXL	0.000365778	-4.2367	0.286	0.228	1	0
VMP1	0.0003757	-5.82846	0.411	0.361	1	0
SRP14	0.000379146	-1.53734	0.851	0.697	1	0
CREM	0.000411738	-4.94375	0.453	0.391	1	0
HMOX1	0.000423125	-15.8266	0.214	0.254	1	0
MIF	0.000461721	-0.429055	0.715	0.602	1	0
TLN1	0.000468256	-1.13995	0.499	0.43	1	0
RAB31	0.000479089	-7.85361	0.595	0.507	1	0
CMTM6	0.000522186	1.1361	0.716	0.603	1	0
ADIPOR1	0.000543611	-0.421349	0.29	0.241	1	0
DNAJB9	0.000565362	-0.26739	0.252	0.207	1	0
FAM49A	0.000604566	-0.280883	0.337	0.28	1	0
PIM3	0.000632087	-14.544	0.517	0.445	1	0
CAP1	0.000648957	-13.0653	0.805	0.68	1	0
ADAM19	0.000650263	-9.0595	0.245	0.293	1	0
KIAA0930	0.000655328	0.687777	0.276	0.225	1	0
ALOX5AP	0.000667584	-36.3094	0.542	0.443	1	0
CREG1	0.000726558	-0.28381	0.24	0.274	1	0
SPCS2	0.000728143	-2.57674	0.488	0.412	1	0
AHNAK	0.000734535	-5.02784	0.597	0.506	1	0
IL1RN	0.000739652	-10.7599	0.29	0.245	1	0
TMBIM6	0.000743152	-2.06351	0.759	0.639	1	0
ASAH1	0.000767306	-5.02768	0.39	0.322	1	0
IRF1	0.000791607	-11.3905	0.446	0.384	1	0
M6PR	0.000866482	-2.91968	0.454	0.378	1	0
PDIA6	0.000872961	-5.22217	0.521	0.442	1	0
DNMT1	0.000873438	-0.372619	0.299	0.251	1	0
P4HB	0.000887084	-3.41582	0.538	0.458	1	0
CD4	0.000887517	-2.4459	0.471	0.393	1	0
MAP3K13	0.000919862	-0.554278	0.31	0.342	1	0
CAPNS1	0.00103745	-1.50588	0.529	0.452	1	0
CNN2	0.00108731	-3.41033	0.532	0.455	1	0
RAD23B	0.00111651	-0.642422	0.314	0.267	1	0
YWHAZ	0.00111903	-2.24397	0.702	0.606	1	0
LCP1	0.00113248	-20.9508	0.788	0.726	1	0
MRFAP1	0.00134594	-2.45103	0.393	0.337	1	0
RPS29	0.00135167	-13.715	0.728	0.688	1	0
SF3B2	0.0013787	-0.258705	0.437	0.376	1	0
PGAM1	0.00154373	-1.50309	0.468	0.396	1	0
ANXA11	0.0015816	-0.557023	0.527	0.453	1	0
DAPP1	0.00159833	-0.32897	0.318	0.342	1	0
PJA2	0.00160713	-0.822001	0.267	0.222	1	0
TYMP	0.00167985	-12.1017	0.842	0.699	1	0
ACTG1	0.00170958	-32.7599	0.96	0.882	1	0
ARID1A	0.00174744	-0.834124	0.266	0.224	1	0
MT2A	0.00176259	-17.2372	0.445	0.384	1	0
PDIA3	0.00180654	-1.08427	0.664	0.565	1	0
HSPD1	0.00195648	-10.2483	0.516	0.443	1	0
LDLRAD4	0.00223103	-0.306161	0.261	0.225	1	0
PSMB4	0.00223294	-0.438323	0.449	0.39	1	0
TGOLN2	0.00225453	-0.323987	0.397	0.343	1	0
IDS	0.00225459	-1.19554	0.379	0.325	1	0
ZFP36L1	0.00229072	7.1104	0.639	0.551	1	0
DDX24	0.00247359	-0.262126	0.405	0.351	1	0
PCGF5	0.00259225	-0.308545	0.257	0.216	1	0
ARL6IP5	0.00262571	-3.14996	0.655	0.556	1	0
CAPZA1	0.0026979	-1.36235	0.608	0.534	1	0
UBB	0.00284811	-10.7253	0.862	0.774	1	0
EIF4A1	0.00295716	-11.252	0.541	0.479	1	0
RGS1	0.0029729	-26.7784	0.671	0.572	1	0
FYN	0.00305537	-1.02675	0.266	0.221	1	0
MYH9	0.00326294	0.550106	0.449	0.462	1	0
RHEB	0.00326532	-1.08732	0.433	0.381	1	0
RPL28	0.00332145	-8.7595	0.727	0.671	1	0
LITAF	0.00360614	-58.4091	0.721	0.626	1	0
CCDC47	0.00369744	-0.764877	0.264	0.224	1	0
PABPN1	0.0037547	-1.03663	0.353	0.3	1	0
CDV3	0.00376601	-0.936303	0.423	0.37	1	0
IQGAP1	0.00384648	-2.92571	0.631	0.548	1	0
GNG5	0.00388831	-0.36079	0.762	0.642	1	0
STAT6	0.0038902	-0.54799	0.278	0.237	1	0
PDE4B	0.00399479	-0.314665	0.298	0.266	1	0
RPS12	0.00413525	-38.7535	0.726	0.672	1	0
MARCKSL1	0.00428594	-25.5098	0.378	0.381	1	0
LAP3	0.0046478	-0.263151	0.501	0.434	1	0
HCK	0.00475582	-4.6028	0.562	0.482	1	0
TGIF1	0.00477793	-4.8918	0.271	0.232	1	0
CHCHD10	0.00493909	-0.681452	0.429	0.367	1	0
PPIF	0.00553276	-8.88191	0.409	0.351	1	0
EMC10	0.00556639	-0.255564	0.328	0.286	1	0
EIF4B	0.00561358	1.71748	0.527	0.466	1	0
RAC1	0.00613987	2.02939	0.855	0.741	1	0
PPP4R3A	0.00637771	-0.844453	0.26	0.223	1	0
SAMSN1	0.00673835	-4.72141	0.367	0.382	1	0
TAP1	0.00764985	-1.99776	0.386	0.383	1	0
PPIA	0.00766996	-12.8511	0.846	0.764	1	0
RPL37A	0.00815604	-17.7535	0.721	0.683	1	0
S100A10	0.00815952	-8.78189	0.942	0.812	1	0
PTGES3	0.00879211	-0.821834	0.547	0.472	1	0
S100A11	0.0089507	-10.7465	0.952	0.841	1	0
HSPB1	0.00899332	-22.4755	0.473	0.47	1	0
NABP1	0.00910718	-0.357553	0.295	0.328	1	0
SMIM14	0.0091783	-0.383173	0.287	0.243	1	0
MXD1	0.00965721	-9.44522	0.353	0.312	1	0
MED28	0.00998083	-0.31712	0.315	0.273	1	0
HLA.DQB1	0	60.0404	0.773	0.14	0	1
HLA.DPA1	0	49.8186	0.802	0.166	0	1
HLA.DQA1	0	42.5038	0.686	0.122	0	1
HLA.DRB1	0	39.8198	0.804	0.168	0	1
MT.RNR1	0	32.1331	0.786	0.144	0	1
HLA.DRA	0	31.513	0.803	0.178	0	1
MTRNR2L12	0	30.8684	0.888	0.352	0	1
MT.ND4	0	27.8198	0.802	0.167	0	1
MT.RNR2	0	23.8195	0.803	0.173	0	1
MT.CO2	0	22.8018	0.796	0.155	0	1
HLA.DRB5	0	20.8089	0.691	0.102	0	1
MT.CO1	0	18.8198	0.794	0.16	0	1
MT.ND5	0	17.6859	0.722	0.118	0	1
MT.CYB	0	15.134	0.787	0.148	0	1
HLA.DMB	0	5.80873	0.617	0.073	0	1
HLA.C	0	5.74259	0.67	0.107	0	1
MT.ATP8	0	5.1464	0.771	0.131	0	1
MT.CO3	0	4.82076	0.799	0.165	0	1
MT.ND2	0	3.81984	0.783	0.142	0	1
HLA.E	0	2.52474	0.693	0.101	0	1
Metazoa-SRP	0	1.66445	0.602	0.08	0	1
MT.ND3	0	-6.86624	0.797	0.158	0	1
RACK1	0	-9.39392	0.6	0.097	0	1
HLA.A	0	-23.102	0.732	0.119	0	1
HLA.DPB1	0	-30.8692	0.792	0.16	0	1
MT.ND1	0	-33.1792	0.799	0.163	0	1
MT.ATP6	0	-46.1802	0.798	0.171	0	1
HLA.B	0	-47.1126	0.759	0.136	0	1
SELENOK	1.69545e-278	5.37581	0.408	0.041	9.86618e-274	1
HLA.DMA	5.21539e-277	5.24642	0.47	0.062	3.03494e-272	1
CD74	4.81613e-273	37.8016	1	0.986	2.8026e-268	1
TNFSF13	2.11505e-264	6.71791	0.395	0.041	1.23079e-259	1
RPL41	3.09223e-256	-4.87179	0.957	0.662	1.79943e-251	1
HLA.DOA	2.08917e-255	2.62997	0.397	0.044	1.21573e-250	1
FYB1	4.03383e-255	-3.02787	0.391	0.041	2.34736e-250	1
LINC01641	6.71936e-252	-3.69758	0.497	0.081	3.91013e-247	1
TPT1	8.86515e-251	25.8194	0.997	0.953	5.15881e-246	1
ADA2	1.05821e-244	-7.55392	0.409	0.051	6.15791e-240	1
TMSB4X	1.01692e-243	-78.1734	1	0.993	5.91768e-239	1
LRRC75A.AS1	2.05427e-242	-0.597429	0.434	0.06	1.19542e-237	1
EEF1A1	1.31325e-238	-56.1786	0.971	0.786	7.64206e-234	1
B2M	1.99575e-237	5.81984	0.993	0.974	1.16137e-232	1
TTC19	1.55041e-230	-2.61902	0.775	0.328	9.02215e-226	1
ACTB	1.10806e-229	-2.18011	0.998	0.979	6.44801e-225	1
RPS11	1.87815e-223	-16.864	0.95	0.653	1.09293e-218	1
HLA.DQA2	1.02425e-221	25.2538	0.353	0.041	5.9603e-217	1
FTH1	6.43392e-220	-39.3071	0.993	0.961	3.74403e-215	1
RPS29	1.97596e-208	-5.17913	0.951	0.656	1.14985e-203	1
HLA.DQB2	2.44016e-205	84.8198	0.354	0.047	1.41998e-200	1
RPS24	5.49766e-203	-12.18	0.951	0.648	3.1992e-198	1
RPL37A	7.62168e-203	-12.1323	0.939	0.651	4.43521e-198	1
CALHM6	4.39016e-202	4.60863	0.315	0.034	2.55472e-197	1
HELLPAR	5.92921e-202	1.13728	0.347	0.043	3.45032e-197	1
OR4D9	4.33275e-200	-1.30294	0.369	0.051	2.52131e-195	1
LITAF	7.6505e-194	57.6076	0.889	0.608	4.45198e-189	1
SLC2A14	1.51624e-193	5.7831	0.366	0.055	8.82331e-189	1
RPS28	7.75214e-193	7.01223	0.94	0.64	4.51112e-188	1
NR4A3	1.45138e-184	14.7801	0.745	0.352	8.44586e-180	1
RPL10	3.51217e-184	1.81984	0.95	0.653	2.0438e-179	1
CRIP1	2.35348e-179	-1.69979	0.135	0.671	1.36954e-174	1
ZNF331	2.57797e-179	-0.516118	0.667	0.257	1.50017e-174	1
SRGN	2.40061e-177	17.6926	0.949	0.819	1.39696e-172	1
KCTD21.AS1	1.30724e-172	1.76849	0.308	0.041	7.60708e-168	1
HLA-B	4.55459e-172	-1.286	0.192	0.756	2.65041e-167	1
HLA-DPB1	4.81721e-170	-1.28544	0.191	0.764	2.80323e-165	1
RPS23	4.39657e-168	-34.3071	0.935	0.644	2.55845e-163	1
GRK2	1.36576e-167	1.93881	0.275	0.031	7.94764e-163	1
GNB2L1	2.55066e-167	-1.33273	0.175	0.709	1.48428e-162	1
JPT1	3.13294e-167	1.39783	0.295	0.038	1.82312e-162	1
HLA-DRA	4.08084e-167	-1.06614	0.193	0.79	2.37472e-162	1
HLA-DPA1	9.37959e-165	-1.23816	0.191	0.76	5.45817e-160	1
RPS27A	4.25753e-164	-8.08207	0.938	0.641	2.47754e-159	1
FOSL2	6.59783e-163	7.53728	0.644	0.265	3.83941e-158	1
TACC2	1.26626e-162	1.12365	0.295	0.039	7.36863e-158	1
RPS12	3.9922e-162	-24.0095	0.91	0.648	2.32314e-157	1
RPS8	5.40755e-160	-23.1722	0.934	0.641	3.14676e-155	1
RPL27A	9.50359e-155	-47.4662	0.936	0.647	5.53033e-150	1
NOP53	1.38769e-154	-1.23708	0.286	0.039	8.07527e-150	1
HLA-C	1.27963e-153	-1.23533	0.184	0.71	7.44641e-149	1
RPL28	4.8338e-153	10.7149	0.942	0.642	2.81289e-148	1
EIF4A1	2.20839e-152	8.73257	0.771	0.448	1.28511e-147	1
HLA-A	2.1594e-149	-1.19223	0.186	0.711	1.2566e-144	1
TMSB10	2.35783e-149	5.69291	0.989	0.978	1.37207e-144	1
RGS2	3.99933e-149	16.8017	0.799	0.536	2.32729e-144	1
HLA-DRB1	1.19984e-148	-1.10944	0.187	0.737	6.9821e-144	1
SELENOT	1.41073e-147	1.8149	0.258	0.032	8.2093e-143	1
HLA-DMA	4.22204e-146	-1.17425	0.166	0.661	2.45689e-141	1
RPS2	3.04333e-145	-14.4925	0.934	0.644	1.77098e-140	1
CD81	3.84243e-145	-0.479099	0.624	0.26	2.23599e-140	1
RPL36A	6.30329e-144	-11.1812	0.905	0.601	3.66801e-139	1
GNG10	2.57872e-143	2.56	0.355	0.076	1.50061e-138	1
SLC2A3	9.02634e-143	6.91183	0.718	0.38	5.25261e-138	1
RPL13A	9.436e-142	-10.1768	0.914	0.635	5.491e-137	1
RPL15	6.16919e-141	-12.9006	0.933	0.635	3.58998e-136	1
HLA-DQB1	9.89493e-140	-1.02888	0.179	0.703	5.75806e-135	1
PLAUR	4.10049e-139	12.8206	0.791	0.483	2.38616e-134	1
GLUL	9.35228e-139	17.8198	0.732	0.394	5.44228e-134	1
RNASEK	3.01334e-137	1.82422	0.458	0.14	1.75352e-132	1
FTL	1.79681e-136	73.8131	0.972	0.93	1.0456e-131	1
TTLL7	8.27642e-135	0.8206	0.299	0.053	4.81621e-130	1
PABPC1	7.3049e-134	-13.9311	0.933	0.793	4.25087e-129	1
RPS19	9.72197e-134	11.1084	0.916	0.637	5.65741e-129	1
LAPTM5	1.11976e-133	10.3704	0.914	0.709	6.5161e-129	1
NAMPT	3.19668e-132	3.01542	0.792	0.528	1.86021e-127	1
RPS27	7.90674e-132	-3.54163	0.896	0.631	4.60109e-127	1
GSN	2.02088e-130	15.8201	0.863	0.672	1.17599e-125	1
GPR183	1.02399e-129	13.8685	0.825	0.606	5.95881e-125	1
VEGFA	1.1491e-129	2.94389	0.531	0.192	6.68684e-125	1
NME2	3.5765e-129	4.38986	0.517	0.195	2.08124e-124	1
HLA-E	1.39885e-128	-0.996291	0.17	0.653	8.14017e-124	1
RPL37	1.5292e-128	-1.3715	0.916	0.638	8.89873e-124	1
RPL31	1.73349e-127	-10.1686	0.904	0.628	1.00875e-122	1
RPL19	3.74432e-127	-4.18193	0.929	0.635	2.1789e-122	1
GRN	6.0745e-126	7.6998	0.916	0.758	3.53488e-121	1
TCEB2	7.33598e-126	-1.01293	0.153	0.618	4.26895e-121	1
HLA-DQA1	8.16799e-126	-1.01644	0.176	0.662	4.75312e-121	1
ALOX5AP	8.33775e-125	32.8173	0.721	0.424	4.85191e-120	1
SLC16A10	2.11646e-124	5.28009	0.282	0.051	1.23161e-119	1
CTSB	4.46757e-123	23.8197	0.857	0.616	2.59977e-118	1
RPL23	1.38927e-122	-12.7313	0.874	0.622	8.08445e-118	1
RPL13	4.98589e-121	-17.1792	0.926	0.641	2.90139e-116	1
H3F3A	7.24391e-121	-3.46842	0.899	0.615	4.21538e-116	1
RPS3A	7.23136e-119	-49.1802	0.893	0.62	4.20807e-114	1
CYBB	7.62493e-119	-2.32415	0.612	0.28	4.4371e-114	1
GLTSCR2	1.3199e-117	-1.02003	0.126	0.558	7.68074e-113	1
NR4A2	2.76946e-115	25.8198	0.733	0.463	1.6116e-110	1
OLR1	5.11556e-115	36.8198	0.399	0.119	2.97685e-110	1
RPLP1	4.946e-114	-23.0185	0.907	0.642	2.87818e-109	1
C1QA	6.95464e-114	21.7004	0.61	0.293	4.04704e-109	1
RPL7A	3.13551e-113	-0.265219	0.899	0.62	1.82462e-108	1
METRNL	7.20149e-113	2.6909	0.587	0.266	4.19069e-108	1
VIM	1.10555e-112	17.6929	0.976	0.914	6.43343e-108	1
RPL26	1.40718e-111	-1.86824	0.908	0.625	8.18866e-107	1
RPS17	9.97799e-110	6.81872	0.891	0.606	5.80639e-105	1
ORC4	2.83529e-109	0.513259	0.402	0.124	1.64991e-104	1
GRASP	3.00151e-109	1.44425	0.516	0.207	1.74664e-104	1
RPL38	3.33574e-109	-3.83646	0.899	0.621	1.94113e-104	1
GNAI2	1.891e-108	6.99853	0.856	0.664	1.10041e-103	1
RPL3	3.44965e-106	-4.5261	0.916	0.616	2.00742e-101	1
GNAS	4.99578e-106	4.02752	0.851	0.667	2.90714e-101	1
HIC1	4.30279e-105	5.36126	0.278	0.061	2.50388e-100	1
C19orf43	5.20065e-105	-0.862274	0.122	0.527	3.02636e-100	1
HLA-DMB	2.39825e-104	-0.992347	0.151	0.566	1.39559e-99	1
CD4	7.8256e-104	3.9957	0.663	0.369	4.55387e-99	1
PEA15	2.59901e-103	8.92386	0.732	0.471	1.51241e-98	1
MMP14	2.16484e-101	6.41605	0.305	0.073	1.25976e-96	1
ALOX5	4.50867e-101	5.29369	0.537	0.238	2.62368e-96	1
AXL	8.23992e-100	4.2936	0.496	0.2	4.79497e-95	1
RGS1	1.15366e-99	-2.18016	0.788	0.562	6.71339e-95	1
HBEGF	3.16977e-98	16.3409	0.471	0.191	1.84455e-93	1
RPL4	1.09927e-97	-5.05097	0.878	0.604	6.3969e-93	1
ITGB2	2.08884e-97	16.0216	0.859	0.671	1.21554e-92	1
GABARAP	5.17112e-97	-1.13244	0.142	0.523	3.00918e-92	1
TYROBP	8.58433e-97	7.50345	0.942	0.842	4.99539e-92	1
SLC16A7	1.00223e-95	0.941411	0.322	0.087	5.83219e-91	1
SLC7A5	1.1272e-95	0.385585	0.367	0.119	6.55941e-91	1
CLEC5A	2.3543e-94	5.84647	0.286	0.068	1.37001e-89	1
SLCO2B1	1.08415e-93	4.82482	0.279	0.064	6.3089e-89	1
ARL6IP4	3.47485e-92	-0.880177	0.223	0.582	2.02209e-87	1
RPS15A	7.06504e-92	-31.4834	0.875	0.625	4.11129e-87	1
ACTG1	8.65219e-92	-8.13157	0.95	0.891	5.03488e-87	1
RPS14	1.0067e-91	-3.27232	0.888	0.633	5.85819e-87	1
RPL34	8.15482e-89	-5.16192	0.878	0.633	4.74546e-84	1
MYEOV2	9.95064e-89	-0.76986	0.116	0.489	5.79048e-84	1
SHFM1	3.30538e-88	-0.789322	0.138	0.53	1.92347e-83	1
RPS6	6.78252e-88	-11.6072	0.881	0.626	3.94689e-83	1
MXD1	7.54703e-86	7.80974	0.549	0.284	4.39177e-81	1
MCL1	1.27269e-85	15.8493	0.816	0.648	7.40606e-81	1
TMEM176B	1.52224e-85	9.94457	0.498	0.22	8.85824e-81	1
FOSB	4.83816e-85	4.91189	0.719	0.493	2.81542e-80	1
TUBA1B	5.54703e-85	-15.1768	0.885	0.799	3.22793e-80	1
SPI1	2.03084e-84	-0.779084	0.243	0.606	1.18178e-79	1
FAM53C	5.88545e-84	0.538075	0.394	0.148	3.42486e-79	1
RPL7	7.72566e-83	-6.30736	0.886	0.606	4.49572e-78	1
RPL30	8.25073e-83	-11.8236	0.883	0.622	4.80127e-78	1
FAU	8.94562e-83	0.69053	0.951	0.909	5.20563e-78	1
C1QB	1.82525e-82	18.202	0.553	0.284	1.06215e-77	1
RPS25	1.70673e-81	0.819542	0.89	0.616	9.93181e-77	1
ATP1B3	4.27611e-80	6.10245	0.711	0.53	2.48836e-75	1
INSIG1	4.58139e-80	34.3644	0.585	0.341	2.666e-75	1
MT-ND2	7.00719e-79	-1.12018	0.14	0.477	4.07763e-74	1
FPR3	8.75711e-79	4.40522	0.477	0.206	5.09593e-74	1
HSPA8	2.26909e-78	-6.86064	0.849	0.684	1.32043e-73	1
FCGR2A	5.98322e-78	9.42373	0.56	0.292	3.48176e-73	1
LAMTOR4	9.10223e-78	-0.799432	0.211	0.543	5.29677e-73	1
C7orf73	1.0194e-77	-0.695001	0.088	0.419	5.93207e-73	1
C10orf54	4.65895e-77	-0.727991	0.072	0.396	2.71114e-72	1
PPIF	9.21782e-77	-2.44491	0.572	0.331	5.36403e-72	1
RPS9	1.15657e-76	-0.745504	0.899	0.617	6.7303e-72	1
RPL18A	1.3078e-76	-5.61944	0.889	0.618	7.61032e-72	1
MT-ND4	1.44534e-76	-1.1277	0.142	0.479	8.41074e-72	1
MT-CO1	3.46812e-76	-1.23143	0.157	0.487	2.01817e-71	1
PSMB3	6.06667e-76	-0.658331	0.213	0.561	3.53031e-71	1
C14orf166	6.61407e-76	-0.636911	0.12	0.461	3.84886e-71	1
MT-CO2	9.18161e-76	-1.17306	0.155	0.484	5.34296e-71	1
RPL23A	2.94138e-75	-2.97996	0.874	0.62	1.71165e-70	1
CTNND1	4.11928e-74	1.98182	0.348	0.129	2.39709e-69	1
CYSLTR1	2.61178e-73	-0.698966	0.355	0.127	1.51985e-68	1
MT-CO3	3.63505e-73	-1.08177	0.152	0.484	2.11531e-68	1
MT-CYB	3.71135e-73	-1.08676	0.147	0.468	2.15971e-68	1
CD83	4.42929e-73	5.11497	0.746	0.534	2.57749e-68	1
HSP90AB1	9.58412e-73	4.61358	0.851	0.747	5.57719e-68	1
SLC16A3	9.92112e-73	3.88375	0.587	0.341	5.7733e-68	1
MT-ND3	2.55676e-72	-1.02334	0.15	0.476	1.48783e-67	1
GM2A	3.4587e-72	22.6148	0.419	0.184	2.01269e-67	1
RANBP2	4.26864e-72	7.29543	0.467	0.225	2.48401e-67	1
RPL11	6.02797e-72	-10.1801	0.902	0.627	3.5078e-67	1
NDUFA13	6.92398e-72	-0.729516	0.315	0.622	4.0292e-67	1
2020-09-15	1.08113e-71	-0.702541	0.106	0.429	6.29132e-67	1
MT-ND1	5.32905e-71	-0.949571	0.143	0.472	3.10108e-66	1
RPS4X	6.29417e-71	5.90204	0.891	0.626	3.6627e-66	1
AC090498.1	8.17344e-71	-1.05711	0.083	0.381	4.75629e-66	1
KRTCAP2	1.19572e-70	-0.771179	0.135	0.458	6.95812e-66	1
JUND	1.19688e-70	5.08286	0.739	0.539	6.9649e-66	1
HLA-DRB5	2.134e-70	-1.01783	0.144	0.475	1.24181e-65	1
RPL18	3.32966e-70	-10.3706	0.879	0.614	1.93759e-65	1
SELT	1.49412e-69	-0.694443	0.108	0.421	8.69456e-65	1
HSPA1A	2.90935e-69	-1.17785	0.66	0.431	1.69301e-64	1
C11orf31	4.15071e-69	-0.592651	0.135	0.478	2.41538e-64	1
CREM	6.05885e-69	6.50319	0.619	0.371	3.52577e-64	1
SERPINB9	6.18358e-69	-1.17271	0.617	0.372	3.59835e-64	1
RPS16	7.56084e-69	4.7429	0.873	0.619	4.3998e-64	1
RPL5	1.93511e-68	-10.9698	0.854	0.599	1.12608e-63	1
RPLP2	2.03819e-68	-1.89523	0.893	0.625	1.18606e-63	1
CTSD	4.09058e-68	30.8198	0.604	0.393	2.38039e-63	1
SORT1	4.80536e-68	4.7806	0.277	0.087	2.79634e-63	1
RPS3	1.49735e-67	-3.46108	0.857	0.615	8.7134e-63	1
C19orf60	4.24212e-67	-0.734384	0.087	0.388	2.46857e-62	1
IFI30	1.54305e-66	-0.714241	0.281	0.575	8.97932e-62	1
RPL27	1.97186e-66	-5.68139	0.862	0.604	1.14747e-61	1
MT-ATP6	2.99581e-66	-0.887031	0.154	0.479	1.74332e-61	1
RPL24	7.65224e-66	4.30145	0.856	0.593	4.45299e-61	1
LGALS3BP	3.68671e-65	2.41754	0.262	0.081	2.14537e-60	1
SATB1	4.17534e-65	22.807	0.398	0.174	2.42971e-60	1
COTL1	4.18932e-65	-3.48687	0.881	0.79	2.43785e-60	1
PFDN5	8.41587e-65	0.290651	0.566	0.793	4.89736e-60	1
ATP5J2	2.43338e-64	-0.626327	0.348	0.632	1.41603e-59	1
RPL17	2.83006e-64	-4.84271	0.793	0.555	1.64687e-59	1
MT-ND5	5.96639e-64	-0.671832	0.129	0.445	3.47196e-59	1
HSPH1	1.57771e-63	-3.87495	0.521	0.278	9.18099e-59	1
LAIR1	2.02603e-63	1.1905	0.329	0.123	1.17899e-58	1
HLA-DQA2	2.24147e-63	-1.12658	0.052	0.329	1.30435e-58	1
GNS	3.18477e-62	-2.89026	0.367	0.156	1.85328e-57	1
RPS18	4.09213e-62	-18.7227	0.899	0.62	2.38129e-57	1
EIF3K	1.16803e-61	-0.916212	0.376	0.627	6.79698e-57	1
PET100	1.72793e-61	-0.654426	0.225	0.533	1.00552e-56	1
GAPDH	6.66184e-61	12.505	0.917	0.862	3.87666e-56	1
POLR2L	2.38488e-60	-0.384611	0.344	0.637	1.38781e-55	1
SELK	4.72163e-60	-0.570343	0.133	0.439	2.74761e-55	1
LINC00493	4.85749e-60	-0.59618	0.099	0.382	2.82667e-55	1
SSR4	9.11925e-60	0.980914	0.325	0.604	5.30667e-55	1
RPL10A	1.82343e-59	-3.56619	0.867	0.601	1.06109e-54	1
ATP5D	2.65204e-59	-0.55119	0.302	0.573	1.54327e-54	1
NDUFB1	2.96936e-59	-0.635688	0.329	0.602	1.72793e-54	1
ZFP36	1.25154e-58	2.96319	0.836	0.707	7.28296e-54	1
PLXNC1	1.26963e-58	0.54702	0.354	0.152	7.38821e-54	1
LINC01578	4.40725e-58	0.76876	0.295	0.1	2.56467e-53	1
RPL29	7.88813e-58	-15.0797	0.848	0.592	4.59026e-53	1
SIRPA	9.45425e-58	4.03497	0.441	0.22	5.50162e-53	1
PSMA2	9.99871e-58	-0.438821	0.261	0.535	5.81845e-53	1
ARL4C	2.90305e-57	4.22881	0.67	0.481	1.68934e-52	1
RBX1	5.15623e-57	-0.581425	0.312	0.599	3.00051e-52	1
NDUFB11	1.17975e-56	-0.588857	0.276	0.559	6.86521e-52	1
LYZ	3.35139e-56	43.8198	0.838	0.814	1.95024e-51	1
PRDX5	4.5673e-56	-0.596758	0.169	0.462	2.6578e-51	1
COX6B1	5.32014e-56	-0.269049	0.504	0.711	3.0959e-51	1
CD1A	5.8029e-56	29.8198	0.365	0.159	3.37682e-51	1
LIMD2	7.38219e-56	-0.723527	0.204	0.467	4.29584e-51	1
FCGR3A	1.04254e-55	5.17037	0.265	0.092	6.06676e-51	1
MZT2B	3.51374e-55	-0.600309	0.204	0.475	2.04472e-50	1
HLA-F	4.50483e-55	-0.544328	0.098	0.369	2.62145e-50	1
COX5B	1.62573e-54	0.994908	0.436	0.671	9.46045e-50	1
GNA13	1.7579e-54	1.86939	0.466	0.257	1.02296e-49	1
B4GALT1	2.26012e-54	1.72169	0.434	0.225	1.31521e-49	1
FKBP8	3.77117e-54	-0.592141	0.148	0.419	2.19452e-49	1
HSPA1B	6.21784e-54	-6.46741	0.467	0.246	3.61828e-49	1
GMFG	6.56797e-54	-1.6539	0.358	0.592	3.82203e-49	1
BLVRB	8.069e-54	-0.850376	0.127	0.392	4.69551e-49	1
TCEB1	1.56369e-53	-0.581943	0.115	0.386	9.09942e-49	1
H3F3B	2.46866e-53	2.81836	0.915	0.861	1.43656e-48	1
S100A11	2.87063e-53	11.6185	0.911	0.859	1.67047e-48	1
NDUFA11	5.23558e-53	-0.504115	0.279	0.547	3.04669e-48	1
EEF1G	7.521e-53	-1.06037	0.096	0.347	4.37662e-48	1
NFKB1	1.18546e-52	1.87856	0.601	0.38	6.89844e-48	1
HMHA1	1.29193e-52	-0.545076	0.068	0.317	7.51801e-48	1
HN1	1.86223e-52	-0.604102	0.123	0.393	1.08367e-47	1
AVPI1	5.31567e-52	2.312	0.311	0.126	3.09329e-47	1
LSP1	1.90467e-51	-0.279255	0.475	0.671	1.10837e-46	1
MAT2A	2.12693e-51	-0.78985	0.546	0.339	1.2377e-46	1
C15orf48	3.68797e-51	8.64503	0.625	0.377	2.1461e-46	1
LGALS2	6.49945e-51	2.99515	0.26	0.523	3.78216e-46	1
B3GNT5	1.24274e-50	-0.86271	0.33	0.139	7.23174e-46	1
RP11-1143G9.4	1.64696e-50	-0.781457	0.062	0.305	9.58396e-46	1
GPSM3	1.97678e-50	-0.618568	0.247	0.5	1.15033e-45	1
RPS10	3.08483e-50	-16.0462	0.818	0.581	1.79513e-45	1
THBD	3.89902e-50	-2.75513	0.361	0.173	2.26892e-45	1
NR4A1	4.18362e-50	8.2428	0.578	0.365	2.43453e-45	1
SUB1	1.04571e-49	0.722268	0.539	0.718	6.08519e-45	1
COX6C	1.0736e-49	-0.639661	0.462	0.694	6.24749e-45	1
SCAND1	1.62235e-49	-0.471528	0.144	0.408	9.44078e-45	1
TXN	1.70978e-49	-65.8691	0.491	0.693	9.94957e-45	1
PXDC1	2.2083e-49	5.67952	0.28	0.108	1.28505e-44	1
SOD2	3.82833e-49	24.0933	0.61	0.424	2.22778e-44	1
LINC00152	7.00494e-49	-0.538339	0.076	0.313	4.07631e-44	1
CSF1R	9.58751e-49	2.4389	0.526	0.301	5.57916e-44	1
PSMB10	1.91372e-48	-0.635414	0.173	0.431	1.11363e-43	1
VIMP	2.32518e-48	-0.527507	0.095	0.345	1.35307e-43	1
RASSF5	2.74946e-48	0.444481	0.523	0.331	1.59997e-43	1
C4orf48	6.81032e-48	-0.62363	0.178	0.44	3.96306e-43	1
TMEM176A	7.09503e-48	3.80028	0.378	0.17	4.12874e-43	1
SEPW1	1.2052e-47	-0.478707	0.082	0.322	7.01329e-43	1
USMG5	2.14517e-47	-0.831531	0.365	0.629	1.24832e-42	1
RPL9	2.44878e-47	-10.8754	0.865	0.608	1.425e-42	1
PGLS	2.45446e-47	-0.461263	0.237	0.483	1.4283e-42	1
MOB3B	3.02948e-47	1.9886	0.291	0.12	1.76292e-42	1
AURKAIP1	6.34825e-47	-0.564508	0.179	0.439	3.69418e-42	1
CD53	8.12251e-47	1.38153	0.709	0.554	4.72665e-42	1
RPL35A	1.5192e-46	-1.66329	0.853	0.612	8.84053e-42	1
RBPJ	2.03632e-46	4.91713	0.531	0.358	1.18498e-41	1
HSPA5	3.74003e-46	-5.75957	0.638	0.474	2.1764e-41	1
CHMP4A	4.70953e-46	-0.540054	0.126	0.37	2.74057e-41	1
C16orf13	6.69453e-46	-0.431743	0.057	0.281	3.89568e-41	1
CEBPD	2.58478e-45	14.7981	0.641	0.465	1.50413e-40	1
PLXDC2	3.07294e-45	4.42311	0.393	0.206	1.7882e-40	1
RPS21	3.38296e-45	-10.1776	0.827	0.599	1.96861e-40	1
CDKN1A	3.88437e-45	-16.1212	0.645	0.513	2.26039e-40	1
SLC31A1	4.31091e-45	2.02196	0.257	0.1	2.50861e-40	1
NPC2	4.87367e-45	13.2571	0.807	0.7	2.83609e-40	1
WBSCR22	7.47644e-45	-0.523774	0.071	0.291	4.35069e-40	1
NDUFB4	9.70817e-45	-0.497116	0.254	0.511	5.64938e-40	1
VDR	1.05544e-44	-2.67493	0.309	0.138	6.14182e-40	1
SAMHD1	2.83934e-44	-8.09395	0.669	0.475	1.65227e-39	1
SEC61G	2.91165e-44	0.406303	0.363	0.613	1.69435e-39	1
ARF5	2.9763e-44	-0.578659	0.24	0.488	1.73197e-39	1
S100A4	3.55947e-44	-6.2158	0.588	0.766	2.07133e-39	1
ZNF90	4.09258e-44	-0.635642	0.08	0.298	2.38156e-39	1
SNRPD2	4.16397e-44	-0.461109	0.379	0.607	2.4231e-39	1
NUDT3	4.74269e-44	5.87843	0.429	0.256	2.75987e-39	1
CFP	4.79321e-44	-0.820585	0.154	0.384	2.78927e-39	1
C9orf142	5.50236e-44	-0.460494	0.071	0.291	3.20193e-39	1
PPDPF	5.59016e-44	-0.410615	0.445	0.637	3.25303e-39	1
UBB	5.86472e-44	-2.14696	0.858	0.783	3.4128e-39	1
DAD1	1.04181e-43	-0.553757	0.184	0.433	6.06249e-39	1
PSAP	1.78063e-43	17.8682	0.814	0.758	1.03619e-38	1
SELL	1.86757e-43	-3.48321	0.058	0.274	1.08678e-38	1
LINC01420	3.03093e-43	-0.445404	0.086	0.311	1.76376e-38	1
CAP1	4.52591e-43	9.62147	0.784	0.696	2.63372e-38	1
EIF4G2	6.89106e-43	8.63052	0.725	0.591	4.01004e-38	1
FAM26F	7.49258e-43	-0.515567	0.107	0.343	4.36008e-38	1
TMEM258	9.41925e-43	-0.375999	0.404	0.618	5.48125e-38	1
EREG	1.11743e-42	3.0275	0.307	0.137	6.50255e-38	1
CECR1	1.15613e-42	-0.473875	0.055	0.27	6.72775e-38	1
RHOA	1.40594e-42	4.64687	0.847	0.729	8.18145e-38	1
DRAP1	1.43473e-42	-6.5572	0.299	0.553	8.34898e-38	1
ENG	1.75557e-42	1.93468	0.281	0.118	1.0216e-37	1
CSRNP1	2.14055e-42	2.76781	0.508	0.328	1.24563e-37	1
KPNB1	2.45924e-42	5.13047	0.531	0.353	1.43108e-37	1
PPIA	2.62165e-42	7.05554	0.878	0.767	1.52559e-37	1
SERF2	6.9005e-42	0.767646	0.92	0.892	4.01554e-37	1
SNHG5	1.09126e-41	-1.22473	0.572	0.311	6.35024e-37	1
GADD45GIP1	2.27193e-41	-0.598424	0.185	0.427	1.32208e-36	1
HMGN3	5.8483e-41	-0.547704	0.246	0.478	3.40324e-36	1
OSTF1	5.95627e-41	-0.504945	0.202	0.442	3.46608e-36	1
COPE	9.30045e-41	-0.422088	0.346	0.58	5.41212e-36	1
MSN	1.60956e-40	7.56972	0.675	0.524	9.36633e-36	1
USP36	2.34162e-40	1.18256	0.277	0.121	1.36263e-35	1
PTMA	3.66017e-40	-16.8918	0.949	0.93	2.12993e-35	1
ACSL1	5.40956e-40	3.41407	0.288	0.131	3.14793e-35	1
LCP1	5.41077e-40	5.82318	0.817	0.727	3.14864e-35	1
C9orf16	5.4927e-40	-0.497424	0.212	0.45	3.19631e-35	1
PSMB9	5.62779e-40	-0.535187	0.295	0.522	3.27492e-35	1
PSMB6	6.65516e-40	-0.48035	0.258	0.492	3.87277e-35	1
FYB	1.12814e-39	-0.516955	0.1	0.319	6.56487e-35	1
NDUFB7	1.18805e-39	-0.556741	0.24	0.476	6.91349e-35	1
SNX3	1.38782e-39	-1.12258	0.451	0.634	8.07602e-35	1
BTG1	1.57277e-39	2.81456	0.789	0.669	9.15228e-35	1
PFN1	1.97245e-39	8.92937	0.922	0.884	1.14781e-34	1
TGFB1	2.79667e-39	-0.491379	0.129	0.356	1.62744e-34	1
SQRDL	2.96109e-39	-0.420025	0.062	0.263	1.72312e-34	1
ICAM3	3.4882e-39	-0.374049	0.117	0.332	2.02985e-34	1
IL1RN	4.70251e-39	1.23357	0.412	0.23	2.73648e-34	1
S100B	5.0571e-39	41.7417	0.411	0.237	2.94283e-34	1
GYPC	1.23664e-38	-0.447752	0.068	0.271	7.19628e-34	1
MRPL23	1.64509e-38	-0.313368	0.084	0.287	9.5731e-34	1
ATP5O	2.53052e-38	-0.259312	0.343	0.555	1.47256e-33	1
MT-ND4L	5.12458e-38	-0.292114	0.103	0.322	2.9821e-33	1
PPIB	7.71144e-38	0.84404	0.401	0.624	4.48744e-33	1
ITM2B	1.31496e-37	4.95262	0.825	0.757	7.65201e-33	1
CSTB	1.36607e-37	5.23538	0.516	0.718	7.94942e-33	1
UPF2	1.60842e-37	-0.654073	0.141	0.358	9.3597e-33	1
C19orf70	1.61229e-37	-0.465189	0.205	0.437	9.38223e-33	1
C17orf89	1.85664e-37	-0.43694	0.061	0.253	1.08042e-32	1
SMDT1	3.45417e-37	-0.482953	0.256	0.478	2.01005e-32	1
CAPN2	4.70576e-37	-0.630062	0.149	0.366	2.73837e-32	1
ACTR2	5.98959e-37	5.32447	0.765	0.66	3.48546e-32	1
CFD	7.77292e-37	-0.923732	0.075	0.269	4.52322e-32	1
IFI16	8.97784e-37	-0.673216	0.24	0.459	5.22438e-32	1
CDK2AP1	1.16589e-36	-2.30189	0.326	0.163	6.78453e-32	1
RSL24D1	1.3715e-36	-0.257533	0.24	0.481	7.98105e-32	1
AREG	1.43235e-36	17.8104	0.506	0.327	8.33516e-32	1
ATP1A1	1.69175e-36	-2.12717	0.55	0.398	9.84461e-32	1
NENF	1.7855e-36	-0.524597	0.128	0.341	1.03902e-31	1
RABAC1	2.54286e-36	-0.356246	0.151	0.372	1.47974e-31	1
APRT	2.6464e-36	-0.442115	0.344	0.552	1.54e-31	1
HSP90AA1	3.1845e-36	13.8595	0.836	0.779	1.85312e-31	1
RPSA	4.84345e-36	-11.0783	0.815	0.582	2.8185e-31	1
DPP7	5.71375e-36	-0.496859	0.178	0.403	3.32495e-31	1
PAPD5	6.1158e-36	1.49634	0.271	0.126	3.55891e-31	1
FAM195B	6.352e-36	-0.383272	0.064	0.254	3.69635e-31	1
PSMA4	1.01126e-35	-0.521633	0.312	0.528	5.88473e-31	1
ATP5H	1.10732e-35	-0.396649	0.299	0.528	6.44372e-31	1
IGFBP7	1.17809e-35	-0.437963	0.074	0.269	6.85556e-31	1
PFKFB3	1.19418e-35	2.38524	0.4	0.239	6.94917e-31	1
LY96	1.27091e-35	-0.581768	0.142	0.356	7.39567e-31	1
ARGLU1	1.36956e-35	1.19849	0.232	0.456	7.96974e-31	1
CALR	1.50937e-35	8.80097	0.762	0.657	8.78331e-31	1
ARHGDIB	1.76404e-35	1.91827	0.819	0.689	1.02653e-30	1
LSM6	1.8524e-35	-0.530569	0.151	0.363	1.07795e-30	1
QKI	3.25893e-35	1.42713	0.479	0.306	1.89644e-30	1
RNF149	3.47268e-35	3.55164	0.487	0.334	2.02082e-30	1
MTRNR2L8	4.47592e-35	5.82171	0.3	0.15	2.60463e-30	1
SIGLEC10	4.93174e-35	2.09605	0.291	0.14	2.86988e-30	1
PGK1	5.03861e-35	1.01795	0.723	0.622	2.93207e-30	1
PTAFR	5.06456e-35	1.86528	0.31	0.148	2.94717e-30	1
TPP1	5.92551e-35	-0.335028	0.579	0.441	3.44817e-30	1
RPS5	7.73438e-35	-3.44394	0.817	0.585	4.50079e-30	1
HERPUD1	1.07798e-34	2.23487	0.666	0.543	6.27297e-30	1
RPL14	1.09007e-34	5.36104	0.831	0.601	6.34331e-30	1
MNDA	1.41336e-34	-0.727722	0.342	0.545	8.22463e-30	1
NDUFA7	1.44271e-34	-0.442403	0.08	0.269	8.39542e-30	1
2020-09-02	1.73655e-34	0.568989	0.547	0.396	1.01053e-29	1
RSL1D1	4.75185e-34	-1.39274	0.203	0.423	2.7652e-29	1
CHMP2A	5.08522e-34	-0.385379	0.237	0.469	2.95919e-29	1
MRPL54	6.52059e-34	-0.449382	0.128	0.335	3.79446e-29	1
UQCR10	6.78267e-34	-0.389934	0.358	0.581	3.94697e-29	1
SRSF5	9.46126e-34	0.308994	0.373	0.579	5.5057e-29	1
C7orf50	1.00678e-33	-0.323563	0.118	0.321	5.85866e-29	1
ITGAX	1.43537e-33	4.40096	0.459	0.293	8.35273e-29	1
PSMB8	1.82624e-33	-0.371419	0.264	0.48	1.06273e-28	1
IRS2	2.64335e-33	0.685653	0.297	0.151	1.53822e-28	1
TSPO	2.69833e-33	0.611887	0.434	0.624	1.57021e-28	1
MRPL52	4.06964e-33	-0.453133	0.2	0.415	2.3682e-28	1
CNDP2	4.29871e-33	0.402187	0.506	0.357	2.50151e-28	1
ADRM1	4.92778e-33	-0.477939	0.163	0.37	2.86758e-28	1
CD36	5.46067e-33	0.605537	0.075	0.26	3.17767e-28	1
C17orf49	5.77186e-33	0.532806	0.305	0.165	3.35876e-28	1
TMBIM4	6.13467e-33	-0.437863	0.202	0.419	3.56989e-28	1
ASAH1	6.65412e-33	5.8316	0.464	0.317	3.87216e-28	1
IDH3G	6.68799e-33	-0.396914	0.13	0.332	3.89188e-28	1
BASP1	6.74155e-33	-4.18014	0.632	0.503	3.92304e-28	1
ETF1	1.52098e-32	2.87773	0.447	0.293	8.85091e-28	1
PSMA6	1.78525e-32	-0.482951	0.13	0.326	1.03887e-27	1
NAPRT	1.93985e-32	-0.452931	0.084	0.268	1.12884e-27	1
PRMT9	1.97737e-32	1.22246	0.398	0.235	1.15067e-27	1
PTP4A1	1.98795e-32	1.36665	0.408	0.252	1.15683e-27	1
LCP2	2.83161e-32	1.94182	0.42	0.257	1.64777e-27	1
UQCRH	3.49401e-32	-0.250643	0.423	0.595	2.03323e-27	1
VASH1	4.63624e-32	0.738917	0.277	0.136	2.69792e-27	1
ESD	4.9024e-32	-0.259587	0.16	0.368	2.85281e-27	1
RPS13	5.552e-32	-4.17708	0.841	0.605	3.23082e-27	1
ROMO1	7.10613e-32	-0.578583	0.254	0.465	4.1352e-27	1
RPL21	8.33626e-32	-14.6706	0.877	0.608	4.85103e-27	1
STXBP2	9.10307e-32	-0.279028	0.14	0.34	5.29726e-27	1
SORL1	1.02331e-31	2.81229	0.256	0.124	5.95485e-27	1
DUSP4	1.53268e-31	-38.7725	0.44	0.291	8.91896e-27	1
RPL32	2.50104e-31	0.585065	0.856	0.608	1.45541e-26	1
EIF3E	2.95283e-31	-0.792393	0.447	0.618	1.71831e-26	1
SH3BGRL3	3.76261e-31	1.82613	0.885	0.845	2.18954e-26	1
JUNB	4.1248e-31	30.8198	0.805	0.738	2.4003e-26	1
MYH9	4.22497e-31	-5.21137	0.572	0.441	2.4586e-26	1
PYURF	4.38324e-31	-0.419007	0.161	0.36	2.5507e-26	1
NDUFS6	5.87879e-31	-0.379117	0.292	0.505	3.42098e-26	1
NDUFV2	6.33267e-31	-0.341892	0.29	0.495	3.68511e-26	1
MS4A6A	8.04475e-31	2.93657	0.666	0.469	4.6814e-26	1
TRMT112	1.14426e-30	-0.358067	0.333	0.528	6.6587e-26	1
SLC15A3	1.14605e-30	1.88596	0.338	0.192	6.6691e-26	1
SSBP1	1.15963e-30	-0.899535	0.226	0.437	6.74814e-26	1
RHOC	1.29957e-30	-0.391544	0.223	0.433	7.56246e-26	1
TXNDC17	1.51599e-30	-0.500769	0.174	0.371	8.82187e-26	1
EIF4B	1.54632e-30	-1.66374	0.584	0.463	8.99837e-26	1
EIF1	1.55308e-30	2.29831	0.92	0.869	9.03767e-26	1
NEDD8	1.56673e-30	-0.354336	0.369	0.573	9.11711e-26	1
MAFF	2.0362e-30	21.8644	0.444	0.297	1.18491e-25	1
FKBP2	2.14211e-30	-0.565628	0.212	0.413	1.24654e-25	1
PSMA7	2.36565e-30	1.08745	0.496	0.652	1.37662e-25	1
PRKCB	3.01237e-30	0.295386	0.434	0.288	1.75296e-25	1
CFL1	3.41345e-30	-0.943171	0.927	0.869	1.98636e-25	1
PSME1	3.58349e-30	0.27285	0.497	0.657	2.0853e-25	1
RAB21	4.57534e-30	1.07542	0.379	0.231	2.66248e-25	1
JOSD1	6.18739e-30	0.947355	0.365	0.219	3.60057e-25	1
RPL22	6.25853e-30	-5.41284	0.818	0.581	3.64196e-25	1
HCK	6.70775e-30	2.44471	0.591	0.485	3.90338e-25	1
MRPL33	7.80587e-30	-0.46475	0.207	0.412	4.54239e-25	1
VPS29	1.12329e-29	-0.393259	0.302	0.511	6.53667e-25	1
CCNL1	1.14038e-29	-3.33217	0.316	0.517	6.6361e-25	1
MINOS1	1.18771e-29	-0.312977	0.335	0.548	6.91155e-25	1
LIMS1	1.19701e-29	2.9044	0.58	0.421	6.96562e-25	1
MGAT1	1.50882e-29	5.73881	0.551	0.416	8.78012e-25	1
C20orf27	1.5577e-29	-0.440492	0.132	0.31	9.06458e-25	1
RPS7	1.94982e-29	-14.4246	0.84	0.594	1.13464e-24	1
NCKAP1L	2.07823e-29	2.64684	0.493	0.354	1.20937e-24	1
MRPL14	4.1374e-29	-0.405114	0.116	0.299	2.40764e-24	1
RNF181	5.66505e-29	2.30558	0.234	0.442	3.29661e-24	1
MALAT1	6.04453e-29	-32.1734	0.862	0.605	3.51743e-24	1
TMEM160	6.27321e-29	-0.469971	0.157	0.349	3.65051e-24	1
SYF2	7.724e-29	-0.397725	0.244	0.447	4.49475e-24	1
NDUFB8	1.06334e-28	-0.395586	0.282	0.487	6.18779e-24	1
AHCYL1	1.10364e-28	1.0909	0.341	0.194	6.42232e-24	1
NAPA	1.34094e-28	-0.304227	0.111	0.296	7.8032e-24	1
ATP6V1B2	1.34725e-28	4.39236	0.423	0.279	7.83992e-24	1
YWHAH	1.45649e-28	7.63615	0.622	0.512	8.47563e-24	1
MIDN	1.52845e-28	4.16448	0.519	0.39	8.89435e-24	1
ATP6V0E1	1.70677e-28	0.990925	0.46	0.636	9.93203e-24	1
ANXA2	1.98309e-28	38.8173	0.839	0.798	1.154e-23	1
RPL12	2.8377e-28	-0.449016	0.453	0.527	1.65131e-23	1
ALCAM	3.28359e-28	2.12134	0.415	0.258	1.91079e-23	1
TTYH3	4.27251e-28	0.574275	0.282	0.144	2.48626e-23	1
C1QC	4.99594e-28	9.79405	0.393	0.23	2.90723e-23	1
HAVCR2	5.82622e-28	1.37732	0.458	0.316	3.39039e-23	1
G0S2	7.47922e-28	-3.18107	0.381	0.24	4.35231e-23	1
LSM7	7.87262e-28	-0.371101	0.272	0.477	4.58124e-23	1
PABPN1	8.44326e-28	-0.424814	0.422	0.294	4.9133e-23	1
NAA38	9.97302e-28	-0.395761	0.186	0.377	5.8035e-23	1
ATP6AP1	1.04919e-27	3.41101	0.47	0.332	6.10545e-23	1
CCDC12	1.21889e-27	-0.303966	0.133	0.321	7.09298e-23	1
S100A6	1.39611e-27	0.455113	0.722	0.86	8.12427e-23	1
IL1B	1.65892e-27	101.82	0.454	0.322	9.65362e-23	1
KCTD20	1.80504e-27	0.767352	0.313	0.176	1.05039e-22	1
OSM	1.95758e-27	1.34799	0.256	0.128	1.13915e-22	1
CCDC85B	4.3414e-27	-2.20074	0.166	0.348	2.52635e-22	1
ATF3	4.49303e-27	2.30803	0.451	0.292	2.61459e-22	1
ITGB1BP1	4.69643e-27	-0.322179	0.106	0.277	2.73295e-22	1
ATP5G2	5.57992e-27	-1.01445	0.627	0.731	3.24707e-22	1
ID2	7.20481e-27	-7.92978	0.467	0.64	4.19263e-22	1
RPL36	8.92062e-27	-1.14269	0.83	0.598	5.19109e-22	1
ATP5G3	9.85184e-27	2.09037	0.467	0.637	5.73299e-22	1
EID1	1.09706e-26	-0.550034	0.347	0.534	6.384e-22	1
NDUFS7	1.29827e-26	-0.334911	0.232	0.424	7.55489e-22	1
ST14	1.48486e-26	1.48814	0.308	0.177	8.64071e-22	1
CHCHD5	2.25729e-26	-0.383321	0.1	0.266	1.31356e-21	1
ZC3HAV1	2.60575e-26	0.752659	0.429	0.297	1.51634e-21	1
SFT2D1	3.492e-26	-0.391719	0.228	0.426	2.03206e-21	1
ALKBH7	4.47672e-26	-0.260525	0.185	0.372	2.60509e-21	1
COX6A1	5.01075e-26	0.254798	0.483	0.637	2.91586e-21	1
NDUFB10	5.09728e-26	-0.396896	0.267	0.463	2.96621e-21	1
LGALS1	8.20602e-26	7.32213	0.703	0.838	4.77525e-21	1
SQSTM1	9.35186e-26	1.92761	0.572	0.448	5.44203e-21	1
NDUFA12	1.44843e-25	-0.352473	0.213	0.406	8.42871e-21	1
NINJ1	1.61254e-25	1.75564	0.477	0.332	9.38372e-21	1
H2AFZ	2.14204e-25	0.509314	0.418	0.602	1.2465e-20	1
ABRACL	3.06933e-25	0.307972	0.213	0.397	1.78611e-20	1
FAM120A	3.30313e-25	3.12217	0.4	0.268	1.92216e-20	1
HSPD1	3.53649e-25	-2.72878	0.568	0.441	2.05796e-20	1
POLR2A	4.17042e-25	0.725707	0.353	0.217	2.42685e-20	1
RALA	4.41543e-25	2.74846	0.459	0.33	2.56943e-20	1
CXCR4	4.44925e-25	2.55443	0.639	0.545	2.58911e-20	1
IL7R	4.93255e-25	10.8134	0.366	0.223	2.87035e-20	1
JAML	5.08869e-25	2.55634	0.488	0.351	2.96121e-20	1
TRAPPC1	5.5853e-25	-0.382575	0.34	0.517	3.2502e-20	1
SNRPE	7.38702e-25	-0.357267	0.266	0.442	4.29865e-20	1
OAZ1	7.94849e-25	-11.3551	0.894	0.858	4.62539e-20	1
PFDN4	8.96464e-25	-0.303268	0.106	0.27	5.21671e-20	1
PSMC5	9.05631e-25	-0.368842	0.184	0.362	5.27005e-20	1
ERICH1	1.08188e-24	-0.543466	0.133	0.297	6.29569e-20	1
DNAJB1	1.34958e-24	2.82153	0.501	0.36	7.8535e-20	1
ADGRE2	1.4454e-24	2.28655	0.261	0.142	8.41108e-20	1
C1orf54	1.69647e-24	-0.984527	0.131	0.285	9.87213e-20	1
CAMLG	1.82157e-24	-0.349884	0.143	0.314	1.06001e-19	1
HIF1A	1.89696e-24	3.52644	0.461	0.329	1.10388e-19	1
MRPL41	2.96261e-24	-0.469583	0.196	0.377	1.724e-19	1
ATP5G1	3.24418e-24	-0.421202	0.227	0.413	1.88785e-19	1
GNB1	3.27189e-24	1.20592	0.545	0.415	1.90398e-19	1
ZNHIT1	4.15869e-24	-0.408737	0.221	0.404	2.42002e-19	1
TGIF1	4.71233e-24	7.07925	0.348	0.223	2.7422e-19	1
PPP4C	5.55997e-24	-0.450229	0.256	0.435	3.23546e-19	1
CCND2	8.32517e-24	1.62799	0.294	0.164	4.84458e-19	1
NDUFS4	1.02485e-23	-0.50781	0.158	0.325	5.96382e-19	1
LYST	1.02519e-23	-0.343726	0.123	0.284	5.96577e-19	1
PLP2	1.08308e-23	-0.296983	0.254	0.427	6.30266e-19	1
COX7A2	1.0835e-23	0.444372	0.539	0.674	6.30509e-19	1
SAT2	1.13207e-23	-0.415177	0.152	0.32	6.58775e-19	1
GAS6	1.229e-23	-0.573714	0.121	0.279	7.15179e-19	1
RUNX3	1.2681e-23	4.16018	0.436	0.308	7.37935e-19	1
DNAJA1	1.28323e-23	-0.791159	0.635	0.511	7.46736e-19	1
NCOA4	1.79205e-23	2.18955	0.453	0.33	1.04283e-18	1
YBX1	1.84209e-23	0.802991	0.867	0.82	1.07195e-18	1
NBEAL1	1.98603e-23	-0.607397	0.282	0.425	1.15571e-18	1
TCF25	2.06247e-23	-0.543237	0.294	0.477	1.20019e-18	1
SPCS1	2.23334e-23	-0.332611	0.354	0.529	1.29962e-18	1
SDCBP	4.57171e-23	-6.6708	0.631	0.535	2.66037e-18	1
POLE4	6.16567e-23	-0.394889	0.148	0.311	3.58793e-18	1
EIF6	6.29367e-23	-0.326167	0.245	0.427	3.66241e-18	1
EIF2A	8.47715e-23	-0.301006	0.14	0.306	4.93302e-18	1
MRPS34	8.51141e-23	-0.373517	0.138	0.301	4.95296e-18	1
TAGLN2	1.01266e-22	-8.16148	0.562	0.69	5.89288e-18	1
PDE4A	1.06146e-22	1.14343	0.295	0.171	6.17682e-18	1
SERPINA1	1.2448e-22	-1.93474	0.434	0.313	7.24375e-18	1
FUOM	1.47081e-22	-0.399114	0.13	0.289	8.55895e-18	1
TNFRSF1B	1.5333e-22	5.07036	0.474	0.353	8.92258e-18	1
RHOQ	1.62535e-22	2.99554	0.29	0.167	9.45821e-18	1
NEAT1	1.68391e-22	43.4906	0.846	0.824	9.79902e-18	1
DNAJC15	1.93206e-22	-0.342738	0.261	0.439	1.1243e-17	1
SNHG6	1.96247e-22	-1.82432	0.35	0.189	1.142e-17	1
LSM2	2.02764e-22	-0.337904	0.13	0.289	1.17992e-17	1
LYN	2.09268e-22	-4.08636	0.55	0.433	1.21777e-17	1
RPL8	2.23447e-22	0.446211	0.851	0.603	1.30028e-17	1
PHPT1	2.33191e-22	-0.353802	0.261	0.447	1.35699e-17	1
SERINC3	2.94779e-22	0.578109	0.319	0.195	1.71538e-17	1
SOCS3	3.06725e-22	7.81413	0.552	0.434	1.78489e-17	1
BRI3	3.9564e-22	6.16722	0.585	0.476	2.30231e-17	1
PNN	4.66297e-22	-0.483472	0.184	0.354	2.71348e-17	1
LAMP1	5.58485e-22	2.37965	0.35	0.22	3.24993e-17	1
UXT	5.82607e-22	-0.431745	0.337	0.508	3.39031e-17	1
BLVRA	7.16634e-22	-0.432878	0.116	0.267	4.17023e-17	1
PRKAR2A	7.37581e-22	0.908196	0.265	0.155	4.29213e-17	1
JTB	7.72032e-22	-0.283551	0.291	0.464	4.49261e-17	1
DUSP23	7.88843e-22	-0.33679	0.136	0.292	4.59043e-17	1
LST1	8.22489e-22	5.34866	0.784	0.698	4.78623e-17	1
GDI2	8.57298e-22	2.18962	0.728	0.634	4.98879e-17	1
NDUFB9	9.83683e-22	-0.31952	0.264	0.438	5.72425e-17	1
GTF2I	9.92735e-22	0.621467	0.331	0.214	5.77692e-17	1
C11orf58	9.94288e-22	-0.257817	0.331	0.505	5.78596e-17	1
NDUFAB1	1.10913e-21	-0.315308	0.203	0.377	6.45427e-17	1
CUTA	1.36575e-21	-0.288559	0.204	0.373	7.94758e-17	1
DEK	1.60208e-21	2.86738	0.359	0.528	9.32285e-17	1
RAP1B	1.65238e-21	-0.595622	0.526	0.41	9.61552e-17	1
S100A8	1.93425e-21	0.886109	0.162	0.316	1.12558e-16	1
HIGD2A	2.21415e-21	0.3167	0.422	0.562	1.28846e-16	1
TSTD1	2.21479e-21	-0.289502	0.126	0.274	1.28883e-16	1
IGBP1	2.4485e-21	-0.250801	0.153	0.318	1.42483e-16	1
SGK1	2.57957e-21	8.29633	0.503	0.36	1.50111e-16	1
FOS	2.80292e-21	12.8188	0.461	0.639	1.63108e-16	1
IFI27L2	3.0427e-21	-0.44467	0.18	0.339	1.77061e-16	1
NME3	3.77745e-21	-0.350968	0.129	0.282	2.19817e-16	1
SHTN1	4.20262e-21	-0.472956	0.116	0.261	2.44559e-16	1
HCST	4.33126e-21	0.564431	0.383	0.554	2.52044e-16	1
FCGR2B	4.37821e-21	7.33745	0.388	0.254	2.54777e-16	1
PNISR	4.45646e-21	-2.22245	0.311	0.487	2.5933e-16	1
EIF3D	5.38556e-21	-0.345215	0.308	0.471	3.13396e-16	1
SLIRP	5.95007e-21	-0.366657	0.25	0.426	3.46246e-16	1
LGALS3	6.03293e-21	4.84446	0.324	0.523	3.51068e-16	1
PSMC3	6.28588e-21	-0.413326	0.164	0.322	3.65788e-16	1
LSM8	6.82684e-21	-0.382464	0.19	0.355	3.97268e-16	1
CTDNEP1	9.85186e-21	0.642931	0.438	0.322	5.73299e-16	1
GALM	1.0021e-20	1.60042	0.258	0.142	5.8314e-16	1
TMEM256	1.08233e-20	-0.339393	0.214	0.389	6.2983e-16	1
FKBP5	1.67355e-20	7.54577	0.43	0.302	9.73871e-16	1
TNFSF12	2.1227e-20	0.450987	0.266	0.154	1.23524e-15	1
DOK2	2.22208e-20	-0.422493	0.17	0.322	1.29308e-15	1
MAGOH	2.31866e-20	-0.293565	0.166	0.334	1.34927e-15	1
FNIP2	2.38648e-20	4.189	0.379	0.257	1.38874e-15	1
RPS15	2.41524e-20	-5.96548	0.808	0.595	1.40548e-15	1
PDCD5	2.93718e-20	-0.407864	0.157	0.311	1.7092e-15	1
STAT1	3.37937e-20	-1.13353	0.443	0.323	1.96652e-15	1
FBXW5	3.46438e-20	-0.278137	0.14	0.292	2.01599e-15	1
ATP2A2	3.63305e-20	2.80496	0.29	0.177	2.11414e-15	1
AIMP1	3.67924e-20	-0.277775	0.143	0.296	2.14102e-15	1
KDM6B	4.44816e-20	1.78449	0.461	0.339	2.58847e-15	1
RELB	5.28037e-20	-0.325793	0.112	0.251	3.07275e-15	1
GRB2	6.78194e-20	1.4961	0.576	0.488	3.94655e-15	1
PSMA3	1.00283e-19	-0.257692	0.192	0.354	5.83568e-15	1
UBL5	1.02738e-19	0.520689	0.56	0.699	5.97855e-15	1
SELPLG	1.03675e-19	-0.283219	0.122	0.271	6.03303e-15	1
EIF3I	1.33551e-19	-0.260291	0.252	0.422	7.77161e-15	1
NACA	1.5835e-19	-2.36375	0.874	0.804	9.21471e-15	1
CIRBP	1.71995e-19	2.48468	0.484	0.637	1.00088e-14	1
ETFB	1.82711e-19	-0.300167	0.168	0.325	1.06323e-14	1
TIMP2	1.91974e-19	1.96954	0.301	0.184	1.11714e-14	1
PPP1CA	2.04356e-19	0.905006	0.353	0.52	1.18919e-14	1
MIS18BP1	2.23792e-19	-0.427506	0.14	0.284	1.30229e-14	1
HINT1	2.29809e-19	-0.781576	0.585	0.711	1.33731e-14	1
DECR1	2.5743e-19	-0.268339	0.183	0.341	1.49804e-14	1
MIF	2.60612e-19	0.316365	0.492	0.65	1.51655e-14	1
ARPC3	2.6787e-19	-1.12952	0.845	0.774	1.55879e-14	1
POLR1D	2.70214e-19	-0.272456	0.25	0.42	1.57243e-14	1
DAZAP2	2.70976e-19	2.07087	0.648	0.568	1.57686e-14	1
PSME2	2.88923e-19	3.21857	0.471	0.617	1.6813e-14	1
AKR1B1	2.95488e-19	0.74475	0.34	0.229	1.7195e-14	1
CXCL16	3.40064e-19	4.73697	0.542	0.417	1.9789e-14	1
CD63	3.42494e-19	5.39658	0.796	0.754	1.99304e-14	1
XRN2	3.57449e-19	-0.403273	0.206	0.364	2.08007e-14	1
EIF3M	3.78247e-19	-0.642023	0.307	0.47	2.2011e-14	1
ETV3	3.99412e-19	1.92891	0.386	0.268	2.32426e-14	1
BIRC2	4.64099e-19	-0.270381	0.14	0.286	2.70068e-14	1
NDUFV1	4.90178e-19	-0.269531	0.143	0.294	2.85244e-14	1
CMTM6	5.67962e-19	1.81738	0.689	0.618	3.30508e-14	1
NDUFS3	6.13647e-19	-0.317643	0.133	0.278	3.57093e-14	1
SURF1	9.3934e-19	-0.252726	0.137	0.283	5.46621e-14	1
SLC8A1	1.11134e-18	0.612079	0.32	0.202	6.46711e-14	1
HCLS1	1.13726e-18	1.36777	0.641	0.526	6.61793e-14	1
JUN	1.17065e-18	7.5808	0.318	0.486	6.81226e-14	1
FIS1	1.21165e-18	-0.287261	0.202	0.366	7.05084e-14	1
ITGB1	1.32666e-18	2.01616	0.458	0.358	7.72009e-14	1
SMS	1.38888e-18	-0.340487	0.164	0.312	8.08219e-14	1
WAC	1.75883e-18	0.453544	0.417	0.307	1.0235e-13	1
MZT2A	1.83143e-18	-0.378629	0.193	0.342	1.06575e-13	1
SNRPD3	1.96072e-18	-0.320204	0.215	0.376	1.14098e-13	1
S100A9	2.249e-18	1.73275	0.24	0.387	1.30874e-13	1
EIF4E2	2.30193e-18	-0.338784	0.191	0.349	1.33954e-13	1
AP1S2	2.97664e-18	-0.728685	0.411	0.562	1.73217e-13	1
SRSF11	3.10118e-18	1.24939	0.273	0.442	1.80464e-13	1
ATPIF1	3.2988e-18	-0.312041	0.257	0.425	1.91964e-13	1
NDUFB6	3.32019e-18	-0.33867	0.142	0.285	1.93209e-13	1
FCER1G	3.64649e-18	9.27355	0.771	0.727	2.12196e-13	1
ZFAND5	3.69973e-18	3.8904	0.587	0.508	2.15294e-13	1
GTF2A2	3.94087e-18	-0.313131	0.201	0.355	2.29327e-13	1
AP1B1	3.97682e-18	0.671485	0.344	0.228	2.31419e-13	1
CTSH	4.96364e-18	4.39554	0.691	0.614	2.88844e-13	1
TSC22D4	5.44157e-18	-0.302489	0.127	0.265	3.16656e-13	1
THRAP3	6.18793e-18	-0.339771	0.201	0.356	3.60088e-13	1
SF3B6	7.68623e-18	-0.276099	0.275	0.438	4.47277e-13	1
SCPEP1	7.88164e-18	0.335523	0.309	0.202	4.58648e-13	1
PIM3	8.03165e-18	-10.842	0.541	0.448	4.67378e-13	1
TMEM14C	9.46821e-18	-0.264342	0.28	0.446	5.50974e-13	1
UQCRFS1	1.37651e-17	-0.296644	0.272	0.423	8.01018e-13	1
TBCA	1.39316e-17	-1.05251	0.436	0.585	8.1071e-13	1
BSG	1.45067e-17	-0.267291	0.254	0.415	8.44175e-13	1
TMEM14B	1.67553e-17	-0.251525	0.218	0.381	9.75026e-13	1
SRP19	1.83835e-17	-0.338921	0.154	0.296	1.06977e-12	1
PURB	1.84001e-17	0.493017	0.267	0.16	1.07074e-12	1
MMADHC	2.1183e-17	-0.277745	0.142	0.282	1.23268e-12	1
CD86	2.31185e-17	6.21456	0.555	0.444	1.34531e-12	1
MOB1A	2.46407e-17	1.45911	0.552	0.461	1.43389e-12	1
WARS	2.58156e-17	-25.1792	0.41	0.308	1.50226e-12	1
HIST1H4C	2.79776e-17	-8.68827	0.165	0.306	1.62807e-12	1
ACP5	2.91385e-17	6.51732	0.294	0.184	1.69563e-12	1
RBM25	3.0686e-17	-1.01635	0.287	0.445	1.78568e-12	1
IER2	3.23986e-17	3.43215	0.413	0.56	1.88534e-12	1
SRRM2	4.33967e-17	-0.285067	0.318	0.477	2.52534e-12	1
EIF1B	5.1773e-17	-0.251639	0.176	0.323	3.01277e-12	1
ISG20	5.28154e-17	-0.413649	0.138	0.267	3.07343e-12	1
MAPRE1	5.54075e-17	3.6016	0.427	0.328	3.22428e-12	1
DYNC1LI1	5.92087e-17	-0.365306	0.152	0.286	3.44547e-12	1
MEF2C	5.98121e-17	-0.839316	0.267	0.407	3.48058e-12	1
GGNBP2	6.56842e-17	-0.548089	0.163	0.307	3.82229e-12	1
GK	6.7363e-17	1.37909	0.3	0.195	3.91999e-12	1
SCAMP2	6.76829e-17	0.708734	0.356	0.256	3.9386e-12	1
GADD45B	8.34295e-17	1.95864	0.356	0.524	4.85493e-12	1
CTSC	8.38186e-17	2.71282	0.626	0.551	4.87757e-12	1
NOL7	9.85245e-17	-0.270823	0.174	0.319	5.73334e-12	1
FDPS	1.01152e-16	-0.634556	0.126	0.259	5.88624e-12	1
CWC15	1.0715e-16	-0.336053	0.153	0.292	6.23525e-12	1
EIF4EBP1	1.21829e-16	-0.274493	0.159	0.296	7.08947e-12	1
SNRPB2	1.26149e-16	-0.291998	0.297	0.453	7.34085e-12	1
COX17	1.28278e-16	-6.49987	0.341	0.506	7.46476e-12	1
ITSN2	1.38216e-16	-0.419554	0.193	0.336	8.04307e-12	1
TIMM10	1.61468e-16	-0.291297	0.138	0.272	9.39617e-12	1
CACUL1	1.6511e-16	1.08729	0.301	0.198	9.6081e-12	1
HNRNPA1	1.70376e-16	-0.303698	0.82	0.699	9.91451e-12	1
RBMX	2.31113e-16	-0.251056	0.288	0.437	1.34489e-11	1
ANXA1	2.31912e-16	-8.71004	0.539	0.631	1.34954e-11	1
MRPS21	2.56352e-16	-0.374472	0.293	0.446	1.49176e-11	1
ETS2	2.62229e-16	10.7147	0.412	0.311	1.52596e-11	1
M6PR	2.6663e-16	-0.774587	0.472	0.382	1.55157e-11	1
CORO1C	2.95789e-16	2.39504	0.343	0.238	1.72125e-11	1
DSTN	3.05219e-16	-0.256146	0.243	0.386	1.77613e-11	1
RAB11FIP1	3.12687e-16	2.1883	0.271	0.42	1.81959e-11	1
TRABD	3.56571e-16	-0.261438	0.181	0.325	2.07496e-11	1
NDUFC1	3.64535e-16	-0.285299	0.17	0.311	2.1213e-11	1
POLR2I	3.70752e-16	-0.286465	0.144	0.279	2.15748e-11	1
CTSS	3.92928e-16	-6.46744	0.73	0.656	2.28652e-11	1
SSB	4.45257e-16	-0.289876	0.223	0.369	2.59104e-11	1
SRP9	4.6744e-16	-0.275155	0.288	0.442	2.72013e-11	1
PRDX2	5.41393e-16	-0.270791	0.128	0.257	3.15047e-11	1
HSPB11	5.65073e-16	-0.288672	0.135	0.263	3.28827e-11	1
PGD	5.79488e-16	1.29064	0.33	0.229	3.37215e-11	1
MAFB	5.87523e-16	-0.711733	0.323	0.208	3.41891e-11	1
PARVG	6.06487e-16	-0.262641	0.173	0.308	3.52927e-11	1
PCBP1	6.17389e-16	-3.21246	0.728	0.667	3.59271e-11	1
SAMSN1	6.93494e-16	-1.82157	0.483	0.361	4.03558e-11	1
JAK1	6.97764e-16	0.502964	0.28	0.431	4.06043e-11	1
ACP1	7.35419e-16	-0.258199	0.158	0.293	4.27955e-11	1
EEF1B2	7.88589e-16	-9.03408	0.82	0.744	4.58895e-11	1
PSMG2	7.94343e-16	-0.265362	0.195	0.343	4.62244e-11	1
RAB4A	9.00813e-16	-0.27558	0.123	0.251	5.24201e-11	1
LSM5	9.36051e-16	-0.28423	0.243	0.389	5.44707e-11	1
SSNA1	1.41013e-15	-0.271589	0.196	0.342	8.20581e-11	1
SUCLG1	1.43385e-15	-0.276456	0.149	0.285	8.34386e-11	1
CYFIP1	1.44267e-15	0.830447	0.251	0.154	8.39518e-11	1
THEMIS2	1.5497e-15	1.56442	0.48	0.387	9.01801e-11	1
CAMK1D	1.66858e-15	0.329672	0.316	0.21	9.7098e-11	1
MS4A7	1.78033e-15	3.86596	0.449	0.338	1.03601e-10	1
OGFRL1	2.00283e-15	3.48174	0.409	0.317	1.16548e-10	1
DDX21	2.41126e-15	2.09261	0.579	0.496	1.40316e-10	1
TIMM8B	2.55644e-15	-0.278757	0.249	0.398	1.48764e-10	1
EEF1D	2.73768e-15	-1.38189	0.669	0.749	1.59311e-10	1
IRF1	2.87623e-15	-10.3279	0.279	0.417	1.67374e-10	1
KHSRP	3.13501e-15	0.307583	0.256	0.161	1.82433e-10	1
VAPA	3.15197e-15	-0.35339	0.334	0.487	1.8342e-10	1
FAM50A	3.60835e-15	-0.333554	0.162	0.296	2.09977e-10	1
RPLP0	3.95e-15	-9.3241	0.76	0.569	2.29858e-10	1
IER3	4.13418e-15	-23.1134	0.454	0.357	2.40576e-10	1
SUSD6	4.14733e-15	0.83379	0.251	0.157	2.41342e-10	1
PLEKHB2	4.39186e-15	1.80075	0.411	0.311	2.55571e-10	1
CFLAR	4.77256e-15	2.14507	0.625	0.527	2.77725e-10	1
SNRPG	5.30983e-15	0.771037	0.372	0.524	3.0899e-10	1
ABL2	5.47441e-15	1.39025	0.276	0.175	3.18567e-10	1
UQCR11	5.83084e-15	0.633223	0.614	0.708	3.39308e-10	1
STUB1	6.07002e-15	-0.289985	0.184	0.323	3.53227e-10	1
TACC1	6.20704e-15	0.901082	0.421	0.32	3.612e-10	1
LSM3	6.32382e-15	-0.292167	0.255	0.403	3.67996e-10	1
GUK1	7.43839e-15	0.901937	0.439	0.575	4.32855e-10	1
COMMD6	7.48263e-15	-0.346149	0.506	0.624	4.35429e-10	1
HK1	7.68615e-15	0.318919	0.275	0.183	4.47273e-10	1
RAD23A	8.0266e-15	-0.28191	0.251	0.397	4.67084e-10	1
GPX4	8.02762e-15	1.01259	0.578	0.676	4.67143e-10	1
TMA7	8.67709e-15	0.259361	0.648	0.723	5.04937e-10	1
IDH3B	8.87993e-15	-0.27053	0.139	0.265	5.16741e-10	1
IQGAP1	8.88829e-15	-1.07193	0.633	0.556	5.17227e-10	1
CANX	1.49207e-14	1.55414	0.566	0.48	8.68266e-10	1
ISG15	1.59258e-14	-0.568382	0.262	0.394	9.26753e-10	1
ATM	1.65133e-14	0.464594	0.28	0.182	9.6094e-10	1
SHOC2	1.65794e-14	-0.297764	0.141	0.264	9.64789e-10	1
TPI1	1.69192e-14	0.432241	0.555	0.675	9.84564e-10	1
BRK1	1.76792e-14	1.16252	0.474	0.594	1.02879e-09	1
LUC7L3	1.89113e-14	-0.260264	0.211	0.35	1.10049e-09	1
MAP3K2	1.99288e-14	1.54979	0.384	0.281	1.15969e-09	1
RAC1	2.29859e-14	-1.31706	0.811	0.76	1.33759e-09	1
FCER1A	2.43196e-14	21.7294	0.284	0.424	1.41521e-09	1
ADAM19	2.48897e-14	6.47698	0.372	0.267	1.44838e-09	1
CHMP1B	2.61537e-14	0.570854	0.512	0.436	1.52193e-09	1
IVNS1ABP	2.78927e-14	6.32877	0.358	0.263	1.62313e-09	1
FRG1	3.4243e-14	-0.255799	0.149	0.272	1.99267e-09	1
JMJD6	3.82427e-14	1.08775	0.268	0.178	2.22542e-09	1
MAFG	3.83815e-14	0.479745	0.257	0.17	2.2335e-09	1
MFSD1	3.97464e-14	1.12523	0.432	0.329	2.31292e-09	1
EEF2	4.08018e-14	2.59699	0.813	0.71	2.37434e-09	1
LDHA	4.41432e-14	0.263381	0.548	0.652	2.56878e-09	1
HDGF	4.62838e-14	1.89513	0.335	0.24	2.69334e-09	1
ENO1	4.72425e-14	11.6897	0.783	0.742	2.74914e-09	1
NDUFB3	4.84425e-14	-0.284529	0.28	0.424	2.81897e-09	1
BLOC1S2	5.04683e-14	0.883004	0.173	0.307	2.93685e-09	1
CNN2	5.36664e-14	3.77129	0.542	0.461	3.12295e-09	1
ANXA5	5.44513e-14	6.94001	0.722	0.653	3.16863e-09	1
BCL3	6.31676e-14	1.96001	0.325	0.235	3.67585e-09	1
TIPARP	6.75206e-14	1.35598	0.293	0.197	3.92916e-09	1
PDCD10	6.76424e-14	-0.350295	0.151	0.272	3.93624e-09	1
RANBP1	6.77472e-14	-0.327947	0.276	0.412	3.94235e-09	1
PITPNA	7.03052e-14	0.673326	0.29	0.197	4.0912e-09	1
MKKS	7.92399e-14	-0.288559	0.135	0.253	4.61113e-09	1
IRF8	8.04427e-14	-5.39478	0.24	0.363	4.68112e-09	1
ZC3H12A	8.62351e-14	1.99525	0.284	0.192	5.01819e-09	1
PABPC4	9.1242e-14	1.46468	0.496	0.407	5.30956e-09	1
ERGIC1	9.77614e-14	0.992731	0.275	0.187	5.68893e-09	1
CD47	9.97807e-14	-0.251173	0.279	0.418	5.80644e-09	1
COPA	1.01311e-13	0.660082	0.341	0.251	5.89549e-09	1
MRC1	1.04136e-13	22.815	0.341	0.244	6.05987e-09	1
PRPF4B	1.13526e-13	-0.396004	0.155	0.275	6.60632e-09	1
RAPGEF1	1.16324e-13	2.08133	0.363	0.262	6.7691e-09	1
ACTR3	1.41851e-13	5.74913	0.667	0.628	8.25462e-09	1
CTSA	1.50204e-13	3.95034	0.33	0.241	8.74066e-09	1
BUD31	1.51402e-13	-0.269282	0.198	0.334	8.8104e-09	1
IPO7	1.60823e-13	0.426165	0.262	0.172	9.35863e-09	1
SIVA1	1.75032e-13	-0.692253	0.203	0.337	1.01855e-08	1
HEXB	1.98793e-13	2.2569	0.448	0.361	1.15682e-08	1
WIPF1	2.09985e-13	-0.848925	0.444	0.354	1.22195e-08	1
NDUFAF3	2.20348e-13	-0.261773	0.214	0.345	1.28225e-08	1
UBA52	2.98042e-13	2.64379	0.9	0.884	1.73437e-08	1
MED4	3.02084e-13	-0.341899	0.164	0.284	1.75788e-08	1
IFT20	3.0825e-13	0.373948	0.15	0.271	1.79377e-08	1
CCNI	3.16557e-13	1.01702	0.717	0.649	1.84211e-08	1
CLNS1A	3.55231e-13	-1.78282	0.241	0.383	2.06716e-08	1
PARK7	3.73491e-13	-0.288877	0.474	0.595	2.17342e-08	1
RPS6KA3	4.08299e-13	0.398497	0.279	0.2	2.37597e-08	1
LSM4	4.78404e-13	0.68826	0.267	0.409	2.78393e-08	1
HDAC2	4.96688e-13	-0.28074	0.168	0.287	2.89033e-08	1
RARA	4.97156e-13	0.61337	0.323	0.231	2.89305e-08	1
PKIB	5.25618e-13	-2.96507	0.402	0.308	3.05867e-08	1
ARL5A	5.50341e-13	-0.339375	0.226	0.353	3.20254e-08	1
UPP1	5.66084e-13	2.30955	0.352	0.26	3.29416e-08	1
RGCC	6.00859e-13	12.7475	0.475	0.389	3.49652e-08	1
DUSP2	6.67597e-13	11.0142	0.52	0.427	3.88488e-08	1
SFPQ	7.03081e-13	-0.967159	0.595	0.522	4.09137e-08	1
UBA1	7.29227e-13	1.34244	0.321	0.235	4.24352e-08	1
PTPRE	7.42691e-13	1.10598	0.356	0.491	4.32187e-08	1
CD300A	8.21048e-13	0.419387	0.293	0.202	4.77785e-08	1
IER5	8.48684e-13	1.93044	0.483	0.398	4.93866e-08	1
NKTR	8.51277e-13	0.356094	0.155	0.275	4.95375e-08	1
USF2	8.54548e-13	1.34478	0.346	0.26	4.97279e-08	1
TPM4	8.68553e-13	4.35584	0.645	0.561	5.05428e-08	1
IRF2BP2	9.94573e-13	3.34802	0.458	0.381	5.78762e-08	1
ATP6AP2	1.31029e-12	1.54888	0.515	0.444	7.62485e-08	1
CNBP	1.3875e-12	0.683065	0.429	0.562	8.07415e-08	1
CALM3	1.43298e-12	1.43345	0.314	0.444	8.3388e-08	1
U2SURP	1.65211e-12	-0.323349	0.158	0.273	9.61394e-08	1
PER1	1.69907e-12	0.539244	0.282	0.2	9.88722e-08	1
NDRG2	1.75067e-12	11.7984	0.396	0.315	1.01875e-07	1
METAP2	1.81018e-12	3.38598	0.218	0.345	1.05338e-07	1
GNAQ	1.90785e-12	13.149	0.422	0.336	1.11022e-07	1
PQLC3	1.90846e-12	-0.494287	0.154	0.27	1.11057e-07	1
PLIN2	2.02091e-12	4.26951	0.26	0.177	1.17601e-07	1
DDX46	2.37601e-12	2.45841	0.271	0.406	1.38265e-07	1
PIN1	2.53118e-12	-0.300457	0.18	0.298	1.47294e-07	1
HNRNPK	2.53648e-12	-1.90972	0.707	0.656	1.47603e-07	1
SPN	2.62122e-12	1.24992	0.35	0.261	1.52534e-07	1
NCOR2	2.73112e-12	1.1124	0.307	0.221	1.58929e-07	1
HMGN2	2.88601e-12	-0.672185	0.619	0.531	1.67943e-07	1
CALM2	3.59737e-12	4.32973	0.7	0.797	2.09338e-07	1
COX4I1	3.62724e-12	-4.13258	0.74	0.779	2.11076e-07	1
IGFLR1	3.6356e-12	-0.329609	0.143	0.252	2.11563e-07	1
PKM	3.7923e-12	7.73889	0.763	0.704	2.20682e-07	1
ERO1A	4.07684e-12	2.57784	0.266	0.181	2.3724e-07	1
YPEL5	4.13913e-12	1.56108	0.542	0.458	2.40865e-07	1
SRI	4.91653e-12	0.338962	0.248	0.385	2.86103e-07	1
HP1BP3	5.78656e-12	-0.314071	0.192	0.312	3.36732e-07	1
CLIC2	5.8165e-12	-0.257424	0.178	0.294	3.38474e-07	1
CPNE3	6.05277e-12	-3.47722	0.155	0.26	3.52223e-07	1
SH3BP5	6.40388e-12	0.641844	0.273	0.189	3.72654e-07	1
SNAP29	7.21307e-12	0.431887	0.259	0.178	4.19743e-07	1
TXNIP	8.20889e-12	-19.4696	0.38	0.526	4.77692e-07	1
RRBP1	8.92831e-12	-0.343079	0.193	0.306	5.19556e-07	1
TAF7	9.79924e-12	-0.87922	0.175	0.29	5.70238e-07	1
UBE2L3	1.08292e-11	0.336338	0.325	0.449	6.30171e-07	1
LDHB	1.16588e-11	0.259054	0.305	0.431	6.78449e-07	1
SH3BGRL	1.17157e-11	0.877162	0.483	0.597	6.81757e-07	1
SND1	1.3902e-11	0.367929	0.34	0.262	8.08987e-07	1
CEBPB	1.47911e-11	-1.07437	0.515	0.425	8.60722e-07	1
KCNK6	1.94009e-11	1.36826	0.225	0.34	1.12897e-06	1
TNIP1	2.02328e-11	1.01838	0.161	0.276	1.17739e-06	1
SLTM	2.40135e-11	-0.254242	0.207	0.326	1.39739e-06	1
AES	2.71596e-11	-0.326799	0.261	0.384	1.58047e-06	1
SKIL	2.89148e-11	1.094	0.348	0.26	1.68261e-06	1
CLK1	2.94473e-11	1.19	0.469	0.395	1.7136e-06	1
MYL12A	3.08943e-11	0.915217	0.668	0.757	1.7978e-06	1
PTBP1	3.63998e-11	0.670075	0.376	0.297	2.11818e-06	1
ARPC2	3.79248e-11	1.89092	0.843	0.8	2.20692e-06	1
PPT1	4.03638e-11	-0.480906	0.623	0.559	2.34885e-06	1
FSCN1	5.36599e-11	-25.1801	0.166	0.261	3.12258e-06	1
NUDT1	5.43647e-11	-0.258949	0.16	0.268	3.16359e-06	1
FAM105A	5.54529e-11	-0.307064	0.179	0.287	3.22691e-06	1
TMEM167A	5.79351e-11	-0.315798	0.236	0.355	3.37136e-06	1
VPS35	6.70291e-11	0.657665	0.482	0.396	3.90056e-06	1
LPCAT2	7.04894e-11	0.753808	0.288	0.205	4.10192e-06	1
MVP	7.6615e-11	-0.259154	0.221	0.336	4.45838e-06	1
CAPZA1	8.85463e-11	1.56922	0.605	0.541	5.15269e-06	1
PHB2	9.96577e-11	2.04766	0.461	0.397	5.79928e-06	1
TFRC	1.04459e-10	2.41893	0.26	0.186	6.07868e-06	1
FNBP1	1.11253e-10	-0.928666	0.397	0.505	6.47402e-06	1
ADI1	1.25899e-10	-0.416297	0.162	0.273	7.32632e-06	1
IL18	1.26505e-10	0.648244	0.278	0.201	7.36157e-06	1
TGFBI	1.27421e-10	-1.16549	0.536	0.472	7.41486e-06	1
RPL6	1.29758e-10	0.452424	0.781	0.583	7.55089e-06	1
TUFM	1.3025e-10	0.268386	0.31	0.446	7.57949e-06	1
ARHGAP30	1.33164e-10	-1.36246	0.265	0.387	7.74908e-06	1
ORMDL2	1.333e-10	-0.288962	0.157	0.261	7.757e-06	1
RWDD1	1.47864e-10	0.689835	0.268	0.396	8.60453e-06	1
DUSP3	1.53235e-10	0.428361	0.276	0.199	8.91702e-06	1
TRA2A	1.56241e-10	-0.346143	0.249	0.359	9.09197e-06	1
CS	1.59416e-10	1.37897	0.255	0.181	9.27675e-06	1
MARCKSL1	1.66114e-10	-20.8252	0.289	0.395	9.66651e-06	1
PTTG1IP	1.69338e-10	2.11243	0.434	0.358	9.85409e-06	1
RER1	1.74842e-10	-0.268877	0.241	0.359	1.01744e-05	1
WSB1	1.77182e-10	3.26635	0.56	0.488	1.03106e-05	1
GPAT3	1.80351e-10	2.2458	0.291	0.213	1.0495e-05	1
BCLAF1	2.20502e-10	0.275769	0.223	0.343	1.28315e-05	1
RCC2	2.28875e-10	2.7326	0.31	0.237	1.33187e-05	1
LGALS9	2.3394e-10	0.294341	0.343	0.469	1.36135e-05	1
ADAP2	2.37192e-10	1.86678	0.302	0.221	1.38027e-05	1
PAFAH1B2	2.48494e-10	1.11564	0.3	0.22	1.44604e-05	1
U2AF2	2.6826e-10	0.843917	0.252	0.179	1.56106e-05	1
BTG2	2.87346e-10	2.83166	0.473	0.402	1.67212e-05	1
GSTK1	2.97388e-10	1.41724	0.389	0.502	1.73056e-05	1
NCF2	3.0319e-10	1.45983	0.445	0.359	1.76432e-05	1
TANK	3.04081e-10	-0.30315	0.216	0.323	1.76951e-05	1
ARPC5L	3.06512e-10	0.467418	0.149	0.256	1.78366e-05	1
TMBIM6	3.49421e-10	2.0203	0.71	0.658	2.03335e-05	1
MPST	3.49576e-10	0.514177	0.146	0.251	2.03425e-05	1
SRP14	4.43095e-10	0.821055	0.657	0.744	2.57846e-05	1
ARF6	4.50704e-10	-2.46036	0.471	0.581	2.62274e-05	1
ETV6	4.64727e-10	-0.260092	0.243	0.36	2.70434e-05	1
AKAP13	4.74203e-10	1.8417	0.529	0.458	2.75948e-05	1
RNF144B	4.81671e-10	2.58763	0.289	0.214	2.80294e-05	1
DDX3X	4.84556e-10	4.78491	0.539	0.46	2.81973e-05	1
PDXK	5.44537e-10	1.12202	0.294	0.211	3.16877e-05	1
YME1L1	5.68013e-10	0.812555	0.354	0.283	3.30538e-05	1
SET	6.51305e-10	-5.76182	0.596	0.545	3.79008e-05	1
RPS27L	7.4392e-10	-0.29191	0.272	0.374	4.32902e-05	1
RBM8A	8.25628e-10	0.78856	0.368	0.488	4.80449e-05	1
NMT1	8.7645e-10	-0.286585	0.186	0.289	5.10024e-05	1
DGUOK	9.22661e-10	-0.262727	0.222	0.332	5.36915e-05	1
STIP1	1.00054e-09	1.32608	0.258	0.185	5.82235e-05	1
FABP5	1.01614e-09	-3.05953	0.256	0.375	5.91311e-05	1
ATP5L	1.10383e-09	3.076	0.701	0.76	6.42343e-05	1
MAX	1.18231e-09	0.847238	0.281	0.211	6.88011e-05	1
PAK1	1.1949e-09	1.25466	0.442	0.383	6.95335e-05	1
HNRNPA0	1.2068e-09	3.15914	0.396	0.509	7.02259e-05	1
CMIP	1.24557e-09	3.5559	0.331	0.26	7.2482e-05	1
GLUD1	1.43342e-09	1.20896	0.335	0.26	8.34138e-05	1
BAG1	1.45421e-09	-1.78969	0.219	0.335	8.46236e-05	1
CLTC	1.59618e-09	0.529706	0.353	0.269	9.28848e-05	1
OSTC	1.70008e-09	2.18968	0.356	0.479	9.8931e-05	1
SOD1	1.76745e-09	0.494844	0.347	0.463	0.000102851	1
CBX3	1.79977e-09	0.30968	0.337	0.466	0.000104732	1
CIITA	1.95953e-09	0.689666	0.299	0.231	0.000114029	1
SKAP2	1.98607e-09	2.26599	0.387	0.312	0.000115574	1
RAN	2.01563e-09	1.33126	0.447	0.571	0.000117293	1
SRSF6	2.04403e-09	-0.25613	0.161	0.259	0.000118946	1
PLD4	2.10506e-09	0.608268	0.283	0.208	0.000122497	1
DYNC1I2	2.21065e-09	-0.332676	0.222	0.323	0.000128642	1
SPAG7	2.256e-09	1.67916	0.225	0.337	0.000131281	1
SAT1	2.457e-09	5.57249	0.825	0.82	0.000142978	1
TBXAS1	2.84958e-09	0.452847	0.275	0.206	0.000165823	1
CCDC50	2.86884e-09	-0.255728	0.158	0.255	0.000166943	1
LAMP2	2.98588e-09	0.83859	0.34	0.269	0.000173754	1
LY6E	2.98835e-09	3.9607	0.329	0.447	0.000173898	1
WDR83OS	3.04442e-09	-0.260334	0.394	0.499	0.000177161	1
N4BP2L2	3.08265e-09	-0.297589	0.337	0.447	0.000179386	1
KLF4	3.16212e-09	7.07721	0.531	0.483	0.00018401	1
TAOK3	3.26318e-09	1.32961	0.502	0.432	0.000189891	1
SF3B1	3.29386e-09	-0.26891	0.288	0.399	0.000191676	1
TMCO1	3.50018e-09	0.824411	0.221	0.327	0.000203682	1
COX7C	3.68425e-09	-1.47865	0.716	0.768	0.000214394	1
MPHOSPH8	3.83207e-09	-0.278604	0.166	0.259	0.000222996	1
METTL9	4.11938e-09	0.352016	0.228	0.337	0.000239715	1
CEP350	4.55839e-09	-0.404172	0.163	0.254	0.000265262	1
CD52	4.82743e-09	-7.38421	0.449	0.548	0.000280918	1
FGL2	5.75237e-09	3.45241	0.619	0.538	0.000334742	1
GABARAPL1	5.79003e-09	5.76387	0.251	0.188	0.000336934	1
SNX6	5.96192e-09	-0.268576	0.213	0.314	0.000346936	1
CYC1	6.01279e-09	0.732245	0.298	0.412	0.000349896	1
YWHAZ	7.13489e-09	0.751026	0.674	0.621	0.000415194	1
RNASET2	7.22915e-09	5.37305	0.592	0.51	0.000420679	1
SFT2D2	7.28943e-09	0.723342	0.26	0.198	0.000424186	1
DHX36	7.43542e-09	-0.32978	0.183	0.279	0.000432682	1
IFITM2	7.49204e-09	-14.18	0.461	0.565	0.000435977	1
PTPN2	7.82491e-09	1.5193	0.308	0.414	0.000455347	1
ATP6V1G1	8.37156e-09	1.22928	0.486	0.611	0.000487158	1
SNRNP200	8.99503e-09	0.327067	0.256	0.189	0.000523439	1
AMD1	9.12987e-09	-0.283405	0.234	0.337	0.000531285	1
UBL3	9.31955e-09	2.78799	0.288	0.217	0.000542323	1
GRINA	9.76552e-09	2.5759	0.454	0.378	0.000568275	1
CST3	1.28627e-08	-25.8725	0.92	0.905	0.000748508	1
NFE2L2	1.75128e-08	2.29694	0.502	0.423	0.0010191	1
SYAP1	1.79111e-08	0.290353	0.412	0.347	0.00104228	1
VAMP8	1.97148e-08	0.688883	0.585	0.682	0.00114724	1
CRTAP	2.1584e-08	-2.75978	0.333	0.263	0.00125602	1
GTF2B	2.3108e-08	1.29637	0.294	0.225	0.0013447	1
SEC62	2.64584e-08	-0.254792	0.355	0.457	0.00153967	1
RGS10	2.68944e-08	0.346335	0.542	0.622	0.00156504	1
ARPC1B	2.7807e-08	-6.12006	0.828	0.758	0.00161814	1
PCBP2	3.14025e-08	0.725705	0.488	0.562	0.00182737	1
MYD88	3.2351e-08	5.80983	0.329	0.268	0.00188257	1
ANXA4	3.58127e-08	-0.299565	0.176	0.266	0.00208401	1
ARID1A	4.85099e-08	-0.3439	0.292	0.224	0.00282289	1
ATP5C1	5.52863e-08	0.518543	0.428	0.537	0.00321722	1
WNK1	6.50259e-08	0.676937	0.347	0.285	0.00378399	1
TLN1	6.63788e-08	0.423448	0.501	0.436	0.00386272	1
LAMTOR1	8.88611e-08	0.409506	0.433	0.528	0.00517101	1
CD84	9.11232e-08	0.614162	0.273	0.207	0.00530264	1
CLN8	1.10131e-07	0.706974	0.255	0.194	0.00640874	1
SERPINB6	1.12229e-07	1.02603	0.215	0.312	0.00653082	1
TM9SF3	1.15212e-07	0.520236	0.321	0.254	0.0067044	1
DDX5	1.17562e-07	3.81537	0.82	0.797	0.00684119	1
ISCU	1.22984e-07	0.721616	0.269	0.37	0.00715669	1
KCTD12	1.4087e-07	-0.323028	0.356	0.289	0.00819749	1
SLC43A2	1.41722e-07	1.80316	0.302	0.237	0.00824711	1
ANKRD12	1.42321e-07	2.1827	0.329	0.434	0.00828193	1
GNG5	1.43593e-07	0.810145	0.61	0.679	0.00835598	1
MAP3K13	1.49232e-07	0.796776	0.259	0.347	0.00868412	1
PTP4A2	1.51956e-07	-3.88691	0.588	0.545	0.0088426	1
RAB2A	1.63888e-07	-0.316057	0.251	0.355	0.00953695	1
ACAA1	1.81648e-07	0.686079	0.239	0.348	0.0105705	1
DOCK2	2.10741e-07	0.522884	0.336	0.27	0.0122634	1
LASP1	2.19744e-07	-0.253515	0.315	0.26	0.0127874	1
TGOLN2	2.23892e-07	0.40849	0.406	0.347	0.0130287	1
AFF4	2.2609e-07	0.652298	0.302	0.242	0.0131566	1
ASAP1	2.3036e-07	-0.251582	0.265	0.362	0.0134051	1
PRRC2C	2.50547e-07	0.748179	0.549	0.506	0.0145799	1
NOP10	2.5464e-07	1.34259	0.388	0.498	0.014818	1
GPX1	2.7041e-07	6.79555	0.792	0.734	0.0157357	1
RAP1A	2.79724e-07	2.75833	0.546	0.51	0.0162777	1
PPP1CB	2.86093e-07	1.29205	0.531	0.483	0.0166483	1
TERF2IP	2.97666e-07	0.41221	0.23	0.332	0.0173218	1
MYADM	3.39938e-07	-3.03288	0.488	0.422	0.0197817	1
HNRNPF	3.53486e-07	3.9527	0.517	0.474	0.0205701	1
TNFSF13B	3.76067e-07	1.64103	0.334	0.44	0.0218841	1
NFKBIA	4.01196e-07	9.16884	0.681	0.693	0.0233464	1
BID	4.22153e-07	1.0289	0.337	0.449	0.0245659	1
TRA2B	4.29342e-07	4.60185	0.578	0.545	0.0249843	1
MALT1	4.37006e-07	0.827963	0.321	0.254	0.0254303	1
TOMM7	4.46168e-07	-1.51147	0.679	0.716	0.0259634	1
MACF1	4.50491e-07	0.911166	0.261	0.199	0.026215	1
C1orf43	5.21451e-07	-1.56344	0.442	0.403	0.0303443	1
GBP1	5.6052e-07	-2.17778	0.289	0.22	0.0326178	1
PTPRC	6.44225e-07	-1.26332	0.684	0.636	0.0374887	1
2020-09-06	7.38358e-07	1.51244	0.454	0.407	0.0429665	1
JARID2	8.17079e-07	0.831402	0.335	0.274	0.0475475	1
WASF2	8.79613e-07	5.28736	0.469	0.432	0.0511864	1
ADGRE5	8.8433e-07	1.35099	0.358	0.3	0.051461	1
RBMS1	9.49354e-07	-3.39893	0.301	0.238	0.0552448	1
CCND3	9.88689e-07	-0.310055	0.244	0.332	0.0575338	1
SERPINB1	1.06802e-06	-1.9092	0.447	0.537	0.0621499	1
ZFAS1	1.10784e-06	0.798157	0.583	0.651	0.0644675	1
ZYX	1.13742e-06	2.17935	0.507	0.451	0.0661888	1
GTF3C6	1.1797e-06	0.277366	0.247	0.347	0.0686491	1
GNA15	1.33113e-06	0.708545	0.355	0.296	0.0774613	1
SNX10	1.55041e-06	0.324668	0.247	0.337	0.0902216	1
HNRNPA3	1.92294e-06	1.28065	0.622	0.576	0.1119	1
SRSF3	1.9409e-06	3.24544	0.548	0.641	0.112945	1
C1orf162	2.14671e-06	-1.35396	0.453	0.503	0.124921	1
ACADVL	2.42478e-06	-0.377843	0.292	0.385	0.141103	1
FAM107B	2.55008e-06	2.01533	0.286	0.235	0.148394	1
RAD23B	2.73995e-06	-0.535681	0.202	0.29	0.159443	1
CAST	2.85941e-06	-1.36967	0.369	0.453	0.166395	1
ANXA6	2.92336e-06	-0.256562	0.283	0.36	0.170116	1
PSMC4	2.98331e-06	0.458836	0.216	0.308	0.173605	1
SF3B2	3.0085e-06	0.455924	0.299	0.405	0.175071	1
RPL36AL	3.05502e-06	0.93258	0.632	0.527	0.177778	1
MPEG1	3.18794e-06	-1.96064	0.219	0.303	0.185512	1
DNAJC3	3.19513e-06	0.609783	0.193	0.276	0.185931	1
TNFRSF14	3.32925e-06	0.469544	0.2	0.286	0.193736	1
KLF6	3.34481e-06	-1.36005	0.548	0.656	0.194641	1
DNM2	3.41317e-06	0.306964	0.265	0.213	0.198619	1
TCF4	3.51583e-06	0.435005	0.255	0.195	0.204593	1
HNRNPC	3.79878e-06	-5.83732	0.65	0.627	0.221058	1
GPBP1	4.67179e-06	2.10556	0.333	0.422	0.271861	1
NPM1	5.62469e-06	3.49228	0.721	0.678	0.327312	1
PRCP	6.77547e-06	2.05056	0.42	0.377	0.394278	1
FGD2	7.14727e-06	-0.415188	0.181	0.252	0.415914	1
CDC37	8.02378e-06	0.483656	0.418	0.512	0.46692	1
FOXN3	9.226e-06	-0.367457	0.39	0.346	0.536879	1
CSDE1	9.31489e-06	5.05326	0.567	0.536	0.542052	1
TAF10	9.90071e-06	0.899194	0.336	0.292	0.576142	1
TNFAIP2	9.93666e-06	-3.05909	0.259	0.344	0.578234	1
SUMO2	1.04079e-05	0.604663	0.584	0.634	0.605654	1
ACTN4	1.05026e-05	0.928024	0.389	0.332	0.611166	1
ATP6V1F	1.16577e-05	3.99624	0.587	0.561	0.678384	1
IDH2	1.21458e-05	3.20853	0.427	0.384	0.706789	1
S100A10	1.32643e-05	-1.96319	0.784	0.85	0.771873	1
AHNAK	1.37536e-05	-6.10944	0.434	0.541	0.800347	1
PLSCR1	1.38205e-05	0.968594	0.447	0.393	0.804242	1
NFKBIE	1.44863e-05	0.73449	0.279	0.224	0.842989	1
CMPK1	1.62442e-05	1.46165	0.257	0.347	0.945281	1
SNX9	1.74708e-05	1.00892	0.265	0.213	1	1
EIF3L	1.75567e-05	-6.66759	0.486	0.545	1	1
IL13RA1	1.92912e-05	1.14001	0.413	0.368	1	1
DOCK10	2.06936e-05	0.742391	0.301	0.252	1	1
EVI2B	2.09884e-05	-0.693902	0.355	0.428	1	1
RB1	2.25366e-05	0.31781	0.237	0.312	1	1
NAAA	2.26752e-05	-9.01461	0.267	0.344	1	1
IGSF6	2.35642e-05	10.4721	0.475	0.407	1	1
CORO1A	2.52503e-05	0.309792	0.555	0.591	1	1
BAZ1A	2.75895e-05	-0.372141	0.374	0.457	1	1
UVRAG	3.05788e-05	-0.993298	0.187	0.258	1	1
RHEB	3.16278e-05	2.55881	0.43	0.386	1	1
ARHGEF2	3.16703e-05	3.7458	0.258	0.214	1	1
IDS	3.22928e-05	2.576	0.374	0.331	1	1
ZBTB7A	3.23693e-05	1.3199	0.255	0.208	1	1
SMAP2	3.30057e-05	0.432338	0.287	0.37	1	1
CD1E	3.33022e-05	3.00853	0.304	0.246	1	1
TMED10	3.46872e-05	1.16355	0.44	0.42	1	1
BHLHE40	3.53414e-05	1.31117	0.304	0.391	1	1
CIB1	3.60675e-05	2.15107	0.558	0.515	1	1
SARAF	3.66371e-05	0.459479	0.546	0.588	1	1
MRFAP1	3.81815e-05	1.47897	0.378	0.345	1	1
FGR	4.21863e-05	-0.431504	0.275	0.354	1	1
PAK2	4.21891e-05	0.322055	0.346	0.437	1	1
SRSF9	4.25946e-05	1.06382	0.372	0.466	1	1
NCL	4.32843e-05	1.26614	0.48	0.567	1	1
ACTN1	4.33473e-05	4.99389	0.337	0.288	1	1
[truncated: 13,721 more rows]
