# Supplementary material for: PD-L1 and ICOSL discriminate human Secretory and Helper dendritic cells in cancer, allergy and autoimmunity
Source: Nat Commun. 2022 Apr 13;13:1983. doi: 10.1038/s41467-022-29516-w (PMC9008048; doi:10.1038/s41467-022-29516-w)
Supplement: Supplementary file 23 — Supplementary Data 20 [file 41467_2022_29516_MOESM23_ESM.xlsx]

## Sheet: Sheet1
ScRNAseq_Merged DC Datasets: DEG per cluster_filtered L2FC>1 and padj <0.05
0	1	2	3	4	5	6	7	8	9	10	11	12
CD1C	HLA.DQB1	FCN1	VAPA	CCR7	CLEC9A	CRIP1	CCL13	IL4I1	UBE2C	CD3D	LILRA4	AGR3
CLEC10A	HLA.DPA1	VCAN	EIF2S2	FSCN1	CADM1	LPAR6	SEPP1	CD40	TOP2A	CD3E	SPIB	BEX1
RNASE6	HLA.DQA1	S100A8	BCAP31	EBI3	C1orf54		FOLR2	IL1RN	CDK1	CD7	PPP1R14A	PHGR1
CD52	HLA.DRB1	S100A9	EVI2B	LAMP3	IRF8		LYVE1	CD1B	KIAA0101	IL32	C12orf75	CLDN3
CEBPB	MT.RNR1	CLEC12A	FAM177A1	LAD1	CPNE3		LILRB5	ATF5	MKI67	TRAC	TCF4	FXYD3
CCNL1	HLA.DRA	CSF3R	SYAP1	CCL19	CCND1		DAB2	FABP5	ASF1B	TNFRSF18	PTGDS	TFAP2A
SSBP1	MTRNR2L12	CFP	EMC3	NCCRP1	CPVL		MAF	NINJ1	TYMS	CD2	GZMB	C6orf141
DUSP1	MT.ND4	TKT	RPN1	BIRC3	TACSTD2		ADIRF	EPB41L3	CENPF	TNFRSF4	IRF7	CYR61
RPS9	MT.RNR2	S100A4	CSRNP1	CCL22	SNX3		STAB1	ATP13A3	TK1	TRBC2	OPN3	CA12
ARHGDIB	MT.CO2	AGTRAP	PTP4A1	CD274	RAB7B		CFD	CXCL10	BIRC5	GZMA	ACOT7	NFIB
RPS18	HLA.DRB5	ZNF90		MARCKSL1	SHTN1		CD209	ETV3	RRM2	TRBC1	AXL	KRT19
CHMP1B	MT.CO1	NBEAL1		KIF2A	IDO1		ATP6V0C	RALA	STMN1	PIK3IP1	SEPT6	CXADR
TSEN34	MT.ND5	CD302		RAB9A	PNMA1		MS4A4A	VMO1	CCNB1	CCL5	SLC1A4	TFF1
HMGN1	MT.CYB	SLC25A6		NUB1	RGS10		GGTA1P	LILRB4	CKS1B	GNLY	SEPT9	DSP
PTGER4	HLA.DMB	S100A6		IL32	CYB5R3		HPGDS	PTPN1	MCM7	TNFRSF9	IRF4	TFF3
LDHA	HLA.C	SELL		MGLL	CST3		RGL1	CTSZ	HMGB2	NKG7	EZR	LGALS7B
SH3BP5	MT.ATP8	RPL39		LY75	NAP1L1		CRIP1	ISG15	SMC4	FYN	SLC16A3	CCL27
TNFAIP3	MT.CO3	CASP1		GPR157	FNBP1		BLVRB	PKIB	RRM1	PHLDA1	CHST11	DSC3
CAST	MT.ND2	RPL32		POGLUT1	ID2		SLC40A1	SAMSN1	H2AFZ	GADD45A	SERPINF1	PERP
RPL3	HLA.E	FGR		TXN	NET1		MARCO	IL2RG	DHFR	IRF1	SMCHD1	IGFBP2
YWHAB	Metazoa-SRP	RPL6		PLA2G16	BCL6		EMP1	CCL4	HIST1H4C	TFRC	SEC14L1	MLPH
MPEG1	SELENOK	POU2F2		DUSP5	EEF1B2		GABARAP	RNF145	HMGN2	ZFP36L2	B3GNT5	ELF3
	HLA.DMA	CD36		MARCKS	C3orf58		HLA-DRB6	PTTG1IP	MCM6	LPXN		CPE
	CD74	CTSS		GRSF1	ASAP1		MSR1	CHD4	HMGB1	TAP1		S100A14
	TNFSF13	RP11-1143G9.4		ANXA6	LRRK2		SCN9A	FOXN3	NASP	RNF126		BCAM
	HLA.DOA	RPS13		RAB8B	ELOVL5		NRP1	SARAF	RANBP1	NPM1		MUCL1
	TPT1	RNF130		RPS27L	CD48		TOMM6	LINC01578	TUBA1B	NRDC		S100A16
	B2M	AP1S2		CERS6	SERPINB9		ABCA6	IER3	H2AFV	SERBP1		CRABP2
	HLA.DQA2	RPL29		GRAMD1A	WARS		P2RY14	PCBP1	ANP32B	PARK7		S100P
	HLA.DQB2	RPS15		ID2	SERPINB1		POLR2L	LGMN	PARP1	ARF6		TM4SF1
	CALHM6	RPL22		CSF2RA	ATP1A1		TSPAN4	SKIL	SIVA1	CLK1		CD24
	HELLPAR	CD48		TNFAIP2	ST3GAL5		TRAPPC5	G0S2	RAD21	STAT1		TIMP3
	LITAF	CORO1A		BTG1	OAZ2		LTC4S	RAB21	ARL6IP1	MYL6		SFN
	SLC2A14	RPLP2		VOPP1	DUSP4		GAS6		COX8A	MIF		LY6D
	RPS28	RPS4Y1		PNRC1	CRELD2		TGFBI		PTGES3	SEC31A		GATA3
	NR4A3	RPL8		ZFAS1	MYL12A		IFI16		PTMA	ATP5J		KRT18
	RPL10	RPL17		CD40	PDE4B		CCR1		NUDT21	DARS		CLDN4
	SRGN	RPS7		FNBP1	EIF3M		HNMT		MTHFD1	PIM3		MGP
	KCTD21.AS1	SH3BGRL3		N4BP2L1	SSRP1		AP2A2		TUBB4B	NFKB1		NUPR1
	GRK2	CNPY3		CDKN1A	ATP5E		CD68		CYB5B	CTSC		EMP2
	JPT1	RPS9		TUBA1C	CDK2AP1		CLTC		NCL	HSPA8		GSTM3
	FOSL2	FXYD5		FAM49A	CFL1		EMB		PIGX	AP3D1		RHOBTB3
	TACC2	RPL11		MALAT1	PFKFB3		BLVRA		TRAC	COX6C		MDK
	RPL28	RPL18		GBP1	CDV3		PLD3		RPA1	P4HB		ISOC1
	EIF4A1	RPL9		KLF6	SLC25A3		PET100		HNRNPA3	HNRNPA1		TMEM64
	TMSB10	CD300E		ACOT13	LPP		LY96		YWHAQ			CLDN7
	RGS2	RPS10		SLC44A1	VDR		ANXA4		SUMO3			KRT5
	SELENOT	RPL13		CXCL9	LASP1		SNX2		RBM8A			MYC
	GNG10	RPL36		TUBB	MEF2C		SNX6		MRPL18			DMKN
	SLC2A3	RPL27		MALT1	TMSB4X				RPN2			TFPI
	PLAUR	RPS3		HSPB1	PRMT2				ATP5G3			KRT8
	GLUL	EIF3K		SDC4	NCKAP1L				XRCC5			S100A2
	RNASEK	RPL7		VDAC2	PSMB4				EIF5B			CLU
	FTL	RPL18A		CSTA	RPL18A				RBBP4			SLC39A6
	RPS19	CD37		STARD7	CD55				ERP29			SEPP1
	LAPTM5	RPL19		ARRB2					COX17			RASD1
	NAMPT	RPL34		UBB					FAM192A			KRT14
	GSN	RPLP1		SQSTM1					HNRNPC			OCIAD2
	GPR183	RPL10A		RAP1B					PGK1			RND1
	VEGFA	RPS6		PTK2B					PLAC8			TSC22D1
	NME2	LRP1		ACTG1					PPT1			KAT6B
	GRN	RPL21		ACTB					TXNL4A			TRAF4
	ALOX5AP	RPS15A		RPL10					ATG3			MT1X
	SLC16A10	RPL5							MORF4L1			CCND1
	CTSB	ARPC1B							ITGB7			ZNF503
	NR4A2	NAIP							EIF2S2			MGST1
	OLR1	GMFG							U2AF2			CITED2
	C1QA	RPL35A							WDFY4			MAGED2
	METRNL	RPL35							HNRNPDL			DSTN
	VIM	RPL30							FAM96A			ANAPC16
	RPS17	ATP5G2							TAP2			MPC2
	GRASP	RPS14							DYNLL1			CHCHD1
	GNAI2	RPL38							EZR			ANXA7
	GNAS	RPL36A							MTDH			SDF2
	HIC1	RPSA							CYBB			H2AFJ
	CD4	OAZ1							TERF2IP
	PEA15	RPS5							PARP9
	MMP14	RPL15							SEPT2
	ALOX5	RPS3A							CANX
	AXL	BTF3							MYH9
	HBEGF	COX4I1							MTHFD2
	ITGB2	RPL7A							GDI2
	TYROBP	RPS21							DDX24
	CLEC5A	NACA							DNAJA1
	SLCO2B1	RPL3							WDR1
	MXD1	KCTD12							ITGB1
	MCL1	RPL26							CLEC7A
	TMEM176B	RPS2							SFPQ
	FOSB	APLP2							TSR3
	C1QB	H3F3A
	ATP1B3	RPL37
	INSIG1	PRELID1
	FPR3	C1orf162
	FCGR2A	EIF3L
	CTNND1	RPL37A
	CD83	RPL13A
	HSP90AB1	RPL4
	SLC16A3	RPS8
	GM2A	RAC2
	RANBP2	RPL23A
	RPS4X	RPL23
	JUND	RPS20
	CREM	SAMHD1
	RPS16	RPS25
	CTSD	RPS12
	SORT1	RPS24
	RPL24	RPL31
	LGALS3BP	EEF1D
	SATB1	HNRNPA1
	LAIR1	RPS27A
	GAPDH	RPL27A
	ZFP36	CHP1
	SIRPA	MNDA
	ARL4C	YPEL3
	LYZ	AIF1
	CD1A	COMMD6
	FCGR3A	RPL36AL
	GNA13	RXRA
	B4GALT1	EIF3E
	H3F3B	EEF2
	S100A11	PRKCB
	NFKB1	RPS27
	AVPI1	ABRACL
	C15orf48	ARRB2
	LGALS2	FAM45A
	NR4A1	SLC25A3
	PXDC1	GSTP1
	SOD2	CACNA2D3
	CSF1R	FAU
	TMEM176A	MS4A6A
	MOB3B	RPS23
	CD53	IL17RA
	RBPJ	TOMM7
	CEBPD	BNIP3L
	PLXDC2	FKBP1A
	SLC31A1	COTL1
	NPC2	UQCRB
	NUDT3	TMA7
	PSAP	PABPN1
	CAP1	ANXA1
	EIF4G2	ARPC3
	EREG	CCDC85B
	RHOA	ZNF106
	ENG	PSMB8
	CSRNP1	KLF2
	KPNB1	RTN1
	PPIA	S100A10
	MSN	RSL1D1
	USP36	CCND3
	ACSL1	ATP5E
	LCP1	IFITM2
	BTG1	BAG1
	PFN1	AHNAK
	IL1RN	YBX1
	S100B	CSK
	ITM2B	PECAM1
	CSTB	EFHD2
	ACTR2	RPL41
	AREG	MARCH1
	HSP90AA1	H2AFY
	PAPD5	MTPN
	PFKFB3	RPS29
	ARGLU1	CAPNS1
	CALR	EIF4B
	ARHGDIB	BTK
	QKI	SF3B5
	RNF149	SNHG5
	MTRNR2L8	TXNIP
	SIGLEC10	EEF1A1
	PGK1	HCLS1
	PTAFR	TRIM56
	HERPUD1	PTEN
	RPL14	ADD3
	ITGAX	PTDSS1
	ASAH1	ADI1
	ETF1	ATP6V0D1
	PRMT9	PSMD4
	PTP4A1	ATP6AP2
	LCP2	TGOLN2
	SORL1	LMAN2
	SH3BGRL3	GRB2
	JUNB	SERF2
	MS4A6A	PNISR
	SLC15A3	UBE2L6
	EIF1	IMP4
	MAFF	IQGAP1
	PSMA7	RNH1
	RAB21	MED28
	HCK	EID1
	LIMS1	APOBEC3C
	MGAT1	YIPF4
	NCKAP1L	PTP4A2
	RNF181	HNRNPD
	AHCYL1	USMG5
	ATP6V1B2	COX5A
	YWHAH	LGALS8
	MIDN	TLN1
	ANXA2	RBMS1
	ALCAM	HADHB
	C1QC	PABPC1
	HAVCR2	PDCD6
	ATP6AP1	TPP1
	IL1B	PQLC3
	OSM	ATP6V1A
	ATF3	PARK7
	ATP5G3	TATDN1
	ST14	MT.ND3
	LGALS1	CCDC57
	SQSTM1	MDM4
	NINJ1	TYMP
	FAM120A	CNOT7
	RALA	ARHGAP30
	CXCR4	VMP1
	IL7R	CAPZA2
	JAML	ARPC4
	DNAJB1	STAG2
	ADGRE2	HINT1
	HIF1A	AUP1
	GNB1	DRAP1
	TGIF1	PTK2B
	CCND2	CHCHD2
	RUNX3	SNU13
	NCOA4	PABPC4
	PDE4A	PRKDC
	TNFRSF1B	TBCA
	RHOQ	PLEKHO1
	NEAT1	KCNK6
	SOCS3	C1orf43
	BRI3	SET
	LAMP1	PTPRC
	LST1	MAT2A
	GDI2	GGNBP2
	DEK	STK17B
	SGK1	RAB2A
	FOS
	FCGR2B
	LGALS3
	GALM
	FKBP5
	FNIP2
	ATP2A2
	KDM6B
	GRB2
	CIRBP
	TIMP2
	DAZAP2
	PSME2
	CXCL16
	CD63
	ETV3
	CMTM6
	HCLS1
	JUN
	ITGB1
	S100A9
	SRSF11
	FCER1G
	ZFAND5
	CTSH
	CD86
	MOB1A
	ACP5
	IER2
	MAPRE1
	GK
	GADD45B
	CTSC
	CACUL1
	ETS2
	CORO1C
	RAB11FIP1
	PGD
	THEMIS2
	MS4A7
	OGFRL1
	DDX21
	PLEKHB2
	CFLAR
	ABL2
	GPX4
	CANX
	BRK1
	MAP3K2
	FCER1A
	ADAM19
	IVNS1ABP
	JMJD6
	MFSD1
	EEF2
	HDGF
	ENO1
	CNN2
	ANXA5
	BCL3
	TIPARP
	ZC3H12A
	PABPC4
	MRC1
	RAPGEF1
	ACTR3
	CTSA
	HEXB
	UBA52
	CCNI
	UPP1
	RGCC
	DUSP2
	UBA1
	PTPRE
	IER5
	USF2
	TPM4
	IRF2BP2
	ATP6AP2
	CALM3
	NDRG2
	METAP2
	GNAQ
	PLIN2
	DDX46
	SPN
	NCOR2
	CALM2
	PKM
	ERO1A
	YPEL5
	KCNK6
	TNIP1
	SKIL
	CLK1
	ARPC2
	CAPZA1
	PHB2
	TFRC
	CS
	PTTG1IP
	WSB1
	GPAT3
	RCC2
	ADAP2
	PAFAH1B2
	BTG2
	GSTK1
	NCF2
	TMBIM6
	AKAP13
	RNF144B
	DDX3X
	PDXK
	STIP1
	ATP5L
	PAK1
	HNRNPA0
	CMIP
	GLUD1
	OSTC
	SKAP2
	RAN
	SPAG7
	SAT1
	LY6E
	KLF4
	TAOK3
	FGL2
	GABARAPL1
	RNASET2
	PTPN2
	ATP6V1G1
	UBL3
	GRINA
	NFE2L2
	GTF2B
	MYD88
	SERPINB6
	DDX5
	SLC43A2
	ANKRD12
	NOP10
	GPX1
	RAP1A
	PPP1CB
	HNRNPF
	TNFSF13B
	NFKBIA
	BID
	TRA2B
	SEPT6
