# Supplementary material for: PD-L1 and ICOSL discriminate human Secretory and Helper dendritic cells in cancer, allergy and autoimmunity
Source: Nat Commun. 2022 Apr 13;13:1983. doi: 10.1038/s41467-022-29516-w (PMC9008048; doi:10.1038/s41467-022-29516-w)
Supplement: Supplementary file 24 — Supplementary Data 21 [file 41467_2022_29516_MOESM24_ESM.xlsx]

## Sheet: Sheet1
ScRNAseq_Merged DC Datasets: Number and percentage of cells per cluster per sample
		Dataset_ID	3	3	3	4	3	1	1	3	3	4	2	5	5	5	6
Cluster	Annotation	Main maturation marker	HD_PBMC	HNSCC_PBMC_HPVneg	HNSCC_PBMC_HPVpos	NSCLC_PBMC	HD_Tonsil	HNSCC_Juxta	HNSCC_Tum	HNSCC_TIL_HPVneg	HNSCC_TIL_HPVpos	NSCLC_Tumor	LBC_Tum	AD_Lesional Skin	AD_Non-lesional Skin	Healthy_Skin	Lupus_Kidney	Total
0	Immature ubiquitous cDC2		105 (65%)	168 (39%)	85 (43%)	10 (14%)	28 (44%)	40 (60%)	192 (34%)	122 (15%)	41 (21%)	93 (5%)	145 (46%)	240 (20%)	32 (18%)	115 (25%)	44 (54%)	1460
1	Mature non migratory tissues cDC2	CD83; CD86	0 (0%)	0 (0%)	0 (0%)	1 (1%)	3 (5%)	0 (0%)	63 (11%)	21 (3%)	17 (9%)	729 (43%)	34 (11%)	23 (2%)	1 (1%)	9 (2%)	6 (7%)	907
2	Immature blood cDC2		52 (32%)	239 (56%)	94 (48%)	41 (57%)	1 (2%)	13 (19%)	31 (5%)	22 (3%)	15 (8%)	36 (2%)	28 (9%)	36 (3%)	2 (1%)	21 (4%)	6 (7%)	637
3	Lung cancer MonoDC		0 (0%)	0 (0%)	0 (0%)	18 (25%)	0 (0%)	0 (0%)	0 (0%)	0 (0%)	0 (0%)	553 (33%)	5 (2%)	4 (0%)	0 (0%)	0 (0%)	1 (1%)	581
4	Mature Migratory cDC	CCR7; LAMP3; CD40; CD80	0 (0%)	3 (1%)	0 (0%)	0 (0%)	11 (17%)	1 (1%)	75 (13%)	226 (27%)	32 (16%)	109 (6%)	21 (7%)	61 (5%)	3 (2%)	24 (5%)	2 (2%)	568
5	cDC1	CD40	1 (1%)	15 (3%)	14 (7%)	2 (3%)	11 (17%)	4 (6%)	47 (8%)	126 (15%)	23 (12%)	81 (5%)	13 (4%)	102 (9%)	4 (2%)	41 (9%)	8 (10%)	492
6	Immature skin cDC2		0 (0%)	1 (0%)	1 (1%)	0 (0%)	3 (5%)	2 (3%)	1 (0%)	14 (2%)	8 (4%)	0 (0%)	1 (0%)	191 (16%)	31 (18%)	165 (35%)	3 (4%)	421
7	Mature DC-SIGN skin cDC	CD209	0 (0%)	0 (0%)	0 (0%)	0 (0%)	0 (0%)	0 (0%)	2 (0%)	0 (0%)	0 (0%)	4 (0%)	2 (1%)	305 (26%)	66 (38%)	19 (4%)	1 (1%)	399
8	Mature non migratory tissues cDC2	CD40; CD80	0 (0%)	0 (0%)	0 (0%)	0 (0%)	0 (0%)	4 (6%)	51 (9%)	35 (4%)	9 (5%)	28 (2%)	30 (10%)	130 (11%)	27 (16%)	26 (6%)	2 (2%)	342
9	Cycling DC		0 (0%)	0 (0%)	0 (0%)	0 (0%)	4 (6%)	2 (3%)	46 (8%)	78 (9%)	16 (8%)	35 (2%)	16 (5%)	37 (3%)	4 (2%)	29 (6%)	3 (4%)	270
10	Contaminating T cells		3 (2%)	2 (0%)	2 (1%)	0 (0%)	2 (3%)	1 (1%)	24 (4%)	136 (17%)	14 (7%)	17 (1%)	5 (2%)	40 (3%)	3 (2%)	15 (3%)	2 (2%)	266
11	Transitional DC		1 (1%)	1 (0%)	0 (0%)	0 (0%)	1 (2%)	0 (0%)	40 (7%)	44 (5%)	22 (11%)	14 (1%)	4 (1%)	9 (1%)	1 (1%)	1 (0%)	4 (5%)	142
12	Immature Keratin cDC		0 (0%)	0 (0%)	0 (0%)	0 (0%)	0 (0%)	0 (0%)	0 (0%)	0 (0%)	0 (0%)	0 (0%)	9 (3%)	6 (1%)	0 (0%)	4 (1%)	0 (0%)	19
Total			162	429	196	72	64	67	572	824	197	1699	313	1184	174	469	82	6504
