# Supplementary material for: PD-L1 and ICOSL discriminate human Secretory and Helper dendritic cells in cancer, allergy and autoimmunity
Source: Nat Commun. 2022 Apr 13;13:1983. doi: 10.1038/s41467-022-29516-w (PMC9008048; doi:10.1038/s41467-022-29516-w)
Supplement: Supplementary file 25 — Supplementary Data 22 [file 41467_2022_29516_MOESM25_ESM.xlsx]

## Sheet: Sheet1
ScRNAseq_Merged DC Datasets: ANOVA of Tumor Secretory DC, pRNA Secretory DC and GM-CSF Helper DC signatures
Tumor Secretory cDC2 signature							pRNA Secretory DC signature							GM-CSF Helper DC signature
Result number	Comparison	diff	lwr	upr	p adj		Result number	Comparison	diff	lwr	upr	p adj		Result number	Comparison	diff	lwr	upr	p adj
1	1 vs 0	0.498419	0.39303	0.603809	1.6166e-12		1	1 vs 0	0.0916917	0.082627	0.100756	1.62e-12		1	1 vs 0	0.0650909	0.0567086	0.0734732	1.62e-12
2	2 vs 0	-0.214033	-0.3324	-0.0956661	1.69164e-07		2	3 vs 0	0.0230805	0.0125636	0.0335974	3.24e-11		2	3 vs 0	-0.0285602	-0.0382855	-0.0188349	1.75e-12
3	3 vs 0	0.33991	0.217637	0.462184	1.76292e-12		3	4 vs 0	0.134166	0.123563	0.144768	1.62e-12		3	4 vs 0	-0.0629752	-0.0727798	-0.0531706	1.62e-12
4	4 vs 0	2.29474	2.17147	2.41801	1.6166e-12		4	5 vs 0	0.0384601	0.0272834	0.0496367	1.62e-12		4	5 vs 0	-0.0281341	-0.0384695	-0.0177987	1.73e-12
5	8 vs 0	0.846891	0.697141	0.99664	1.6166e-12		5	7 vs 0	0.0268378	0.014726	0.0389496	1.99e-11		5	6 vs 0	-0.0247131	-0.035681	-0.0137453	8.93e-12
6	10 vs 0	0.782331	0.61615	0.948511	1.6166e-12		6	8 vs 0	0.103136	0.0902555	0.116016	1.62e-12		6	9 vs 0	0.0322179	0.0190835	0.0453523	1.82e-12
7	2 vs 1	-0.712452	-0.841315	-0.58359	1.6166e-12		7	9 vs 0	0.0593669	0.0451633	0.0735704	1.62e-12		7	11 vs 0	0.0223392	0.00491086	0.0397675	0.00154393
8	3 vs 1	-0.158509	-0.29097	-0.0260484	0.00495379		8	10 vs 0	0.105496	0.0912031	0.11979	1.62e-12		8	2 vs 1	-0.0634233	-0.0736726	-0.053174	1.62e-12
9	4 vs 1	1.79632	1.66294	1.9297	1.6166e-12		9	11 vs 0	0.0425539	0.0237069	0.0614009	8.14e-12		9	3 vs 1	-0.0936511	-0.104187	-0.0831156	1.62e-12
10	5 vs 1	-0.443112	-0.582684	-0.30354	1.74039e-12		10	2 vs 1	-0.0903823	-0.101466	-0.0792987	1.62e-12		10	4 vs 1	-0.128066	-0.138675	-0.117457	1.62e-12
11	6 vs 1	-0.384729	-0.531734	-0.237724	1.72573e-12		11	3 vs 1	-0.0686112	-0.0800043	-0.0572181	1.62e-12		11	5 vs 1	-0.093225	-0.104326	-0.0821239	1.62e-12
12	7 vs 1	-0.534953	-0.6847	-0.385206	1.6166e-12		12	4 vs 1	0.0424741	0.0310019	0.0539464	1.62e-12		12	6 vs 1	-0.0898041	-0.101496	-0.0781118	1.62e-12
13	8 vs 1	0.348471	0.190295	0.506647	2.66565e-11		13	5 vs 1	-0.0532316	-0.0652364	-0.0412268	1.62e-12		13	7 vs 1	-0.0706733	-0.0825837	-0.0587629	1.62e-12
14	9 vs 1	-0.389778	-0.562593	-0.216964	8.53262e-12		14	6 vs 1	-0.099648	-0.112292	-0.0870039	1.62e-12		14	8 vs 1	-0.0611859	-0.0737667	-0.048605	1.62e-12
15	10 vs 1	0.283911	0.110099	0.457724	4.93305e-06		15	7 vs 1	-0.0648539	-0.0777338	-0.051974	1.62e-12		15	9 vs 1	-0.032873	-0.0466181	-0.0191279	1.99e-12
16	11 vs 1	-0.392603	-0.617568	-0.167637	5.93354e-07		16	9 vs 1	-0.0323248	-0.0471888	-0.0174609	5.14e-11		16	10 vs 1	-0.0572387	-0.0710632	-0.0434142	1.62e-12
17	3 vs 2	0.553943	0.410941	0.696946	1.6166e-12		17	11 vs 1	-0.0491378	-0.0684874	-0.0297882	1.75e-12		17	11 vs 1	-0.0427517	-0.0606448	-0.0248586	2e-12
18	4 vs 2	2.50877	2.36492	2.65263	1.6166e-12		18	12 vs 1	-0.078285	-0.127985	-0.028585	1.41e-05		18	12 vs 1	-0.0818705	-0.127829	-0.0359115	2.9e-07
19	5 vs 2	0.26934	0.119726	0.418954	1.98753e-07		19	3 vs 2	0.0217712	0.00947137	0.0340709	3.63e-07		19	3 vs 2	-0.0302278	-0.0416018	-0.0188539	1.72e-12
20	6 vs 2	0.327723	0.171153	0.484294	3.45018e-10		20	4 vs 2	0.132856	0.120483	0.14523	1.62e-12		20	4 vs 2	-0.0646428	-0.0760846	-0.053201	1.62e-12
21	7 vs 2	0.1775	0.0183518	0.336647	0.0137874		21	5 vs 2	0.0371507	0.0242823	0.0500192	1.73e-12		21	5 vs 2	-0.0298017	-0.0417015	-0.0179019	1.77e-12
22	8 vs 2	1.06092	0.89382	1.22803	1.6166e-12		22	7 vs 2	0.0255284	0.0118399	0.0392169	5.27e-08		22	6 vs 2	-0.0263808	-0.0388339	-0.0139277	1.92e-10
23	9 vs 2	0.322674	0.141653	0.503695	2.83558e-07		23	8 vs 2	0.101826	0.0874535	0.116199	1.62e-12		23	9 vs 2	0.0305503	0.0161525	0.0449482	1.77e-10
24	10 vs 2	0.996364	0.814389	1.17834	1.6166e-12		24	9 vs 2	0.0580575	0.0424877	0.0736273	1.62e-12		24	11 vs 2	0.0206716	0.00227233	0.0390708	0.0124892
25	11 vs 2	0.31985	0.08852	0.55118	0.000344548		25	10 vs 2	0.104187	0.0885353	0.119839	1.62e-12		25	4 vs 3	-0.034415	-0.0461138	-0.0227161	1.75e-12
26	4 vs 3	1.95483	1.80774	2.10191	1.6166e-12		26	11 vs 2	0.0412445	0.0213476	0.0611415	5.5e-10		26	7 vs 3	0.0229778	0.0100869	0.0358687	2.84e-07
27	5 vs 3	-0.284603	-0.437327	-0.13188	5.43332e-08		27	4 vs 3	0.111085	0.0984342	0.123736	1.62e-12		27	8 vs 3	0.0324653	0.0189525	0.0459781	1.94e-12
28	6 vs 3	-0.22622	-0.385764	-0.0666755	0.000198158		28	5 vs 3	0.0153796	0.00224362	0.0285155	0.00692613		28	9 vs 3	0.0607781	0.0461752	0.0753811	1.62e-12
29	7 vs 3	-0.376444	-0.538519	-0.214369	2.94009e-12		29	6 vs 3	-0.0310368	-0.0447594	-0.0173142	7.54e-12		29	10 vs 3	0.0364124	0.0217347	0.0510901	1.78e-12
30	8 vs 3	0.50698	0.337087	0.676874	1.73894e-12		30	8 vs 3	0.0800551	0.0654424	0.0946679	1.62e-12		30	11 vs 3	0.0508994	0.0323392	0.0694596	1.76e-12
31	9 vs 3	-0.231269	-0.414869	-0.0476697	0.00210956		31	9 vs 3	0.0362864	0.0204947	0.052078	4.05e-12		31	5 vs 4	0.0348411	0.0226303	0.0470518	1.73e-12
32	10 vs 3	0.44242	0.257881	0.62696	1.96787e-12		32	10 vs 3	0.082416	0.0665435	0.0982884	1.62e-12		32	6 vs 4	0.038262	0.0255115	0.0510126	1.74e-12
33	11 vs 3	-0.234094	-0.467447	-0.000740317	0.0483895		33	5 vs 4	-0.0957058	-0.10891	-0.0825011	1.62e-12		33	7 vs 4	0.0573928	0.0444419	0.0703436	1.62e-12
34	5 vs 4	-2.23943	-2.39295	-2.08591	1.6166e-12		34	6 vs 4	-0.142122	-0.155911	-0.128334	1.62e-12		34	8 vs 4	0.0668802	0.0533103	0.0804502	1.62e-12
35	6 vs 4	-2.18105	-2.34136	-2.02074	1.6166e-12		35	7 vs 4	-0.107328	-0.121333	-0.093323	1.62e-12		35	9 vs 4	0.0951931	0.0805372	0.109849	1.62e-12
36	7 vs 4	-2.33127	-2.4941	-2.16844	1.6166e-12		36	8 vs 4	-0.0310302	-0.0457047	-0.0163556	2.1e-10		36	10 vs 4	0.0708274	0.056097	0.0855577	1.62e-12
37	8 vs 4	-1.44785	-1.61846	-1.27723	1.6166e-12		37	9 vs 4	-0.074799	-0.0906478	-0.0589501	1.62e-12		37	11 vs 4	0.0853144	0.0667125	0.103916	1.62e-12
38	9 vs 4	-2.1861	-2.37036	-2.00183	1.6166e-12		38	10 vs 4	-0.0286693	-0.0445988	-0.0127399	2.01e-07		38	7 vs 5	0.0225517	0.00919451	0.0359089	1.77e-06
39	10 vs 4	-1.51241	-1.69761	-1.32721	1.6166e-12		39	11 vs 4	-0.0916119	-0.111728	-0.0714959	1.62e-12		39	8 vs 5	0.0320392	0.0180809	0.0459975	4.2e-12
40	11 vs 4	-2.18892	-2.4228	-1.95504	1.6166e-12		40	12 vs 4	-0.120759	-0.170763	-0.0707557	1.9e-12		40	9 vs 5	0.060352	0.0453359	0.0753682	1.62e-12
41	12 vs 4	-1.93574	-2.5171	-1.35438	1.69764e-12		41	6 vs 5	-0.0464164	-0.0606509	-0.0321818	1.74e-12		41	10 vs 5	0.0359863	0.0208974	0.0510752	2.03e-12
42	8 vs 5	0.791583	0.616088	0.967078	1.6166e-12		42	8 vs 5	0.0646756	0.0495811	0.0797701	1.62e-12		42	11 vs 5	0.0504733	0.0315863	0.0693603	1.71e-12
43	10 vs 5	0.727024	0.537314	0.916733	1.6166e-12		43	9 vs 5	0.0209068	0.00466835	0.0371453	0.00142298		43	7 vs 6	0.0191307	0.00527834	0.0329831	0.000353268
44	8 vs 6	0.7332	0.551738	0.914662	1.6166e-12		44	10 vs 5	0.0670364	0.0507193	0.0833535	1.62e-12		44	8 vs 6	0.0286182	0.0141853	0.0430511	4.19e-09
45	10 vs 6	0.66864	0.473398	0.863882	1.62592e-12		45	7 vs 6	0.0347941	0.0198141	0.0497741	2.94e-12		45	9 vs 6	0.0569311	0.0414728	0.0723894	1.62e-12
46	8 vs 7	0.883424	0.699734	1.06711	1.6166e-12		46	8 vs 6	0.111092	0.0954842	0.1267	1.62e-12		46	10 vs 6	0.0325653	0.0170364	0.0480943	3.15e-10
47	10 vs 7	0.818864	0.621549	1.01618	1.6166e-12		47	9 vs 6	0.0673232	0.0506066	0.0840398	1.62e-12		47	11 vs 6	0.0470524	0.0278119	0.0662928	1.83e-12
48	9 vs 8	-0.738249	-0.941185	-0.535314	1.6166e-12		48	10 vs 6	0.113453	0.0966598	0.130246	1.62e-12		48	9 vs 7	0.0378003	0.0221764	0.0534243	1.89e-12
49	11 vs 8	-0.741074	-0.989926	-0.492221	1.74027e-12		49	11 vs 6	0.0505102	0.0297036	0.0713168	1.86e-12		49	11 vs 7	0.0279216	0.00854787	0.0472954	0.000136382
50	10 vs 9	0.67369	0.458344	0.889036	1.74072e-12		50	8 vs 7	0.0762979	0.0604985	0.0920973	1.62e-12		50	9 vs 8	0.0283129	0.012172	0.0444537	4.98e-07
51	11 vs 10	-0.676514	-0.935587	-0.417441	1.72762e-12		51	9 vs 7	0.0325291	0.0156334	0.0494248	1.47e-08		51	10 vs 9	-0.0243657	-0.0414937	-0.0072378	0.00018398
							52	10 vs 7	0.0786587	0.0616874	0.09563	1.62e-12		52	12 vs 9	-0.0489975	-0.0960558	-0.00193926	0.0322837
							53	9 vs 8	-0.0437688	-0.0612235	-0.0263141	1.77e-12
							54	11 vs 8	-0.0605818	-0.0819859	-0.0391776	1.74e-12
							55	12 vs 8	-0.089729	-0.140264	-0.0391936	3.26e-07
							56	10 vs 9	0.0461296	0.0276075	0.0646518	1.78e-12
							57	11 vs 10	-0.0629426	-0.0852257	-0.0406594	1.74e-12
							58	12 vs 10	-0.0920898	-0.143004	-0.0411759	1.67e-07
