# Supplementary material for: PD-L1 and ICOSL discriminate human Secretory and Helper dendritic cells in cancer, allergy and autoimmunity
Source: Nat Commun. 2022 Apr 13;13:1983. doi: 10.1038/s41467-022-29516-w (PMC9008048; doi:10.1038/s41467-022-29516-w)
Supplement: Supplementary file 27 — Source Data [file 41467_2022_29516_MOESM27_ESM.xlsx]

## Sheet: Fig 3C
Figure 3C
IL-2				IL-3				IFNg
R848_iso	R848_block	TSLP		R848_iso	R848_block	TSLP		R848_iso	R848_block	TSLP
10304.4	12747	na		33.49	33.94	na		0	14.61	na
10578	30881	63922		24.65	84.12	9539.3		0	104.46	6626.61
9696.6	13336.8	27813.8		67.48	110.21	10101.7		10.58	78.92	2524.12
5595	17129.6	24107.8		1.09	193.74	7729.62		0	1312.26	1733.12
11801	20086.6	na		13.09	89.61	na		20.33	162.06	na
10917.2	10281.2	na		3.66	4.16	na		20.85	0	na
9206.8	15387.8	na		9.02	0	na		0	20.07	na
na = not available				na = not available				na = not available

## Sheet: Fig S5B
Figure S5B
TOP ROW: cDC2 Cytokines
IL-1b				IL-10				IL-12p40				TNFa				IL-6
Med_cDC2	R848_cDC2	TSLP_cDC2		Med_cDC2	R848_cDC2	TSLP_cDC2		Med_cDC2	R848_cDC2	TSLP_cDC2		Med_cDC2	R848_cDC2	TSLP_cDC2		Med_cDC2	R848_cDC2	TSLP_cDC2
0	564.06	0		0	8235.7	0		0.29	6370.04	5.18		3.4	11603.6	3.4		0	197639	0
0	431.43	0		0	14348.8	0		4.14	6232.11	16.09		3.4	6049.2	3.4		0	197639	0
0	39.38	0		0	1643.5	0		12.46	7850.1	13.66		3.4	802.5	3.4		0	64520.1	0
0	93.35	0		0	3943.9	0		0	4851.34	16.81		3.4	1125.4	3.4		0	106835	0
0	88.45	0		0	2377.4	0		5.71	13425.8	7.11		3.4	422.5	3.4		0	49742.6	0
na	445.28	na		na	6645.8	na		na	15213.6	na		na	7597.1	na		na	124339	na
na	118.09	na		na	7689.9	na		na	6728.91	na		na	1681.6	na		na	111512	na
na	103.08	na		na	4960	na		na	6655.49	na		na	1393.4	na		na	72463.1	na
0	114.54	0		0	2812.6	0						0	2348.48	0		0	37744	0
0	54.16	0		0	1485.97	0						0	2297.21	0		0	21589.9	0
0	212.84	0		0	5239.1	0						0	9286.04	0		0	42164.4	0
na = not available				na = not available				na = not available				na = not available				na = not available
MIDDLE ROW: CD4 Th Cytokines
IL-2				IL-3				IL-4				IL-9
Med_cDC2	R848_cDC2	TSLP_cDC2		Med_cDC2	R848_cDC2	TSLP_cDC2		Med_cDC2	R848_cDC2	TSLP_cDC2		Med_cDC2	R848_cDC2	TSLP_cDC2
14195.8	20856.8	48907.2		658.85	137.78	14188.7		157.69	0	401.83		0	0	895.28
5850.4	5945.6	54044.8		111.28	19.52	15114.3		0	0	159.14		0	0	217.17
22288.6	16544	44824.6		310.41	14.96	17758.8		35.68	0	283.44		0	0	3651.76
3384.4	4982.6	17966		63.2	0	10930.3		66.92	0	95.61		0	0	971.17
40707.6	74752	104532		223.11	280.82	11787.5		93.89	26.5	147.92		0	0	1598.27
18132.4	19349.2	24067		1143.95	83.3	8893.2		127.86	0	84.94		0	0	251.2
17292.6	11450.8	65515.2		8886.51	3.5	29.62		951.51	4.46	0		20.65	3.12
14749.6	5921	63922		187.64	0	9539.3		76.25	0	1892.86		0	0	346.1
9696.6	4269.2	27813.8		791.53	8.22	10101.7		74.67	0	659.94		0	0	568.85
20169	na	24107.8		951.33	na	7729.62		63.78	na	0		0	na	151.42
				na = not available				na = not available				na = not available
BOTTOM ROW: CD4 Th Cytokines
IL-10				IL-13				GM-CSF				IFNg
Med_cDC2	R848_cDC2	TSLP_cDC2		Med_cDC2	R848_cDC2	TSLP_cDC2		Med_cDC2	R848_cDC2	TSLP_cDC2		Med_cDC2	R848_cDC2	TSLP_cDC2
286.07	100.75	322.51		5671.06	651.42	9660.56		3291.4	1899	29516.6		471.96	75.84	1089.83
0	0	89.43		1157.53	17.22	10496.5		721.4	28.8	26896.6		30.35	0	964.07
89.43	33.88	665.53		2156.08	101.82	10949.5		1879.4	431	18884.2		110.83	26.66	1710.81
45.85	0	349.38		1171.69	46.09	9465.03		1510.6	268.8	25682.2		257.11	0	811.99
51.19	21.6	98.77		1276.87	719.36	8392.47		2312.8	1802.8	34384.6		2907.63	590.98	8904.77
179.17	98.77	57.14		6927.04	1171.69	10067.4		6928.6	3028.8	17654		935.15	252.22	573.81
386.3	3.49			8968.95	4.49	28.71		3053.4	0	37324.6		5993.6	4.02	57.15
298.51	0	708.55		2161.73	0	6823.73		2183.4	0	41764.6		947.48	0	6626.61
401.46	0	1710.08		1519.78	0	7810.55		1496.8	0	21707		76.37	0	2524.12
88.92	0	63.82		4380.37	na	8561.7		3143.6	0	21435.6		237.9	0	1733.12
				na = not available

## Sheet: Fig S6A
Figure S6A
TOP ROW: multiple blockings
IL-2							IL-3							IL-5							IL-13							IFNg
R848_iso	R848_block	R848_aTIGIT	R848_aPD1	R848_aIL4R	TSLP		R848_iso	R848_block	R848_aTIGIT	R848_aPD1	R848_aIL4R	TSLP		R848_iso	R848_block	R848_aTIGIT	R848_aPD1	R848_aIL4R	TSLP		R848_iso	R848_block	R848_aTIGIT	R848_aPD1	R848_aIL4R	TSLP		R848_iso	R848_block	R848_aTIGIT	R848_aPD1	R848_aIL4R	TSLP
10304.4	12747	na	na	na	na		33.49	33.94	na	na	na	na		0	0	na	na	na	na		0	0	na	na	na	na		0	14.61	na	na	na	na
10578	30881	na	na	na	63922		24.65	84.12	na	na	na	9539.3		0	19.71	na	na	na	929.9		0	92.67	na	na	na	6823.73		0	104.46	na	na	na	6626.61
9696.6	13336.8	na	na	na	27813.8		67.48	110.21	na	na	na	10101.7		0	23.66	na	na	na	1381.3		22.04	89.96	na	na	na	7810.55		10.58	78.92	na	na	na	2524.12
5595	17129.6	na	na	na	24107.8		1.09	193.74	na	na	na	7729.62		0	79.74	na	na	na	202.04		10.24	957.23	na	na	na	8561.7		0	1312.26	na	na	na	1733.12
11801	20086.6	6662	6091.8	4353	na		13.09	89.61	14.11	24.71	0	na		12.36	71.13	59.4	32.49	0			58.69	514.49	151.36	41.57	0.74	na		20.33	162.06	26.66	1.73	0	na
10917.2	10281.2	3990.8	2009.8	4788	na		3.66	4.16	0.73	0	0	na		6.49	0	21.68	0	1.76			51.07	0.18	75.94	0	17.58	na		20.85	0	0	0	0	na
9206.8	15387.8	2009.8	7535.4	3332	na		9.02	0	0	0	0	na		19.4	0	0	0	0			72.53	0	0	0	0	na		0	20.07	0	0.64	0	na
na = not available							na = not available							na = not available							na = not available
BOTTOM ROW: IL-10 blocking
IL-3				IL-5				IL-13				IFNg
R848_IsoIL10	R848_aIL10	TSLP		R848_IsoIL10	R848_aIL10	TSLP		R848_IsoIL10	R848_aIL10	TSLP		R848_IsoIL10	R848_aIL10	TSLP
7.2	8.2	20549		25.77	47.42	604.35		130.53	244.89	7821.01		22.68	1.74	4732.63
0	0	15134.6		14.11	20.21	1535.28		33.73	26.12	6472.11		15.95	0	6119.55
20.8	8.2	18980.6		48.35	33.36	1514.38		287.96	298.25	5750.13		61.48	38.25	6043.86
349	121.2	8027.4		910.75	619.75	627.61		2546.48	1834.27	8241.6		221.14	124.91	1253.36
678.6	349	na		2114.44	513.91	na		3417.49	1498.5	na		258.81	118.18	na

## Sheet: Fig S6B
Figure S6B
TOP ROW: CD8 Cytokines
IL-13				IL-10				GM-CSF				IL-3
Med_cDC2	R848_cDC2	TSLP_cDC2		Med_cDC2	R848_cDC2	TSLP_cDC2		Med_cDC2	R848_cDC2	TSLP_cDC2		Med_cDC2	R848_cDC2	TSLP_cDC2
0	0	4387.44		0	0	0		0	211	7077.4		0	9.99	514.58
0	0	5474.68		0	0	0		0	157.8	8304.6		0	12.7	847.22
0	0	6927.04		0	0	10.03		0	172.6	14611.8		0	28.71	4918.08
0	0	224.71		0	0	0		0	0	2905.6		0	0	142.03
0	0	5379.72		0	0	48.2		0	63.4	12664.4		0.85	34.82	5395.54
0	0	823.3		0	0	0		0	172.6	4499.4		0	0	195.9
BOTTOM ROW: CD8 Cytokines
IL-2				INFg				TNFa				IL-5
Med_cDC2	R848_cDC2	TSLP_cDC2		Med_cDC2	R848_cDC2	TSLP_cDC2		Med_cDC2	R848_cDC2	TSLP_cDC2		Med_cDC2	R848_cDC2	TSLP_cDC2
0	569	414.6		0	274.97	1905.7		0	573	1366.2		0	0	202.86
0	578.8	641		0	339.7	3416.66		0	187.4	1208		0	0	464.8
72.4	1426	4903.8		0	133.49	3224.13		108.8	1053.4	4784		0	0	616.68
0	0	685.4		0	52.77	749.53		0	0	1443.8		0	0	11.71
795.4	5022.6	9052.8		115.28	626.96	8443.03		483	1871.2	6198.4		0	0	1021.41
0	906.2	0		45.92	954.32	1968.87		8.4	1475.8	2079.6		0	0	54.53
